# Supplementary material for: Tumour-wide RNA splicing aberrations generate actionable public neoantigens
Source: Nature. 2025 Feb 19;639(8054):463–73. doi: 10.1038/s41586-024-08552-0 (PMC11903331; doi:10.1038/s41586-024-08552-0)
Supplement: Supplementary file 1 — DESeq2 and GSEA comparing glioma subtypes across gene sets. Selected studies include the GOBP, Gene Ontology Cellular Component, Reactome Pathways, Kyoto Encyclopedia of Genes and Genomes (KEGG), and Hallmark gene sets. Comparisons were conducted between IDHwt versus IDHmut-A, IDHwt versus IDHmut-O, and IDHmut-O versus IDHmut-A. [file 41586_2024_8552_MOESM1_ESM.xlsx]

## Sheet: IDHmut_a_vs_IDH_wt_REACTOME
pathway	pval	padj	log2err	ES	NES	size	leadingEdge
REACTOME_ABACAVIR_TRANSPORT_AND_METABOLISM	0.58658	0.760186	0.0749279	0.354949	0.906344	10	NT5C2|SLC22A3|ABCB1|SLC22A2|ABCG2
REACTOME_ABC_FAMILY_PROTEINS_MEDIATED_TRANSPORT	0.00127497	0.0159056	0.45506	-0.386908	-1.66942	103	PSMC2|ABCA5|ABCB9|ABCD2|DERL3|ABCA12|UBB|ABCB8|ABCC3|PSMD8|PSMD14|ABCB5|PSMA1|PSMD12|PSMB8|PSMA2|OS9|PSMB1|PSMB9|PSMD5|PSMB4|PSMC4|PSMA5|PSMD13|PSMC1|SEM1|PSMA7|PSME2|PSMB3|DERL2|PSME3|ABCB4|ABCA10|PEX3|ABCA7|PSMD2|PSMD9|PSMB2|ABCD1|PSMA3|PSMD6|ERLEC1|PSMA4
REACTOME_ABC_TRANSPORTERS_IN_LIPID_HOMEOSTASIS	0.515426	0.710544	0.0725352	-0.331238	-0.97902	18	ABCA5|ABCD2|ABCA12|ABCA10|PEX3|ABCA7|ABCD1
REACTOME_ABC_TRANSPORTER_DISORDERS	0.00293779	0.028474	0.431708	-0.400338	-1.64951	78	PSMC2|DERL3|ABCA12|UBB|PSMD8|PSMD14|PSMA1|PSMD12|PSMB8|PSMA2|OS9|PSMB1|PSMB9|PSMD5|PSMB4|PSMC4|PSMA5|PSMD13|PSMC1|SEM1|PSMA7|PSME2|PSMB3|DERL2|PSME3|ABCB11|ABCB4|PSMD2|PSMD9|PSMB2|ABCD1|PSMA3|PSMD6|LMBRD1|ERLEC1|PSMA4
REACTOME_ABERRANT_REGULATION_OF_MITOTIC_EXIT_IN_CANCER_DUE_TO_RB1_DEFECTS	0.161002	0.338668	0.145516	-0.418444	-1.26684	20	UBE2S|SKP2|ANAPC7|ANAPC10|CDC23|ANAPC11|UBE2C|ANAPC15|CDC26
REACTOME_ABERRANT_REGULATION_OF_MITOTIC_G1_S_TRANSITION_IN_CANCER_DUE_TO_RB1_DEFECTS	0.172161	0.353295	0.142057	-0.43239	-1.25345	17	CDKN1A|CDK2|CDK6|CDK4|CCNE1|E2F1
REACTOME_ABORTIVE_ELONGATION_OF_HIV_1_TRANSCRIPT_IN_THE_ABSENCE_OF_TAT	0.832442	0.918596	0.048799	-0.239078	-0.758526	23	POLR2L|POLR2H|POLR2J|POLR2C|POLR2I|POLR2G|POLR2D|SUPT4H1|POLR2E|NELFCD
REACTOME_ACETYLCHOLINE_BINDING_AND_DOWNSTREAM_EVENTS	0.0612245	0.185886	0.248911	-0.528636	-1.45072	14	CHRND|CHRNA1|CHRNA6|CHRNB4|CHRNA9
REACTOME_ACETYLCHOLINE_NEUROTRANSMITTER_RELEASE_CYCLE	0.208333	0.401608	0.141225	0.404836	1.20481	17	TSPOAP1|VAMP2|STXBP1|PPFIA3|CPLX1|RIMS1|RAB3A|PPFIA2|UNC13B|PPFIA1|SYT1|SNAP25|STX1A
REACTOME_ACETYLCHOLINE_REGULATES_INSULIN_SECRETION	0.0887446	0.232955	0.222056	0.565722	1.44454	10	PLCB1|PRKCA|MARCKS|PLCB3|GNAQ|PLCB2
REACTOME_ACTIVATED_NOTCH1_TRANSMITS_SIGNAL_TO_THE_NUCLEUS	0.611012	0.772968	0.063079	-0.271381	-0.911535	31	PSEN2|UBB|NCSTN|DTX2|DLK1|JAG1|DLL4
REACTOME_ACTIVATED_NTRK2_SIGNALS_THROUGH_FRS2_AND_FRS3	0.061674	0.185907	0.271289	0.560772	1.45823	11	NTRK2|FRS2|PTPN11|SOS1|FRS3|KRAS|GRB2
REACTOME_ACTIVATED_TAK1_MEDIATES_P38_MAPK_ACTIVATION	0.57041	0.747884	0.0665892	-0.291637	-0.925278	23	MAP2K3|UBB|IRAK2|UBE2N|NOD1|MAPKAPK3
REACTOME_ACTIVATION_OF_AMPK_DOWNSTREAM_OF_NMDARS	0.283019	0.491867	0.10882	-0.341775	-1.11718	28	TUBA1C|TUBA1B|TUBA1A|TUBA3E|TUBB4B|TUBB6|TUBA4B|PRKAA1|TUBB2A|PRKAG1|PRKAG3|TUBA3C
REACTOME_ACTIVATION_OF_ANTERIOR_HOX_GENES_IN_HINDBRAIN_DEVELOPMENT_DURING_EARLY_EMBRYOGENESIS	0.143103	0.31578	0.152145	-0.309708	-1.20691	62	MEIS1|HOXB2|POLR2L|HOXB3|HOXA1|HOXB4|HDAC3|POLR2H|HOXC4|HOXA3|HOXA2|HOXA4|POLR2J|CNOT9|POLR2C|AJUBA|POLR2I|EZH2|POLR2G|RARG|POLR2D|ZNF335
REACTOME_ACTIVATION_OF_ATR_IN_RESPONSE_TO_REPLICATION_STRESS	3.03276e-06	0.000131768	0.627257	-0.630813	-2.21403	37	HUS1|RPA3|RFC2|ORC5|CDK2|MCM4|RAD9B|RFC3|CDC6|MCM2|RFC4|ORC6|MCM6|DBF4|CDC45|ORC2|CHEK1|CDC25C|MCM5|RAD1|MCM3|MCM8|ORC1|RPA2|CDC25A
REACTOME_ACTIVATION_OF_BAD_AND_TRANSLOCATION_TO_MITOCHONDRIA	0.847875	0.924154	0.0584693	0.255053	0.730845	15	BID|AKT3|BCL2|PPP3CC
REACTOME_ACTIVATION_OF_BH3_ONLY_PROTEINS	0.559819	0.739384	0.0795565	0.270195	0.931136	30	MAPK8|BID|AKT3|TFDP2|DYNLL2|BCL2|TP53BP2|BCL2L11|PPP3CC
REACTOME_ACTIVATION_OF_GENE_EXPRESSION_BY_SREBF_SREBP	0.000353326	0.0060161	0.498493	0.511953	1.90003	42	SCD|NCOA2|IDI1|CREBBP|PPARA|FASN|GPAM|NFYB|ACACA|NCOA1|SREBF2|TM7SF2|MED1|TBL1XR1|CHD9|MTF1|NCOA6|MVD|SREBF1|NFYA|SP1|TBL1X|PMVK|FDFT1|LSS|RXRA|HMGCS1
REACTOME_ACTIVATION_OF_IRF3_IRF7_MEDIATED_BY_TBK1_IKK_EPSILON	0.412088	0.621751	0.0847985	-0.357946	-1.03764	17	TICAM2|UBB|TANK|LY96|IRF7|IRF3|IKBKE
REACTOME_ACTIVATION_OF_KAINATE_RECEPTORS_UPON_GLUTAMATE_BINDING	0.823928	0.913864	0.0602484	0.225215	0.776128	30	GRIK4|PLCB1|GNB3|PLCB3|GRIK2|GNG8|GNG4|DLG3|GRIK3|GNB1|DLG4|GRIK5|PLCB2|GNB4
REACTOME_ACTIVATION_OF_MATRIX_METALLOPROTEINASES	0.130742	0.299686	0.161979	-0.375445	-1.27167	32	TIMP1|MMP11|MMP25|MMP14|MMP2|MMP9|CTSK|MMP7|MMP13|KLKB1|ELANE|MMP8|FURIN|CTSV|COL18A1|MMP1
REACTOME_ACTIVATION_OF_NMDA_RECEPTORS_AND_POSTSYNAPTIC_EVENTS	0.102828	0.257069	0.224966	0.282009	1.24793	93	MAPT|GRIA4|PRKX|ADCY8|ARHGEF7|GRIA2|GRIN3A|CASK|GRIA3|PRKAB2|RASGRF1|RPS6KA6|ERBB4|PRKAG2|SRC|MAPK3|CAMK2G|GIT1|MAPK1|DLG2|PRKACG|KRAS|GRIN2C|GRIA1|PRKAA2|LRRC7|DLG3|NBEA|APBA1|TUBB1|PRKACB|CREB1|TUBB8|PDPK1
REACTOME_ACTIVATION_OF_PPARGC1A_PGC_1ALPHA_BY_PHOSPHORYLATION	0.517316	0.710816	0.0815265	0.371585	0.948824	10	PRKAB2|PRKAG2|PRKAA2|MAPK12
REACTOME_ACTIVATION_OF_RAC1	0.615385	0.775385	0.0732559	0.326852	0.893121	13	SOS2|SOS1|PAK5|PAK3
REACTOME_ACTIVATION_OF_SMO	0.397459	0.605115	0.0862866	-0.353659	-1.04529	18	EVC2|EVC|SMO|GAS8
REACTOME_ACTIVATION_OF_THE_AP_1_FAMILY_OF_TRANSCRIPTION_FACTORS	0.013131	0.0716239	0.38073	0.676528	1.72748	10	MAPK8|MAPK10|MAPK3|MAPK1|MAPK9|ATF2
REACTOME_ACTIVATION_OF_THE_MRNA_UPON_BINDING_OF_THE_CAP_BINDING_COMPLEX_AND_EIFS_AND_SUBSEQUENT_BINDING_TO_43S	0.0197697	0.0965497	0.352488	0.357038	1.45849	60	EIF3L|RPS24|PABPC1|EIF3A|EIF3H|EIF4B|RPS25|RPS23|RPS17|EIF3D|RPS20|EIF3E|EIF3J|EIF3F|RPS3|EIF4A2|RPS12|RPS6|RPS8|FAU
REACTOME_ACTIVATION_OF_THE_PHOTOTRANSDUCTION_CASCADE	0.248175	0.452534	0.11524	-0.472454	-1.19825	11	PDE6B|PDE6A|GNAT1
REACTOME_ACTIVATION_OF_THE_PRE_REPLICATIVE_COMPLEX	4.55129e-06	0.000179207	0.610527	-0.635519	-2.1677	33	RPA3|ORC5|POLE2|CDK2|MCM4|CDC6|MCM2|ORC6|MCM6|DBF4|CDC45|ORC2|POLA2|MCM5|MCM3|MCM8|POLE3|PRIM2|ORC1|PRIM1|RPA2
REACTOME_ACTIVATION_OF_THE_TFAP2_AP_2_FAMILY_OF_TRANSCRIPTION_FACTORS	0.315315	0.53257	0.113313	0.422955	1.12472	12	TFAP2E|CREBBP|EP300|WWOX
REACTOME_ACYL_CHAIN_REMODELLING_OF_PC	0.167608	0.349318	0.146416	-0.388179	-1.25057	26	PLA2G5|PLA2R1|PLBD1|LPCAT1|PLA2G2A|PLA2G3|PLA2G4D
REACTOME_ACYL_CHAIN_REMODELLING_OF_PE	0.116576	0.2761	0.175204	-0.415527	-1.3288	24	PLA2G5|PLA2R1|MBOAT1|PLBD1|PLA2G2A|PLA2G3|PLA2G4D
REACTOME_ACYL_CHAIN_REMODELLING_OF_PG	0.0597778	0.18447	0.321776	-0.508465	-1.50284	18	PLA2G5|PLA2R1|LPCAT1|PLA2G2A|PLA2G3|PLA2G4D
REACTOME_ACYL_CHAIN_REMODELLING_OF_PI	0.0425304	0.149271	0.321776	-0.551494	-1.57823	16	PLA2G5|PLA2R1|MBOAT7|PLBD1|PLA2G2A|PLA2G4D
REACTOME_ACYL_CHAIN_REMODELLING_OF_PS	0.04947	0.166664	0.271289	-0.474671	-1.46561	21	PLA2G5|OSBPL10|PLA2R1|MBOAT1|PLA2G2A|PLA2G4D
REACTOME_ADENYLATE_CYCLASE_ACTIVATING_PATHWAY	0.00565148	0.0426399	0.407018	0.711424	1.81658	10	ADCY2|GNAL|ADCY8|ADCY5|ADCY7
REACTOME_ADENYLATE_CYCLASE_INHIBITORY_PATHWAY	0.0024476	0.0259158	0.431708	0.664222	1.87366	14	ADCY2|GNAL|ADCY8|GNAI1|ADCY5|ADCY7
REACTOME_ADHERENS_JUNCTIONS_INTERACTIONS	0.183453	0.368075	0.135741	-0.3513	-1.19826	33	CDH4|CDH6|NECTIN2|CTNNA1|PVR|ACTB|ANG|ACTG1|CADM1|CDH2|CDH5|JUP|CTNNB1
REACTOME_ADORA2B_MEDIATED_ANTI_INFLAMMATORY_CYTOKINES_PRODUCTION	0.146597	0.321968	0.188204	0.244167	1.14971	133	CALCRL|GLP1R|TSHR|ADCY2|VIPR2|PRKX|ADCYAP1R1|SCT|ADCY8|GNAI1|GPR45|ADCY5|GNB3|ADCY7|GIPR|FSHR|ADRB2|TAAR5|CRHR1|GNAZ|PRKACG|GHRHR|GNG8|GPR27|ADORA2A|PTH1R|GNG4|RXFP1
REACTOME_ADP_SIGNALLING_THROUGH_P2Y_PURINOCEPTOR_1	0.198516	0.389004	0.132147	-0.376542	-1.20589	25	P2RY1|GNG12|GNG5|GNB2|GNG11|GNG7|GNG10|GNA14|PLA2G4A
REACTOME_ADP_SIGNALLING_THROUGH_P2Y_PURINOCEPTOR_12	0.648313	0.80401	0.0602484	-0.276289	-0.867327	22	GNG12|GNG5|GNB2|GNG11|GNG7|GNG10
REACTOME_ADRENALINE_NORADRENALINE_INHIBITS_INSULIN_SECRETION	0.622881	0.781704	0.0707899	0.260135	0.887319	28	ADRA2A|GNAI1|ADCY5|GNB3|CACNA1C|CACNB2|CACNA2D2|GNG8|GNG4
REACTOME_ADVANCED_GLYCOSYLATION_ENDPRODUCT_RECEPTOR_SIGNALING	0.0316086	0.124305	0.321776	-0.598708	-1.61197	13	LGALS3|CAPZA1|S100B|CAPZA2|DDOST|SAA1
REACTOME_AFLATOXIN_ACTIVATION_AND_DETOXIFICATION	0.170599	0.352411	0.142057	-0.428117	-1.26536	18	MGST2|DPEP1|CYP3A5|MGST3|AKR7A3|GGT5
REACTOME_AGGREPHAGY	0.158451	0.335452	0.145516	-0.330292	-1.20477	43	TUBA1C|UBB|DYNLL1|TUBA1B|TUBA1A|TUBA3E|TUBB4B|TUBB6|UBE2N|TUBA4B|ARL13B
REACTOME_AKT_PHOSPHORYLATES_TARGETS_IN_THE_CYTOSOL	0.261339	0.467738	0.123257	0.414802	1.17009	14	CASP9|CHUK|AKT3|CDKN1B|TSC2|GSK3B|MKRN1
REACTOME_AKT_PHOSPHORYLATES_TARGETS_IN_THE_NUCLEUS	0.17316	0.354767	0.155242	0.503976	1.28688	10	FOXO4|AKT3|FOXO6|FOXO3|CREB1
REACTOME_ALK_MUTANTS_BIND_TKIS	0.936937	0.971638	0.0541201	0.23189	0.616639	12	BIRC6|PPM1B
REACTOME_ALPHA_LINOLENIC_OMEGA3_AND_LINOLEIC_OMEGA6_ACID_METABOLISM	0.745887	0.869243	0.0550211	-0.29608	-0.797171	13	ELOVL2|ELOVL3|ELOVL1|ELOVL5|ACOT8|ABCD1
REACTOME_ALPHA_PROTEIN_KINASE_1_SIGNALING_PATHWAY	0.25365	0.459854	0.113787	-0.467245	-1.18504	11	UBB|TIFA|ALPK1
REACTOME_AMINE_LIGAND_BINDING_RECEPTORS	0.988636	0.994159	0.052057	0.17151	0.636532	42	ADRA2A|CHRM4|ADRB2|HTR1A|TAAR5|HTR2A|HRH3|ADRA1A|HTR2C|CHRM5|DRD4|CHRM2|TAAR8|ADRA2C|HTR1E|ADRA1B
REACTOME_AMINO_ACIDS_REGULATE_MTORC1	0.336493	0.5499	0.112379	0.2675	1.05773	54	RRAGB|ATP6V1G2|DEPDC5|RRAGD|WDR59|CASTOR1|RPTOR|CASTOR2|SZT2|FNIP2|ATP6V1C1|WDR24|SESN1|MTOR|NPRL3|FNIP1|ATP6V1E2|MLST8|ATP6V0D1|ATP6V1A|SH3BP4|ATP6V0C
REACTOME_AMINO_ACID_TRANSPORT_ACROSS_THE_PLASMA_MEMBRANE	0.796763	0.903619	0.0512184	-0.235622	-0.803687	33	SLC7A3|SLC38A3|SLC7A10|SLC43A2|SLC16A10|SLC36A4|SLC3A2|SLC7A7|SLC6A6|SLC38A5|SLC7A9|SLC1A5|SLC36A1
REACTOME_AMYLOID_FIBER_FORMATION	0.79896	0.904462	0.049391	-0.220503	-0.829702	52	LTF|CST3|TTR|UBB|NCSTN|SAA1|TGFBI|HSPG2|B2M|APH1A|LYZ
REACTOME_ANCHORING_FIBRIL_FORMATION	0.171171	0.352411	0.141225	-0.449593	-1.26673	15	COL4A2|COL1A2|COL4A1|BMP1|LAMB3|LAMC2|COL1A1
REACTOME_ANCHORING_OF_THE_BASAL_BODY_TO_THE_PLASMA_MEMBRANE	0.353519	0.567006	0.0870516	-0.247032	-1.0545	95	TCTN1|TMEM67|TCTN2|PRKACA|TUBG1|TMEM216|RAB8A|DYNLL1|HAUS1|CEP41|B9D2|NDE1|ODF2|TUBA1A|TUBB4B|PLK1|CEP135|CETN2|PLK4|NEK2|B9D1|HAUS2|NPHP1|SSNA1|KIF24|CEP89|HAUS8|CDK1|NEDD1|PRKAR2B|IQCB1
REACTOME_ANDROGEN_BIOSYNTHESIS	0.713656	0.846711	0.0659816	0.313543	0.815336	11	CYP17A1|SRD5A2
REACTOME_ANTIGEN_ACTIVATES_B_CELL_RECEPTOR_BCR_LEADING_TO_GENERATION_OF_SECOND_MESSENGERS	0.546275	0.732241	0.0808589	0.273691	0.943183	30	PIK3R1|SOS1|AHCYL1|ITPR2|FYN|TRPC1|GRB2
REACTOME_ANTIGEN_PRESENTATION_FOLDING_ASSEMBLY_AND_PEPTIDE_LOADING_OF_CLASS_I_MHC	0.00443187	0.0367379	0.407018	-0.535309	-1.71435	25	SEC24D|CALR|BCAP31|HSPA5|PDIA3|SAR1B|HLA-A|HLA-B|HLA-C|TAP1|CANX|B2M|ERAP2|HLA-F|TAPBP|SEC31A|SEC13|HLA-E|TAP2|SEC24A|HLA-G|ERAP1|SEC23A
REACTOME_ANTIGEN_PROCESSING_CROSS_PRESENTATION	5.24912e-07	3.30695e-05	0.659444	-0.48429	-2.09511	105	SEC61G|PSMC2|MRC2|MYD88|UBB|CALR|PSMD8|PSMD14|PDIA3|PSMA1|PSMD12|PSMB8|PSMA2|HLA-A|CTSL|PSMB1|SEC22B|PSMB9|PSMD5|SEC61A1|HLA-B|NCF1|HLA-C|TAP1|LY96|PSMB4|PSMC4|PSMA5|PSMD13|PSMC1|SEM1|PSMA7|SEC61B|PSME2|B2M|PSMB3|S100A8|S100A9|NCF2|VAMP8|PSME3|CYBA|HLA-F|PSMD2|PSMD9|PSMB2|VAMP3|TAPBP|PSMA3|PSMD6|CTSS|FGG|SNAP23|PSMA4|ITGAV
REACTOME_ANTIGEN_PROCESSING_UBIQUITINATION_PROTEASOME_DEGRADATION	0.188356	0.370826	0.190023	0.208851	1.08477	308	ASB13|FBXW4|CBLB|FBXL20|LRSAM1|HERC4|ASB1|KLHL25|TPP2|BTRC|HERC1|KLHL5|CUL2|UBR4|HUWE1|GAN|FBXO31|RBBP6|FBXO44|TRIM39|HERC2|SIAH1|RNF182|FBXO7|ZBTB16|HECTD1|ASB3|FBXO21|TRIM50|DZIP3|FBXW11|RNF217|UBE2D1|MYLIP|NPEPPS|FBXO11|UBE2R2|SMURF2|UBE2O|TRIM37|FBXL19|UBE2E2|HECW2|UBR2|KLHL42|KBTBD7|NEDD4|DET1|UBE2G2|UNKL|UBE4A|FBXO10|CUL5|HECTD2|KLHL22|MEX3C|KBTBD6|FBXL15|KLHL20|TRIM11|KCTD6|FBXW12|HERC3|RN…
REACTOME_ANTIMICROBIAL_PEPTIDES	0.488562	0.686889	0.0699459	-0.233726	-0.983057	87	LTF|PDZD11|PI3|PLA2G2A|BPIFB4|S100A8|S100A9|LYZ|SLC11A1|CCR6|DEFA3|CAMP|ELANE|DEFA4|PGLYRP1|CLU|GNLY|LCN2|CCR2|RNASE3|RNASE6|BPIFB2|TLR1|TLR2|DEFB1|PRTN3|ATOX1|LEAP2|PRSS3|ATP7A|PGLYRP2|EPPIN
REACTOME_ANTIVIRAL_MECHANISM_BY_IFN_STIMULATED_GENES	0.0873147	0.229679	0.193813	-0.306594	-1.27174	81	NUP37|UBB|NUP54|KPNA2|NDC1|OAS3|MX1|EIF4E|NUP210|OAS1|EIF4G2|UBE2N|OAS2|NUP107|MX2|KPNA7|HERC5|RAE1|NUP35|FLNA|POM121C|NUP43|OASL|IRF3|STAT1|NUP160|NUP205|NUP85|PLCG1|DDX58|USP18|POM121|PIN1|SEC13|NUP88|EIF4E2|KPNA4|NUP62|ISG15|NUP98|SEH1L
REACTOME_ANTI_INFLAMMATORY_RESPONSE_FAVOURING_LEISHMANIA_PARASITE_INFECTION	0.553977	0.735523	0.0928481	0.199586	0.970285	166	CALCRL|GLP1R|TSHR|ADCY2|VIPR2|PRKX|ADCYAP1R1|SCT|ADCY8|GNAI1|GPR45|ADCY5|GNB3|AHCYL1|SRC|ADCY7|GIPR|FSHR|ADRB2|ITPR2|TAAR5|CRHR1|GNAZ|FYN|PRKACG|GHRHR|GNG8|GPR27|ADORA2A|PTH1R|GNG4|RXFP1
REACTOME_APC_CDC20_MEDIATED_DEGRADATION_OF_NEK2A	0.0564972	0.180676	0.261664	-0.451929	-1.45596	26	UBB|UBE2S|CDC20|NEK2|ANAPC7|ANAPC10|MAD2L1|CDC23|ANAPC11|UBE2C|ANAPC15|CDC26|BUB1B
REACTOME_APC_C_CDC20_MEDIATED_DEGRADATION_OF_CYCLIN_B	0.028755	0.120917	0.352488	-0.494919	-1.58268	24	CCNB1|UBB|UBE2S|CDC20|ANAPC7|ANAPC10|CDC23|ANAPC11|CDK1|UBE2C|ANAPC15|CDC26
REACTOME_APC_C_CDH1_MEDIATED_DEGRADATION_OF_CDC20_AND_OTHER_APC_C_CDH1_TARGETED_PROTEINS_IN_LATE_MITOSIS_EARLY_G1	1.9081e-06	9.24693e-05	0.627257	-0.52304	-2.12046	74	PSMC2|UBB|PSMD8|PSMD14|UBE2S|PSMA1|PTTG1|PSMD12|SKP2|PSMB8|PSMA2|AURKA|PSMB1|PSMB9|CDC20|PSMD5|PLK1|PSMB4|PSMC4|PSMA5|PSMD13|PSMC1|ANAPC7|SEM1|ANAPC10|PSMA7|PSME2|PSMB3|CDC23|ANAPC11|UBE2C|PSME3|ANAPC15|CDC26|PSMD2|PSMD9|PSMB2|AURKB|PSMA3|PSMD6
REACTOME_APC_C_MEDIATED_DEGRADATION_OF_CELL_CYCLE_PROTEINS	8.2895e-08	5.80265e-06	0.704976	-0.51725	-2.17797	88	PSMC2|CCNB1|UBB|PSMD8|PSMD14|UBE2S|PSMA1|PTTG1|PSMD12|SKP2|CDK2|PSMB8|PSMA2|AURKA|PSMB1|CCNA2|PSMB9|CCNA1|CDC20|PSMD5|PLK1|CUL1|PSMB4|PSMC4|NEK2|PSMA5|PSMD13|PSMC1|ANAPC7|SEM1|ANAPC10|PSMA7|MAD2L1|PSME2|PSMB3|CDC23|ANAPC11|CDK1|UBE2C|PSME3|FBXO5|ANAPC15|CDC26|PSMD2|PSMD9|BUB1B|PSMB2|AURKB|PSMA3|PSMD6
REACTOME_APOPTOSIS	0.0419301	0.147967	0.321776	-0.289283	-1.34001	172	CASP6|PSMC2|TP63|CASP3|FAS|CYCS|CASP8|GSDMD|TICAM2|GAS2|RIPK1|TNFRSF10B|LMNA|UBB|PSMD8|PSMD14|BCAP31|BAK1|BAX|UACA|TRADD|PSMA1|CFLAR|PSMD12|DYNLL1|PSMB8|PSMA2|DSG2|HMGB2|PSMB1|PSMB9|PSMD5|LY96|PSMB4|PSMC4|PSMA5|PSMD13|PSMC1|AVEN|SEM1|PSMA7|AKT2|VIM|C1QBP|PSME2|PSMB3|E2F1|FADD|CASP7|PSME3|CTNNB1|FASLG|FNTA|LMNB1|PSMD2|PSMD9|STAT3|PSMB2|DBNL|YWHAQ|BBC3|PSMA3|PSMD6|TNFSF10|SFN|PSMA4|YWHAZ|STK24|CLSP…
REACTOME_APOPTOTIC_CLEAVAGE_OF_CELLULAR_PROTEINS	0.369863	0.580358	0.103958	0.288064	1.04456	38	TJP2|MAPT|ADD1|SATB1|PTK2|ROCK1|PLEC|SPTAN1|ACIN1|PRKCQ
REACTOME_APOPTOTIC_CLEAVAGE_OF_CELL_ADHESION_PROTEINS	0.830396	0.918596	0.0587186	0.274251	0.713163	11	TJP2|TJP1|DSG3|DSG1|DSP|CDH1
REACTOME_APOPTOTIC_EXECUTION_PHASE	0.550459	0.734503	0.0813027	0.249593	0.949862	46	TJP2|MAPT|ADD1|SATB1|PTK2|ROCK1|PLEC|SPTAN1|ACIN1|PRKCQ
REACTOME_APOPTOTIC_FACTOR_MEDIATED_RESPONSE	0.0828829	0.221672	0.208955	-0.464242	-1.38125	19	CASP3|CYCS|GSDMD|BAK1|BAX|UACA|AVEN|C1QBP|CASP7
REACTOME_AQUAPORIN_MEDIATED_TRANSPORT	0.584055	0.759453	0.0640704	-0.252117	-0.948661	52	AQP5|GNG12|GNG5|PRKACA|AQP1|AQP6|GNB2|AQP2|GNG11|GNG7|AQP9|GNG10|AQP4|PRKAR2B|MYO5B|MIP
REACTOME_ARACHIDONIC_ACID_METABOLISM	0.661996	0.810217	0.0585938	-0.233122	-0.896734	58	CBR1|DPEP1|PTGR1|ALOX5AP|CYP4F11|PTGS1|CYP2C8|PTGS2|GGT5|PTGIS|CYP4F2|PLA2G4A|CYP4F3|PON2|HPGD
REACTOME_ASPARAGINE_N_LINKED_GLYCOSYLATION	0.000647498	0.00960212	0.477271	-0.308104	-1.51459	301	KDELR1|ALG1|KDELR2|BET1|ALG6|TUBA1C|KDELR3|EDEM2|TMED9|FPGT|ALG3|CAPZA1|LMAN2|CAPZA2|FUT8|SEC24D|ALG2|GLB1|CHST8|ALG8|MAGT1|CTSA|UBB|PMM2|MANEA|DDOST|CALR|MGAT4B|ALG5|RPN1|NANP|PDIA3|SRD5A3|ST8SIA5|RPN2|GMPPB|ARF4|TMED2|CNIH3|SPTBN5|DYNLL1|COPB1|SAR1B|MCFD2|COPZ2|ST3GAL4|NEU1|OS9|ALG14|ARF5|TMED7|TUBA1B|NAPA|SEC22B|FOLR1|TUBA1A|MAN1C1|SLC35C1|TMED3|TUBA3E|BET1L|TUBB4B|DPM1|TUBB6|COPZ1|TUBA4B|RFT1…
REACTOME_ASPARTATE_AND_ASPARAGINE_METABOLISM	0.156934	0.334016	0.149208	-0.521041	-1.32148	11	SLC25A13|NAALAD2|GOT2|ASNS
REACTOME_ASSEMBLY_AND_CELL_SURFACE_PRESENTATION_OF_NMDA_RECEPTORS	0.855634	0.92511	0.0469759	-0.214853	-0.783698	43	TUBA1C|CAMK2D|TUBA1B|TUBA1A|TUBA3E|TUBB4B|TUBB6|TUBA4B
REACTOME_ASSEMBLY_OF_ACTIVE_LPL_AND_LIPC_LIPASE_COMPLEXES	0.832432	0.918596	0.0492918	-0.257627	-0.766516	19	PCSK5|LIPC|FGF21|APOC2|ANGPTL4|LMF2|ANGPTL8|FURIN
REACTOME_ASSEMBLY_OF_COLLAGEN_FIBRILS_AND_OTHER_MULTIMERIC_STRUCTURES	1.10598e-05	0.000398151	0.593325	-0.519676	-2.02393	61	LOXL4|CD151|COL5A2|LOXL1|PCOLCE|COL5A1|COL9A3|COL5A3|COL8A1|COL6A2|LOX|COL4A2|COL2A1|LOXL3|CTSL|COL1A2|COL4A1|MMP9|COL8A2|LOXL2|CTSB|BMP1|COL24A1|COL27A1|COL6A5|MMP7|COL6A1|COL12A1|COL3A1|ITGA6|LAMB3|MMP13|LAMC2|COL17A1|COL1A1
REACTOME_ASSEMBLY_OF_THE_HIV_VIRION	0.695749	0.833312	0.0679923	0.286136	0.834096	16	NMT2|UBAP1|MVB12B|VPS28|VPS37C|VPS37D|VPS37A
REACTOME_ASSOCIATION_OF_TRIC_CCT_WITH_TARGET_PROTEINS_DURING_BIOSYNTHESIS	0.568421	0.747045	0.0659816	-0.264013	-0.942649	39	FKBP9|FBXO4|HDAC3|FBXW9|XRN2|CCNE1|GBA|FBXO6|CCT6A|CCT8|KIFC3|STAT3|FBXL5|CCT4|CCT2|WRAP53|SKIV2L|FBXW5|TP53
REACTOME_ASYMMETRIC_LOCALIZATION_OF_PCP_PROTEINS	0.000220326	0.00440652	0.518848	-0.476734	-1.86769	64	PSMC2|FZD1|UBB|PSMD8|PSMD14|PSMA1|PSMD12|FZD5|PSMB8|PSMA2|FZD7|PSMB1|PSMB9|PSMD5|FZD8|FZD2|PSMB4|PSMC4|PSMA5|PSMD13|PSMC1|SEM1|PSMA7|PSME2|PSMB3|PSME3|PSMD2|PSMD9|PSMB2|PSMA3|PSMD6|PSMA4|FZD4
REACTOME_ATF4_ACTIVATES_GENES_IN_RESPONSE_TO_ENDOPLASMIC_RETICULUM_STRESS	0.837953	0.919907	0.0567672	0.223341	0.756497	27	NFYB|EXOSC7|KHSRP|EXOSC1|EXOSC6|EXOSC4|ATF6|NFYA|EXOSC5
REACTOME_ATF6_ATF6_ALPHA_ACTIVATES_CHAPERONES	0.44708	0.651238	0.0802023	-0.398786	-1.01142	11	CALR|HSPA5|DDIT3|HSP90B1
REACTOME_ATTENUATION_PHASE	0.201887	0.393773	0.132147	-0.365823	-1.19578	28	DEDD2|HSPB1|DNAJB6|SERPINH1|UBB|DNAJB1|HSPA6|HSPH1|MRPL18|HSPA8|RLN1|HSP90AA1|PTGES3|HSPB2|HSBP1
REACTOME_AUF1_HNRNP_D0_BINDS_AND_DESTABILIZES_MRNA	9.31491e-05	0.00238788	0.538434	-0.50575	-1.93049	55	PSMC2|HSPB1|UBB|PSMD8|PSMD14|PSMA1|PSMD12|PSMB8|PSMA2|PSMB1|PSMB9|PSMD5|PSMB4|PSMC4|PSMA5|PSMD13|PSMC1|SEM1|PSMA7|PSME2|PSMB3|PSME3|PSMD2|PSMD9|HSPA8|PSMB2|PSMA3|PSMD6|PSMA4
REACTOME_AURKA_ACTIVATION_BY_TPX2	0.624788	0.781981	0.0598603	-0.231252	-0.930384	71	PRKACA|TUBG1|DYNLL1|HAUS1|AURKA|CEP41|NDE1|ODF2|TUBA1A|TUBB4B|PLK1|HMMR|CEP135|CETN2|PLK4|NEK2|HAUS2|SSNA1|HAUS8|CDK1|NEDD1|TPX2|PRKAR2B
REACTOME_AUTOPHAGY	0.458445	0.657905	0.100633	0.204274	0.98622	149	PEX5|RRAGB|ATG13|TSC1|NBR1|DYNC1H1|CFTR|MTMR3|ATM|GABARAP|PINK1|RRAGD|UBAP1|PRKAB2|RB1CC1|GABARAPL1|RPTOR|CHMP7|PRKAG2|SRC|DYNLL2|DYNC1LI2|TSC2|PIK3C3|MFN2|USP30|ATG14|PCNT|MVB12B|TOMM20|AMBRA1|MTOR|UVRAG|PRKAA2|PIK3R4|HSP90AB1|ATG9A|GFAP|PRKN|HDAC6|TUBB1|HSF1|CHMP4A|TUBB8|ULK1|CHMP6|VPS28|CSNK2A2|VPS37C|VPS37D|CSNK2A1|VPS37A
REACTOME_A_TETRASACCHARIDE_LINKER_SEQUENCE_IS_REQUIRED_FOR_GAG_SYNTHESIS	0.094162	0.24017	0.199915	-0.418613	-1.34862	26	SDC1|SDC2|BGN|DCN|SDC4|GPC5|HSPG2|GPC1|SDC3|B4GALT7
REACTOME_BASE_EXCISION_REPAIR	0.0844828	0.224574	0.202072	-0.362745	-1.3328	44	RPA3|RFC2|POLE2|PNKP|PCNA|RFC3|NEIL3|RFC4|LIG1|POLD3|UNG|MBD4|POLE3|MUTYH|POLD1|TDG|SMUG1|POLD2|RPA2|POT1
REACTOME_BASE_EXCISION_REPAIR_AP_SITE_FORMATION	0.701465	0.836492	0.0579755	-0.291116	-0.843911	17	NEIL3|UNG|MBD4|MUTYH|TDG|SMUG1|POT1
REACTOME_BASIGIN_INTERACTIONS	0.00326482	0.0298092	0.431708	-0.543587	-1.74086	25	ITGA3|PPIA|SLC7A10|BSG|SLC16A3|ATP1B3|ITGB1|ITGA6|SLC3A2|CAV1|ATP1B2|SLC7A7|SLC16A1|SPN|SLC7A9|MMP1|ATP1B1
REACTOME_BBSOME_MEDIATED_CARGO_TARGETING_TO_CILIUM	0.340463	0.554243	0.0940503	-0.341422	-1.08323	23	SMO|BBS12|ARL6|BBS4|CCT8|TTC8|MCHR1|BBS5|MKKS|CCT4|CCT2|BBS7|LZTFL1|BBS9
REACTOME_BETA_CATENIN_INDEPENDENT_WNT_SIGNALING	0.149842	0.325519	0.141225	-0.257386	-1.1692	146	FZD6|PSMC2|LEF1|FZD1|PDE6B|AP2S1|GNG12|ROR1|PDE6A|GNG5|UBB|PSMD8|PSMD14|PSMA1|PSMD12|FZD5|PSMB8|PSMA2|GNB2|FZD7|PSMB1|TCF7|PSMB9|PSMD5|FZD8|FZD2|RAC1|PFN1|PSMB4|PSMC4|PSMA5|PSMD13|GNG11|PSMC1|GNG7|SEM1|PSMA7|ROR2|GNG10|PSME2|PSMB3|PSME3|CTNNB1|PDE6G|RAC2|MOV10|ITPR3
REACTOME_BETA_CATENIN_PHOSPHORYLATION_CASCADE	0.00637558	0.0464348	0.407018	0.606446	1.8048	17	PPP2R5A|FRAT1|FRAT2|PPP2R5C|AMER1|GSK3B|AXIN1
REACTOME_BETA_DEFENSINS	0.000450345	0.00718271	0.498493	0.550043	1.93573	33	DEFB119|DEFB124|DEFB134
REACTOME_BETA_OXIDATION_OF_VERY_LONG_CHAIN_FATTY_ACIDS	0.927313	0.967437	0.0535669	0.233059	0.606046	11	MLYCD|ACOX1|HSD17B4
REACTOME_BICARBONATE_TRANSPORTERS	0.966667	0.983845	0.0437126	-0.22731	-0.558337	10	SLC4A3|SLC4A8|SLC4A7|SLC4A2|SLC4A1
REACTOME_BILE_ACID_AND_BILE_SALT_METABOLISM	0.541475	0.728908	0.0824344	0.252012	0.955015	45	AKR1C3|AKR1C1|NCOA2|SLCO1A2|CH25H|OSBP|NCOA1|NR1H4|BAAT|OSBPL2|OSBPL7|AKR1C4|HSD17B4|SLCO1B1|CYP7B1|OSBPL9|AKR1C2|ALB
REACTOME_BINDING_AND_UPTAKE_OF_LIGANDS_BY_SCAVENGER_RECEPTORS	0.00682117	0.0478654	0.407018	-0.442089	-1.60588	42	HP|COLEC11|CALR|SSC5D|HPX|COL4A2|APOB|MSR1|COL1A2|COL4A1|SAA1|FTL|AMBP|HSP90B1|HSPH1|HBA1|COLEC12|MARCO|COL3A1|APOL1|COL1A1|HSP90AA1|JCHAIN|SCARF1
REACTOME_BIOLOGICAL_OXIDATIONS	0.0127743	0.0699807	0.38073	-0.288333	-1.36036	215	CYP27B1|GSTK1|OPLAH|CYP39A1|MGST2|UGP2|ALDH3A1|DPEP1|CYP27A1|MAOB|CYP4V2|FDXR|CBR3|CYP11A1|NAT1|GSS|SLC35B2|GCLM|CYP2S1|CYP4F11|SLC26A2|FDX2|AHR|PTGS1|GSTM5|POR|SLC35D1|SULT1A1|AHCY|GGCT|NNMT|FMO1|CHAC1|TPST1|MAT1A|CYP2C8|CYP3A5|SULT1A2|CYP19A1|ADH5|MGST3|SLC35B3|GLYAT|AKR7A3|AOC1|ADH4|CES1|NQO2|UGT2B17|SULT2B1|SULT1A3|ABHD14B|CMBL|GGT5|PTGIS|CYP4F2|GSTO1|CYP4F3|CYB5B|ACSS2|SULT1C2|ACSM4
REACTOME_BIOSYNTHESIS_OF_SPECIALIZED_PRORESOLVING_MEDIATORS_SPMS	0.962162	0.982435	0.0426734	-0.20106	-0.598211	19	PTGR1|ALOX5AP|CYP2C8|PTGS2|HPGD|EPHX2|ALOX5|GPX4
REACTOME_BIOSYNTHESIS_OF_THE_N_GLYCAN_PRECURSOR_DOLICHOL_LIPID_LINKED_OLIGOSACCHARIDE_LLO_AND_TRANSFER_TO_A_NASCENT_PROTEIN	0.00594657	0.0443354	0.407018	-0.390075	-1.59681	76	ALG1|ALG6|FPGT|ALG3|ALG2|GLB1|ALG8|CTSA|PMM2|ALG5|NANP|SRD5A3|ST8SIA5|GMPPB|ST3GAL4|NEU1|ALG14|SLC35C1|DPM1|RFT1|DPM3|DPAGT1|ST6GALNAC2|DHDDS|ALG12|NUS1|SLC35A1|ST6GALNAC4|ST8SIA4
REACTOME_BIOTIN_TRANSPORT_AND_METABOLISM	0.383212	0.596107	0.0886261	-0.414717	-1.05182	11	SLC5A6|PDZD11|HLCS|ACACB
REACTOME_BLOOD_GROUP_SYSTEMS_BIOSYNTHESIS	0.110092	0.266346	0.204295	0.43114	1.33907	21	FUT9|FUT3|ST3GAL6|FUT11|FUT5|FUT6|B3GALT2
REACTOME_BMAL1_CLOCK_NPAS2_ACTIVATES_CIRCADIAN_GENE_EXPRESSION	0.452158	0.654097	0.0810802	-0.307362	-0.999652	27	NAMPT|ARNTL2|ARNTL|SERPINE1|NPAS2|BHLHE40|NOCT
REACTOME_BRANCHED_CHAIN_AMINO_ACID_CATABOLISM	0.488532	0.686889	0.0878313	0.311271	0.966771	21	ALDH6A1|ACADSB|ACAT1|BCKDHA|PPM1K|DBT|HIBADH|IVD|ECHS1|ACAD8|HIBCH|SLC25A44
REACTOME_BUDDING_AND_MATURATION_OF_HIV_VIRION	0.813559	0.910027	0.057853	0.229341	0.78228	28	VPS4A|UBAP1|CHMP7|MVB12B|CHMP4A|CHMP6|VPS28|VPS37C|VPS37D|VPS37A|CHMP3
REACTOME_BUTYRATE_RESPONSE_FACTOR_1_BRF1_BINDS_AND_DESTABILIZES_MRNA	0.263158	0.469214	0.123842	0.388423	1.15596	17	EXOSC7|XRN1|EXOSC1|EXOSC6|EXOSC4|DCP1A|EXOSC5
REACTOME_BUTYROPHILIN_BTN_FAMILY_INTERACTIONS	0.18638	0.36975	0.134273	-0.481618	-1.26734	12	PPL|BTNL2|BTN1A1|BTN2A2|BTN3A1|BTN3A2|BTN3A3|BTNL8
REACTOME_B_WICH_COMPLEX_POSITIVELY_REGULATES_RRNA_EXPRESSION	0.45339	0.655128	0.0875697	0.291761	0.995193	28	DDX21|TAF1D|POLR2F|ERCC6|EP300|SF3B1|GSK3B|MYBBP1A|POLR1E|TAF1C
REACTOME_CA2_PATHWAY	0.031375	0.124305	0.321776	0.339935	1.40097	62	AGO4|TNRC6C|AGO3|PLCB1|MYC|TCF7L1|PRKCA|AGO1|TNRC6B|TCF7L2|GNAO1|PRKG2|PPP3CB|WNT11|GNB3|PLCB3|PPP3CA|ITPR2|KRAS|GNG8|GNG4|TNRC6A
REACTOME_CALCITONIN_LIKE_LIGAND_RECEPTORS	0.683333	0.825503	0.0597318	-0.33223	-0.816051	10	RAMP3|ADM
REACTOME_CALNEXIN_CALRETICULIN_CYCLE	0.19666	0.385969	0.132846	-0.37681	-1.20675	25	EDEM2|UBB|CALR|PDIA3|OS9|CANX|DERL2|GANAB
REACTOME_CAMK_IV_MEDIATED_PHOSPHORYLATION_OF_CREB	0.607407	0.771505	0.0653834	-0.358764	-0.881227	10	KPNA2|CAMK2D
REACTOME_CARBOXYTERMINAL_POST_TRANSLATIONAL_MODIFICATIONS_OF_TUBULIN	0.0704225	0.202124	0.224966	-0.369651	-1.3498	45	TUBA1C|AGBL2|VASH2|TUBA1B|TUBA1A|TUBA3E|TUBB4B|TUBB6|TTL|TUBA4B|TTLL6|AGBL3|TTLL10|TPGS2|TPGS1|TUBB2A|TUBA3C
REACTOME_CARDIAC_CONDUCTION	0.235294	0.438566	0.143759	0.233526	1.09576	127	FXYD2|SCN3A|HIPK2|KCNIP3|FXYD6|RYR1|KCND2|FGF12|SCN1A|SCN11A|KCNK7|KCNK3|KCNJ11|AHCYL1|KCNIP2|PLN|KCNK12|CACNA1C|AKAP9|CAMK2G|SLC8A3|FGF13|ITPR2|ATP1A3|CACNB2|CACNA2D2|ASPH|HIPK1|TRPC1|KCNK4|SCN3B|KCNJ12|CACNG7
REACTOME_CARGO_CONCENTRATION_IN_THE_ER	0.0679358	0.197134	0.287805	-0.418646	-1.42797	33	LMAN2|SEC24D|TMED2|CNIH3|SAR1B|MCFD2|SEC22B|FOLR1|CTSC|GOSR2|PREB|LMAN1|SERPINA1|CTSZ|TMED10|LMAN1L|CNIH2
REACTOME_CARGO_RECOGNITION_FOR_CLATHRIN_MEDIATED_ENDOCYTOSIS	0.361979	0.573703	0.113787	0.230821	1.03632	105	AP2B1|ITSN1|STAM|UBQLN2|TACR1|CLTCL1|SH3GL2|CFTR|STON1|GRK3|REPS2|CBL|SNAP91|ARRB1|REPS1|ADRB2|SGIP1|VAMP2|HGS|GRB2|DVL2|SYT11|AAK1|NECAP1|STON2|DAB2
REACTOME_CARGO_TRAFFICKING_TO_THE_PERICILIARY_MEMBRANE	0.535963	0.726143	0.0833634	0.245021	0.953735	51	ARL3|GBF1|BBIP1|RAB3IP|CYS1|EXOC5|EXOC2|EXOC8|EXOC6|BBS2|BBS10|EXOC3|ASAP1|EXOC7|CCT3|RAB11FIP3|CNGA4
REACTOME_CARNITINE_METABOLISM	0.412527	0.621751	0.0940503	0.364191	1.02733	14	PRKAB2|ACACA|PRKAG2|CPT1B|PRKAA2|MID1IP1|PPARD|RXRA
REACTOME_CASPASE_ACTIVATION_VIA_DEATH_RECEPTORS_IN_THE_PRESENCE_OF_LIGAND	0.0238563	0.109256	0.352488	-0.583946	-1.67109	16	FAS|CASP8|TICAM2|RIPK1|TNFRSF10B|TRADD|CFLAR|LY96|FADD|FASLG|TNFSF10|TNFRSF10A|TICAM1
REACTOME_CASPASE_ACTIVATION_VIA_DEPENDENCE_RECEPTORS_IN_THE_ABSENCE_OF_LIGAND	0.0562771	0.180676	0.282013	0.588564	1.50287	10	CASP9|DAPK1|APPL1|UNC5A|DCC
REACTOME_CASPASE_ACTIVATION_VIA_EXTRINSIC_APOPTOTIC_SIGNALLING_PATHWAY	0.13371	0.303698	0.165657	-0.404485	-1.30311	26	CASP3|FAS|CASP8|TICAM2|RIPK1|TNFRSF10B|TRADD|CFLAR
REACTOME_CASPASE_MEDIATED_CLEAVAGE_OF_CYTOSKELETAL_PROTEINS	0.363799	0.575863	0.0905429	-0.414364	-1.09036	12	CASP6|CASP3|CASP8|GAS2
REACTOME_CA_DEPENDENT_EVENTS	0.209091	0.401608	0.143759	0.321994	1.16451	37	ADCY2|PRKX|PRKCA|ADCY8|ADCY5|ADCY7|CAMK2G|MAPK1|PRKACG|NBEA|PDE1A|PRKACB|CREB1|GRK2
REACTOME_CD209_DC_SIGN_SIGNALING	0.344037	0.558461	0.10882	0.344291	1.06933	21	CREBBP|RPS6KA5|EP300|RAF1|FYN|PRKACG|KRAS|RELA|PAK3|PRKACB
REACTOME_CD28_CO_STIMULATION	0.591928	0.760186	0.0762797	0.261441	0.920074	33	RICTOR|PIK3R1|AKT3|SRC|PIK3CA|FYN|MTOR|GRB2|PAK3
REACTOME_CD28_DEPENDENT_PI3K_AKT_SIGNALING	0.321185	0.538871	0.112843	0.345521	1.09492	22	RICTOR|PIK3R1|AKT3|PIK3CA|FYN|MTOR
REACTOME_CD28_DEPENDENT_VAV1_PATHWAY	0.469534	0.666982	0.0766747	-0.376626	-0.991059	12	CDC42|RAC1|LCK|CD80|CD28|PAK1
REACTOME_CDC42_GTPASE_CYCLE	0.447887	0.651661	0.105125	0.206295	0.999733	153	OPHN1|ARHGAP31|ARHGAP32|BCR|ITSN1|DOCK10|PIK3R1|ARFGAP2|ARHGEF7|DNMBP|CDC42BPB|ARHGAP35|SRGAP3|ARHGAP24|ARHGAP22|TIAM1|FARP1|WIPF2|ARHGAP21|ARAP1|WDR81|ARHGAP5|ARHGEF4|ARHGEF9|GIT1|ARHGEF6|ABR|PAK5|FGD2|GNA13|ARHGEF12|FMNL2|FGD1|KTN1|ARHGAP39|PAK3|KCTD3|MCF2|ARHGEF11|TAGAP|PLEKHG3|ARHGDIG|SCRIB|STARD8
REACTOME_CDC6_ASSOCIATION_WITH_THE_ORC_ORIGIN_COMPLEX	0.012157	0.0680791	0.38073	-0.675766	-1.7139	11	ORC5|CDC6|ORC6|ORC2|MCM8|E2F1|ORC1
REACTOME_CDT1_ASSOCIATION_WITH_THE_CDC6_ORC_ORIGIN_COMPLEX	9.87401e-07	5.18386e-05	0.643552	-0.551532	-2.13102	59	PSMC2|ORC5|UBB|PSMD8|PSMD14|PSMA1|PSMD12|PSMB8|PSMA2|CDC6|PSMB1|PSMB9|PSMD5|ORC6|PSMB4|PSMC4|PSMA5|PSMD13|ORC2|PSMC1|SEM1|PSMA7|MCM8|PSME2|PSMB3|PSME3|ORC1|PSMD2|PSMD9|PSMB2|PSMA3|PSMD6|PSMA4
REACTOME_CELLULAR_HEXOSE_TRANSPORT	0.0603291	0.18447	0.321776	-0.487643	-1.50567	21	SLC2A10|MFSD4B|SLC2A14|SLC5A10|SLC2A9|SLC5A9|SLC2A3|FGF21|SLC2A2|SLC50A1|SLC2A7|SLC5A4|SLC2A1
REACTOME_CELLULAR_RESPONSE_TO_CHEMICAL_STRESS	0.00657136	0.0473138	0.407018	-0.322321	-1.47939	159	PSMC2|CYCS|GPX8|GPX7|HDAC3|SOD2|P4HB|NOX4|UBB|COX7B|PSMD8|PSMD14|NDUFA4|PSMA1|PSMD12|SKP2|PSMB8|PSMA2|SOD3|PSMB1|PSMB9|PSMD5|COX5B|NCF1|CUL1|GSR|PSMB4|PSMC4|COX6A1|PSMA5|PSMD13|HM13|PSMC1|SEM1|PSMA7|COX14|HBA1|TXN|COX5A|PSME2|COX6B1|PSMB3|COX11|NCF2|PSME3|CYBA|MAFK|PRDX1|HELZ2|STAP2|PSMD2|PSMD9|COX8A|STAT3|PRDX6|PSMB2|HMOX1|PSMA3|PSMD6|CARM1|COX18|PSMA4|FABP1|SCO2|TACO1|CAT|PSMC3|NFE2L2
REACTOME_CELLULAR_RESPONSE_TO_HEAT_STRESS	0.633712	0.789789	0.057006	-0.215001	-0.925955	100	DEDD2|RPA3|HSPB1|DNAJB6|NUP37|SERPINH1|UBB|NUP54|DNAJB1|HSPA5|NDC1|CAMK2D|NUP210|HSPA6|HSPA4L|NUP107|HSPH1|RAE1|NUP35|POM121C|NUP43|MRPL18|NUP160|NUP205|RPA2|HSPA8|NUP85|RLN1|DNAJC2|HSP90AA1|HSPA4|AKT1S1|POM121|PTGES3|HSPB2|RPA1|SEC13|NUP88|HSBP1|HSPA13|BAG5|ATR|CAMK2B|NUP62|NUP98|SEH1L|HSPA1B
REACTOME_CELLULAR_RESPONSE_TO_HYPOXIA	0.00255925	0.0264609	0.431708	-0.410568	-1.66907	75	PSMC2|UBB|PSMD8|VEGFA|PSMD14|PSMA1|EPO|PSMD12|PSMB8|PSMA2|PSMB1|PSMB9|PSMD5|CITED2|PSMB4|PSMC4|PSMA5|ELOC|PSMD13|PSMC1|SEM1|PSMA7|AJUBA|PSME2|PSMB3|PSME3|LIMD1|UBE2D3|EGLN2|PSMD2|PSMD9|PSMB2|PSMA3|PSMD6|UBE2D2|PSMA4|CA9|PSMC3|ELOB|HIGD1A
REACTOME_CELLULAR_RESPONSE_TO_STARVATION	0.029964	0.122585	0.352488	0.277459	1.34393	156	RPL3|RPL4|RPL22|RPS24|RRAGB|ATP6V1G2|RPL37|DEPDC5|RPL30|RPL11|RPL23|RRAGD|WDR59|RPS25|CASTOR1|GCN1|RPS23|RPTOR|RPL6|RPS17|CASTOR2|SZT2|RPL15|RPL19|RPS20|FNIP2|RPL26|ATP6V1C1|WDR24|SESN1|MTOR|RPL5|RPL7|RPL34|RPS3|RPL13|RPL36AL|NPRL3|RPS12|RPS6|RPL7A|RPL37A|RPS8|RPL8|FAU|ATF2|RPS4X|FNIP1|ATP6V1E2|RPL13A|MLST8|RPLP1|ATP6V0D1|ATP6V1A|SH3BP4|ATP6V0C
REACTOME_CELLULAR_SENESCENCE	0.0599095	0.18447	0.321776	0.273314	1.28629	129	MAPK8|AGO4|TNRC6C|AGO3|TERF2|AGO1|HIRA|TNRC6B|ATM|MAPK10|EHMT2|TNIK|TERF2IP|ID1|CBX6|KDM6B|MAP4K4|MAP3K5|UBE2D1|KAT5|CABIN1|CDKN1B|TFDP2|NBN|MAPK3|ASF1A|EP400|PHC1|CBX8|MAPK1|BMI1|RING1|CDKN2B|MINK1|RELA|ETS2|ANAPC16|EHMT1|MAPK9|TNRC6A|MAP2K7|ACD
REACTOME_CELL_CELL_COMMUNICATION	0.107143	0.262646	0.172324	-0.271725	-1.203	128	CD151|SKAP2|F11R|CDH4|CDH6|CLDN1|FLNC|IQGAP1|CLDN12|NECTIN2|PARVB|ACTN4|CLDN10|CTNNA1|PVR|ACTB|CLDN23|ACTN1|CLDN4|ANG|LIMS1|ACTG1|VASP|SIRPG|KIRREL2|CLDN14|FBLIM1|CADM1|FLNA|CDH2|ITGB1|KIRREL1|PARVA|CDH5|JUP|CTNNB1|ITGA6|PTK2B|LAMB3|PATJ|LAMC2|COL17A1|NECTIN4|CLDN18|ILK|TYROBP|CDH24|CLDN16|CLDN7|SIRPB1|CLDN5|PRKCI
REACTOME_CELL_CELL_JUNCTION_ORGANIZATION	0.0564103	0.180676	0.248911	-0.33832	-1.32096	63	F11R|CDH4|CDH6|CLDN1|CLDN12|NECTIN2|CLDN10|CTNNA1|PVR|ACTB|CLDN23|CLDN4|ANG|ACTG1|CLDN14|CADM1|CDH2|CDH5|JUP|CTNNB1|PATJ|NECTIN4|CLDN18|CDH24|CLDN16|CLDN7|CLDN5|PRKCI|PARD6B
REACTOME_CELL_CYCLE_CHECKPOINTS	1.04139e-10	2.18692e-08	0.839089	-0.420212	-2.01951	258	PSMC2|MDM2|HUS1|RPA3|RFC2|WEE1|NUP37|BLM|ORC5|CCNB1|UBB|ITGB3BP|CDKN1A|CENPK|PSMD8|PSMD14|UBE2S|CENPL|KIF18A|DSN1|PSMA1|CENPN|RMI2|CENPS|PSMD12|DYNLL1|ZWILCH|CDK2|PSMB8|PSMA2|MCM4|RAD9B|ERCC6L|B9D2|RFC3|CDC6|NDE1|PSMB1|CCNA2|PSMB9|CCNA1|CENPA|MDM4|CDC20|MCM2|SGO2|PSMD5|RBBP8|CENPH|PLK1|CENPM|RFC4|BRCA1|CENPU|SPC24|SKA1|ORC6|UBE2N|MCM6|DBF4|PSMB4|CDCA8|PSMC4|CDC45|CCNE1|PSMA5|CENPE|NUP107|BUB1|EXO…
REACTOME_CELL_CYCLE_MITOTIC	5.0963e-08	3.77726e-06	0.719513	-0.326264	-1.67987	497	PSMC2|TUBA1C|RPA3|RFC2|WEE1|NUP37|CKS1B|ORC5|NEK6|CCNB1|LMNA|UBB|ITGB3BP|CDKN1A|CENPK|POLE2|VRK2|CNEP1R1|LPIN3|PSMD8|PSMD14|PRKACA|UBE2S|CENPL|KIF18A|NUP54|CDKN2C|DSN1|NDC1|PSMA1|CENPN|TUBG1|SMC4|TYMS|PCNA|GINS1|PTTG1|CENPS|PSMD12|RAB8A|SKP2|DYNLL1|HAUS1|ZWILCH|CDK2|PSMB8|CDK7|PSMA2|PPP1CB|AURKA|BORA|MCM4|KMT5A|CDK6|CEP41|ERCC6L|B9D2|RFC3|CDC6|NDE1|TUBA1B|ODF2|PSMB1|NUP210|TUBA1A|CCNA2|RBL1|PSMB9…
REACTOME_CELL_DEATH_SIGNALLING_VIA_NRAGE_NRIF_AND_NADE	0.109726	0.266346	0.213928	0.287671	1.22858	76	MAPK8|NET1|ARHGEF10L|ITSN1|SOS2|ARHGEF17|AATF|ARHGEF7|AKAP13|SOS1|TIAM1|ARHGEF4|ARHGEF9|ARHGEF37|ARHGEF6|ABR|BEX3|FGD2|GNA13|ARHGEF12|BCL2L11|FGD1|MCF2|ARHGEF11|APH1B
REACTOME_CELL_EXTRACELLULAR_MATRIX_INTERACTIONS	0.0112802	0.0651977	0.38073	-0.590813	-1.74623	18	FLNC|PARVB|ACTB|ACTN1|LIMS1|ACTG1|VASP|FBLIM1|FLNA|ITGB1|PARVA
REACTOME_CELL_JUNCTION_ORGANIZATION	0.0109753	0.0643205	0.38073	-0.35761	-1.51301	90	CD151|F11R|CDH4|CDH6|CLDN1|FLNC|CLDN12|NECTIN2|PARVB|CLDN10|CTNNA1|PVR|ACTB|CLDN23|ACTN1|CLDN4|ANG|LIMS1|ACTG1|VASP|CLDN14|FBLIM1|CADM1|FLNA|CDH2|ITGB1|PARVA|CDH5|JUP|CTNNB1|ITGA6|LAMB3|PATJ|LAMC2|COL17A1|NECTIN4|CLDN18|ILK|CDH24|CLDN16|CLDN7|CLDN5|PRKCI
REACTOME_CELL_SURFACE_INTERACTIONS_AT_THE_VASCULAR_WALL	9.53105e-05	0.00238788	0.538434	-0.391372	-1.75836	136	CD58|CEACAM1|F11R|ITGA3|ANGPT1|PPIA|SHC1|PROC|TNFRSF10B|GRB14|SDC1|SDC2|PICK1|VPREB3|ANGPT2|ESAM|ITGB3|PROCR|APOB|CXADR|ITGA5|COL1A2|SLC7A10|JAM3|TREM1|ITGA4|CD2|CD48|GRB7|SIRPG|SDC4|PROS1|BSG|SLC16A3|ATP1B3|CD44|GPC1|ITGB1|SDC3|LCK|FCER1G|CD74|ITGA6|SLC3A2|CAV1|MIF|ATP1B2|LYN|SLC7A7|COL1A1|FN1|TNFRSF10D|PLCG1|JCHAIN|ITGAV|CD244|NRAS|SLC16A1|GYPC|TNFRSF10A|GAS6|CEACAM3|TGFB1|THBD|PSG11|SPN|FCAMR|…
REACTOME_CGMP_EFFECTS	0.489933	0.686889	0.0862866	0.343832	0.985238	15	PRKG2|PDE2A|PDE1A|PDE10A|KCNMB4|PDE9A
REACTOME_CHAPERONE_MEDIATED_AUTOPHAGY	0.655417	0.808049	0.0597318	-0.274146	-0.860602	22	UBB|PLIN2|ARL13B|VIM|HSPA8|HSP90AA1|LAMP2|PLIN3
REACTOME_CHEMOKINE_RECEPTORS_BIND_CHEMOKINES	0.00892975	0.0559775	0.38073	-0.417487	-1.59164	56	CCL20|CXCR4|CCL28|CXCL9|CXCL8|CXCL6|CXCL11|CXCL13|XCL1|CXCR6|CCL13|CCL2|CCL5|CCR4|CXCL10|CCL7|XCL2|CCR10|CXCR3|CCR6|CCR5|CCRL2|CXCL16|CXCR2|CXCL5|CCR2|PPBP
REACTOME_CHK1_CHK2_CDS1_MEDIATED_INACTIVATION_OF_CYCLIN_B_CDK1_COMPLEX	0.0272137	0.118239	0.352488	-0.607205	-1.63485	13	WEE1|CCNB1|CHEK1|CHEK2|CDC25C|CDK1|YWHAQ|SFN|YWHAZ|YWHAG
REACTOME_CHOLESTEROL_BIOSYNTHESIS	0.993521	0.996685	0.0494905	0.156726	0.525099	25	IDI1|IDI2|TM7SF2|MVD|PMVK|FDFT1|LSS|HMGCS1|HMGCR
REACTOME_CHONDROITIN_SULFATE_BIOSYNTHESIS	0.273138	0.477696	0.123257	0.373628	1.14403	20	CHST9|CHST15|VCAN|BCAN|CHST3
REACTOME_CHONDROITIN_SULFATE_DERMATAN_SULFATE_METABOLISM	0.263432	0.469214	0.107972	-0.300165	-1.11778	50	HEXB|CHPF2|SDC1|SDC2|CHST14|BGN|DCN|CHST7|SDC4|CHST12|GPC5|HSPG2|GPC1|CHPF|SDC3|B4GALT7|HEXA
REACTOME_CHROMATIN_MODIFYING_ENZYMES	4.27291e-11	1.07677e-08	0.851339	0.445829	2.24831	206	EPC1|JADE3|KAT6B|PHF21A|MBIP|KMT2A|JADE1|KMT5B|CHD4|MTA3|ATF7IP|KDM7A|KDM3B|ARID4A|NSD3|SGF29|NCOA2|PHF20|KDM4B|SMARCC2|SUPT3H|MSL2|CREBBP|PHF2|KANSL1|MSL1|YEATS2|EHMT2|KAT6A|BRWD1|KDM4D|TADA2B|ASH1L|EP300|NCOR2|KDM6B|SETD1A|KAT5|TAF5L|NCOA1|ARID4B|GATAD2B|KDM1A|ARID1B|ELP2|BRD1|BRPF3|KDM2B|ELP3|KAT14|CHD3|TBL1XR1|PBRM1|KAT8|MTA2|DMAP1|USP22|KDM4A|PRMT5|SETD3|KMT2E|ARID1A|ARID5B|SMYD3|EP400|KDM5A…
REACTOME_CHROMOSOME_MAINTENANCE	2.85004e-05	0.000920781	0.57561	-0.448468	-1.90644	92	POLR2L|RPA3|RFC2|BLM|SHQ1|ITGB3BP|CENPK|CENPL|TERT|CENPN|PCNA|CENPS|POLR2H|CDK2|OIP5|RFC3|CENPW|CCNA2|CCNA1|CENPA|CENPH|CENPM|RFC4|CENPU|LIG1|NOP10|CENPX|HJURP|ATRX|CENPI|CENPO|POLR2J|POLD3|PIF1|DSCC1|POLA2|POLR2C|MIS18A|POLR2I|CENPP|POLD1|POLR2G|PRIM2|RUVBL2|TEN1|PRIM1|POLR2D|POLD2|RPA2|POT1|RUVBL1|MIS18BP1
REACTOME_CHYLOMICRON_ASSEMBLY	0.181481	0.367631	0.138805	-0.529784	-1.3013	10	MTTP|P4HB|APOB|SAR1B
REACTOME_CHYLOMICRON_REMODELING	0.601732	0.769677	0.0736213	0.351404	0.897292	10	APOE|GPIHBP1|LPL
REACTOME_CILIUM_ASSEMBLY	0.462963	0.660586	0.0697793	-0.212573	-0.997536	194	TTC26|TUBA1C|IFT22|PKD2|SMO|TCTN1|TMEM67|TCTN2|PRKACA|IFT80|TUBG1|ARF4|TMEM216|RAB8A|DYNLL1|HAUS1|IFT57|CEP41|B9D2|IFT122|BBS12|NDE1|TUBA1B|ODF2|TUBA1A|TUBA3E|TUBB4B|IFT52|PLK1|TUBB6|HSPB11|CEP135|ARL6|CETN2|TUBA4B|ARL13B|PLK4|NEK2|B9D1|HAUS2|BBS4|NPHP1|SSNA1|CCT8|KIF24|CEP89|HAUS8|TTC8|CDK1|TTC30B|MCHR1|NEDD1|PRKAR2B|IQCB1|IFT20|TUBB2A|TUBA3C|BBS5|HAUS7|DYNLRB2|MKKS|HSP90AA1|IFT81|CCT4|CCT2|CEP1…
REACTOME_CIRCADIAN_CLOCK	0.128019	0.294889	0.193813	0.284241	1.20129	70	SIRT1|CSNK1E|BTRC|NCOA2|F7|CRTC1|CRY2|CREBBP|RBM4|PPARA|EP300|NR3C1|NCOA1|MED1|TBL1XR1|USP46|KLF15|CHD9|NCOA6|RAI1|SREBF1|CRTC2|DBP|CREB1|ATF2|MEF2D|TBL1X|RORA|NCOR1|CLOCK|NRIP1|RXRA
REACTOME_CITRIC_ACID_CYCLE_TCA_CYCLE	0.815275	0.910027	0.0495902	-0.243289	-0.763734	22	FH|MDH2|SDHD|DLD|OGDH|SDHB|SUCLG2|IDH3A|DLST|IDH2|SUCLA2|ME2|IDH3B
REACTOME_CLASS_A_1_RHODOPSIN_LIKE_RECEPTORS	0.0316632	0.124305	0.321776	-0.256975	-1.27457	327	P2RY1|F2RL2|ANXA1|NPY2R|CCL20|EDN2|CNR1|ECE1|HCAR1|NMUR1|ADORA1|PTGIR|CCKAR|CXCR4|CCL28|GPR39|HRH1|NTS|AGTR1|GRPR|P2RY2|CYSLTR2|GNRH2|CXCL9|HCRT|CXCL8|GPR4|GPR18|OPN5|CXCL6|OPN3|P2RY6|GPR55|CXCL11|HTR1D|SAA1|APLN|F2RL3|CXCL13|PLPPR4|LPAR6|XCL1|PROK2|KISS1|CXCR6|CCL13|GPR37|OXTR|CCL2|HCAR2|HCAR3|ADORA2B|ADRA1D|XK|CCL5|CCL23|MTNR1A|CCR4|NPS|CXCL10|CCL7|GAL|INSL5|PPY|HEBP1|NTSR1|XCL2|RLN2|BDKRB2|BDK…
REACTOME_CLASS_B_2_SECRETIN_FAMILY_RECEPTORS	0.365894	0.577727	0.0857844	-0.248067	-1.05388	94	WNT16|FZD6|ADGRE5|FZD1|RAMP3|GNG12|SMO|GNG5|ADM|WNT10A|CYSLTR2|FZD5|GNB2|FZD7|DHH|FZD8|FZD2|GNG11|ADGRE3|UCN2|GNG7
REACTOME_CLASS_C_3_METABOTROPIC_GLUTAMATE_PHEROMONE_RECEPTORS	0.00101894	0.0135144	0.45506	0.492743	1.7938	39	TAS2R4|GABBR1|TAS2R3|GABBR2|TAS2R20|TAS2R19|TAS2R50|TAS1R3|TAS2R14|TAS2R5|TAS2R31|GRM1|TAS2R43|GRM4|TAS2R1|TAS2R13|TAS1R2
REACTOME_CLASS_I_MHC_MEDIATED_ANTIGEN_PROCESSING_PRESENTATION	0.599144	0.767197	0.053677	-0.191668	-0.961337	376	SEC61G|CUL7|PSMC2|SOCS1|FBXO17|FBXO22|FBXO4|RNF14|MRC2|SEC24D|MYD88|UBB|CALR|PSMD8|PSMD14|BCAP31|UBE2F|UBE2S|TRIM21|HSPA5|PDIA3|UBE2A|ASB9|PSMA1|UBE3C|FBXL13|PSMD12|SKP2|PSMB8|PSMA2|LRR1|SAR1B|HLA-A|CTSL|FBXW9|TRAIP|SOCS3|PSMB1|SEC22B|PSMB9|CDC20|PSMD5|SEC61A1|CCNF|ZNRF2|HLA-B|RBCK1|NCF1|HLA-C|UBE2N|CUL1|ASB5|TAP1|LY96|PSMB4|PSMC4|RNF7|PSMA5|ELOC|FBXL7|PSMD13|RNF25|CANX|PSMC1|TRIM36|BTBD6|ANAPC7|…
REACTOME_CLASS_I_PEROXISOMAL_MEMBRANE_PROTEIN_IMPORT	0.801354	0.904565	0.0615707	0.257149	0.78738	20	ACBD5|ATAD1|GDAP1|PEX16|PEX14|PEX26
REACTOME_CLATHRIN_MEDIATED_ENDOCYTOSIS	0.428184	0.634548	0.105521	0.209271	1.00409	145	AP2B1|DNM3|ITSN1|STAM|UBQLN2|TACR1|CLTCL1|SNX18|SH3GL2|CFTR|STON1|GRK3|REPS2|RAB5B|CBL|SNAP91|ARRB1|REPS1|HIP1R|BIN1|ADRB2|SGIP1|VAMP2|ARFGAP1|DNAJC6|HGS|GRB2|DVL2|SYT11|GAPVD1|SYNJ1|AAK1|NECAP1
REACTOME_CLEC7A_DECTIN_1_INDUCES_NFAT_ACTIVATION	0.0625889	0.186069	0.287805	0.570993	1.48481	11	PPP3CB|AHCYL1|PPP3CA|ITPR2
REACTOME_CLEC7A_DECTIN_1_SIGNALING	0.0710142	0.202575	0.287805	-0.309887	-1.33461	100	PSMC2|CASP8|UBB|PSMD8|PSMD14|PSMA1|PSMD12|PSMB8|PSMA2|PSMB1|PSMB9|PSMD5|UBE2N|CUL1|BCL10|PSMB4|PSMC4|PSMA5|PSMD13|PSMC1|RELB|SEM1|PSMA7|PSME2|PSMB3|MALT1|PSME3|ITPR3|PSMD2|PSMD9|UBE2M|PSMB2|PSMA3|PSMD6|CLEC7A|UBE2D2
REACTOME_COBALAMIN_CBL_VITAMIN_B12_TRANSPORT_AND_METABOLISM	0.356757	0.56962	0.0919686	-0.362085	-1.07731	19	MMADHC|CUBN|CD320|CTRC|MTRR|LMBRD1|TCN2|MMACHC|MMAA|ABCD4|PRSS3|ABCC1
REACTOME_COHESIN_LOADING_ONTO_CHROMATIN	0.00829761	0.0541709	0.38073	0.697062	1.77991	10	WAPL|SMC3|RAD21|NIPBL|STAG1|STAG2|SMC1A|PDS5A|MAU2
REACTOME_COLLAGEN_BIOSYNTHESIS_AND_MODIFYING_ENZYMES	1.22452e-08	1.28574e-06	0.74774	-0.588946	-2.33743	67	COL21A1|ADAMTS3|P3H2|COL5A2|PLOD3|PCOLCE|SERPINH1|COL5A1|P4HA2|P4HB|COL9A3|ADAMTS14|COL5A3|P3H1|COL8A1|COL6A2|COL16A1|PLOD2|PPIB|COL4A2|COL2A1|COLGALT1|COL1A2|COL4A1|COL8A2|PLOD1|BMP1|PCOLCE2|COL24A1|COL19A1|COL27A1|COL23A1|COL25A1|COL6A5|COL6A1|COL12A1|COL3A1
REACTOME_COLLAGEN_CHAIN_TRIMERIZATION	4.79538e-05	0.00133677	0.557332	-0.547906	-2.01313	44	COL21A1|COL5A2|COL5A1|COL9A3|COL5A3|COL8A1|COL6A2|COL16A1|COL4A2|COL2A1|COL1A2|COL4A1|COL8A2|COL24A1|COL19A1|COL27A1|COL23A1|COL25A1|COL6A5|COL6A1|COL12A1|COL3A1
REACTOME_COLLAGEN_DEGRADATION	6.34257e-07	3.80554e-05	0.659444	-0.557375	-2.17625	63	COL5A2|COL5A1|COL9A3|COL5A3|MMP11|COL8A1|COL6A2|COL16A1|MMP14|MMP2|COL4A2|COL2A1|CTSL|COL1A2|COL4A1|MMP9|CTSK|COL8A2|CTSB|COL19A1|COL23A1|COL25A1|COL6A5|MMP7|COL6A1|COL12A1|COL3A1|ADAM9|PHYKPL|MMP19|MMP13|COL17A1|CTSD|COL1A1|ELANE|MMP8|FURIN|COL13A1|TMPRSS6|COL14A1|COL6A3|COL18A1|MMP1
REACTOME_COLLAGEN_FORMATION	1.92823e-09	3.03696e-07	0.774939	-0.55633	-2.35377	90	LOXL4|CD151|COL21A1|ADAMTS3|P3H2|COL5A2|PLOD3|LOXL1|PCOLCE|SERPINH1|COL5A1|P4HA2|P4HB|COL9A3|ADAMTS14|COL5A3|P3H1|COL8A1|COL6A2|COL16A1|LOX|PLOD2|PPIB|COL4A2|COL2A1|COLGALT1|LOXL3|CTSL|COL1A2|COL4A1|MMP9|COL8A2|PLOD1|LOXL2|CTSB|BMP1|PCOLCE2|COL24A1|COL19A1|COL27A1|COL23A1|COL25A1|COL6A5|MMP7|COL6A1|COL12A1|COL3A1|ITGA6|LAMB3|MMP13|LAMC2|P4HA3|COL17A1|COL1A1
REACTOME_COMMON_PATHWAY_OF_FIBRIN_CLOT_FORMATION	0.261101	0.467738	0.110122	-0.367882	-1.15486	22	PROC|SERPINA5|PROCR|PROS1|SERPINC1|FGG|THBD|F2R|CD177|F13A1|F13B|PRTN3
REACTOME_COMPLEMENT_CASCADE	0.00259325	0.0264609	0.431708	-0.44881	-1.72115	57	SERPING1|COLEC11|CFB|CFH|C4BPA|CFP|CFI|PROS1|C1S|C1R|COLEC10|FCN3|CD46|C8G|C5AR1|CFHR5|ELANE|CFD|CLU|C3|C6|CR1|C2|CFHR3|C8B|C4BPB|CD19|CD81|CD55|FCN2|CFHR1|C5
REACTOME_COMPLEX_I_BIOGENESIS	0.101399	0.256492	0.184706	-0.324716	-1.24526	57	NDUFB5|NDUFA3|COA1|NDUFB4|NDUFA2|NDUFB1|NDUFB7|NDUFA12|NDUFB2|NDUFA7|NDUFA6|NDUFAF7|NDUFV3|NDUFA1|NDUFB3|NDUFA13|NDUFC1|NDUFB6|NDUFA8|NDUFS5|NDUFAB1|NDUFAF5|NDUFV2|NDUFS6|TMEM126B|NDUFS3|NDUFS4|NDUFB10|ACAD9|NDUFAF2|NDUFS8|NDUFAF3|NDUFA5|NDUFB11
REACTOME_CONDENSATION_OF_PROMETAPHASE_CHROMOSOMES	0.122263	0.285809	0.170932	-0.541088	-1.37233	11	CCNB1|SMC4|CCNB2|CDK1|NCAPH|NCAPG
REACTOME_CONDENSATION_OF_PROPHASE_CHROMOSOMES	0.0566728	0.180779	0.257206	-0.549882	-1.48051	13	CCNB1|SMC4|KMT5A|PLK1|NCAPG2|CDK1
REACTOME_CONSTITUTIVE_SIGNALING_BY_ABERRANT_PI3K_IN_CANCER	0.866444	0.933094	0.0439759	-0.19719	-0.812479	78	PDGFA|ERBB2|EGFR|FGFR3|MET|FGFR1|FGF10|ESR2|TRAT1|RAC1|ICOS|LCK|IRS2|CD80|FGF1|HGF|RAC2|KL|CD28|PDGFRB|PDGFB|EREG|NRG1|NRG4|FGF18|KIT|HBEGF|CD19|EGF|AREG|RHOG|ESR1|FGF19|TGFA|FLT3LG
REACTOME_CONSTITUTIVE_SIGNALING_BY_AKT1_E17K_IN_CANCER	0.0341554	0.130808	0.321776	0.452949	1.52595	26	RICTOR|CASP9|FOXO4|CHUK|AKT3|CDKN1B|FOXO6|TSC2|FOXO3|GSK3B|MTOR
REACTOME_CONSTITUTIVE_SIGNALING_BY_EGFRVIII	0.615213	0.775385	0.0741759	0.31663	0.907292	15	PIK3R1|SOS1|CBL|PIK3CA|KRAS|GRB2|GAB1
REACTOME_CONSTITUTIVE_SIGNALING_BY_LIGAND_RESPONSIVE_EGFR_CANCER_VARIANTS	0.852349	0.92511	0.0582216	0.249001	0.752874	19	PIK3R1|SOS1|CBL|PIK3CA|KRAS|GRB2|GAB1
REACTOME_CONSTITUTIVE_SIGNALING_BY_OVEREXPRESSED_ERBB2	0.34854	0.563026	0.0940503	-0.433171	-1.09862	11	ERBB2|PTPN12|SHC1
REACTOME_CONVERSION_FROM_APC_C_CDC20_TO_APC_C_CDH1_IN_LATE_ANAPHASE	0.187835	0.370618	0.133555	-0.409846	-1.24081	20	UBE2S|CDC20|ANAPC7|ANAPC10|CDC23|ANAPC11|UBE2C|ANAPC15|CDC26
REACTOME_COOPERATION_OF_PDCL_PHLP1_AND_TRIC_CCT_IN_G_PROTEIN_BETA_FOLDING	0.815603	0.910027	0.0494905	-0.227404	-0.803567	38	GNG12|GNG5|RGS6|GNB2|GNG11|GNG7|CCT6A|CCT8|GNG10|GNA14
REACTOME_COOPERATION_OF_PREFOLDIN_AND_TRIC_CCT_IN_ACTIN_AND_TUBULIN_FOLDING	0.0078319	0.0522127	0.38073	-0.491655	-1.677	33	TUBA1C|ACTB|TUBA1B|TUBA1A|TUBA3E|TUBB4B|TUBB6|TUBA4B|CCT6A|CCT8|TUBB2A|TUBA3C|CCT4|CCT2|PFDN5|TUBB2B|VBP1|PFDN1
REACTOME_COPII_MEDIATED_VESICLE_TRANSPORT	0.352542	0.566912	0.0891647	-0.266704	-1.06174	68	BET1|LMAN2|SEC24D|TMED2|CNIH3|SAR1B|MCFD2|NAPA|SEC22B|FOLR1|CTSC|GOSR2|TFG|TRAPPC1|YKT6|PREB|LMAN1|SERPINA1|RAB1A|USO1|SEC22A|CTSZ|TMED10|LMAN1L|CNIH2
REACTOME_COPI_DEPENDENT_GOLGI_TO_ER_RETROGRADE_TRAFFIC	0.00095438	0.0129303	0.477271	-0.388194	-1.66632	99	KDELR1|KDELR2|TUBA1C|KDELR3|TMED9|RINT1|KIF9|KIF18A|ARF4|TMED2|KIF26B|COPB1|RACGAP1|COPZ2|ARF5|TMED7|TUBA1B|NAPA|SEC22B|TUBA1A|SURF4|TMED3|KIF25|TUBA3E|TUBB4B|TUBB6|KIF23|COPZ1|TUBA4B|KIF20A|BNIP1|CENPE|KIF4A|RAB1A|KIF2C|KIF16B|COPE|COPG1|ARF1|TMED10|KIF15|TUBB2A|COPB2|TUBA3C
REACTOME_COPI_INDEPENDENT_GOLGI_TO_ER_RETROGRADE_TRAFFIC	0.397647	0.605115	0.101351	0.261587	1.02076	52	RAB18|ACTR1A|DYNC1H1|PLA2G6|RAB6B|PAFAH1B1|DCTN1|BICD2|DYNLL2|DYNC1LI2|DCTN5|PAFAH1B2
REACTOME_COPI_MEDIATED_ANTEROGRADE_TRANSPORT	0.0352185	0.132484	0.321776	-0.329069	-1.41689	101	KDELR1|KDELR2|BET1|TUBA1C|KDELR3|TMED9|CAPZA1|CAPZA2|ARF4|TMED2|SPTBN5|DYNLL1|COPB1|COPZ2|ARF5|TMED7|TUBA1B|NAPA|FOLR1|TUBA1A|TMED3|TUBA3E|BET1L|TUBB4B|TUBB6|COPZ1|TUBA4B|GOSR2|YKT6|RAB1A|USO1|COPE|COPG1|ARF1|TMED10|TUBB2A|COPB2|TUBA3C
REACTOME_COSTIMULATION_BY_THE_CD28_FAMILY	0.515358	0.710544	0.0694481	-0.246265	-0.977386	67	TNFRSF14|PDCD1LG2|CDC42|CD274|CD3G|CD3D|RAC1|CD3E|ICOS|AKT2|HLA-DRA|CD247|LCK|CD80|PRR5|HLA-DPA1|PDCD1|TRIB3|HLA-DPB1|CD28|LYN|CTLA4|HLA-DRB1|HLA-DQA1|HLA-DQB1
REACTOME_CREATINE_METABOLISM	0.10219	0.256492	0.188204	-0.550683	-1.39666	11	CKMT2|SLC6A11|GATM|GAMT|CKM
REACTOME_CREATION_OF_C4_AND_C2_ACTIVATORS	0.153989	0.331187	0.152145	-0.467262	-1.28229	14	COLEC11|C1S|C1R|COLEC10|FCN3
REACTOME_CREB1_PHOSPHORYLATION_THROUGH_NMDA_RECEPTOR_MEDIATED_ACTIVATION_OF_RAS_SIGNALING	0.103814	0.257998	0.202072	0.397183	1.35479	28	RASGRF1|RPS6KA6|MAPK3|CAMK2G|MAPK1|DLG2|KRAS|LRRC7|DLG3|CREB1|PDPK1|DLG4|GRIN1|GRIN2D|ACTN2|GRIN2B|CAMK2A
REACTOME_CREB1_PHOSPHORYLATION_THROUGH_THE_ACTIVATION_OF_ADENYLATE_CYCLASE	0.434685	0.640333	0.0934449	0.387418	1.03022	12	PRKX|ADCY8|PRKACG|PRKACB|CREB1
REACTOME_CRISTAE_FORMATION	0.0622642	0.185907	0.248911	-0.438669	-1.4339	28	ATP5MF|IMMT|APOO|ATP5PD|ATP5MC3|ATP5PB|ATP5MC1|CHCHD3|ATP5F1E|TMEM11|MTX1|ATP5PO|ATP5MG|ATP5PF
REACTOME_CRMPS_IN_SEMA3A_SIGNALING	0.516779	0.710816	0.0833634	0.330569	0.963621	16	DPYSL4|DPYSL3|CDK5R1|GSK3B|CRMP1|FYN
REACTOME_CROSSLINKING_OF_COLLAGEN_FIBRILS	0.000790601	0.0111928	0.477271	-0.679938	-2.00965	18	LOXL4|LOXL1|PCOLCE|LOX|COL4A2|LOXL3|COL1A2|COL4A1|LOXL2|BMP1
REACTOME_CROSS_PRESENTATION_OF_SOLUBLE_EXOGENOUS_ANTIGENS_ENDOSOMES	3.57205e-05	0.00107161	0.557332	-0.535865	-1.99491	49	PSMC2|MRC2|PSMD8|PSMD14|PSMA1|PSMD12|PSMB8|PSMA2|PSMB1|PSMB9|PSMD5|PSMB4|PSMC4|PSMA5|PSMD13|PSMC1|SEM1|PSMA7|PSME2|PSMB3|PSME3|PSMD2|PSMD9|PSMB2|PSMA3|PSMD6|PSMA4
REACTOME_CS_DS_DEGRADATION	0.808905	0.907588	0.0519512	-0.277247	-0.76084	14	HEXB|BGN|DCN|HEXA|ARSB|CSPG4|HYAL3|HYAL1|NCAN
REACTOME_CTLA4_INHIBITORY_SIGNALING	0.213303	0.407214	0.142901	0.391037	1.21452	21	PPP2R5A|PPP2R5C|PTPN11|AKT3|SRC|FYN
REACTOME_CYCLIN_A_B1_B2_ASSOCIATED_EVENTS_DURING_G2_M_TRANSITION	0.00264947	0.0267066	0.431708	-0.551378	-1.76581	25	WEE1|CCNB1|CDK2|CDK7|CCNA2|CCNA1|PLK1|CDC25C|CCNB2|CDC25B|CDK1|PKMYT1|FOXM1|CDC25A|PPP2R2A
REACTOME_CYCLIN_A_CDK2_ASSOCIATED_EVENTS_AT_S_PHASE_ENTRY	0.000231088	0.00454954	0.518848	-0.430292	-1.79709	85	PSMC2|WEE1|CKS1B|UBB|CDKN1A|PSMD8|PSMD14|PSMA1|PSMD12|SKP2|CDK2|PSMB8|CDK7|PSMA2|PSMB1|CCNA2|PSMB9|CCNA1|PSMD5|CUL1|CDK4|PSMB4|PSMC4|CCNE1|PSMA5|PSMD13|PSMC1|SEM1|PSMA7|AKT2|PSME2|PSMB3|CDC25B|E2F1|PSME3|PSMD2|PSMD9|CDC25A|PSMB2|E2F4|PSMA3|PSMD6|LIN9|PSMA4
REACTOME_CYCLIN_D_ASSOCIATED_EVENTS_IN_G1	0.210714	0.4038	0.125033	-0.312656	-1.14807	47	CKS1B|UBB|CDKN1A|CDKN2C|SKP2|CDK2|CDK7|CDK6|RBL1|CUL1|CDK4|CCNE1
REACTOME_CYP2E1_REACTIONS	0.145374	0.32023	0.172324	0.507675	1.32016	11	CYP2A6|CYP2E1|CYP2A7|CYP2D6
REACTOME_CYTOCHROME_C_MEDIATED_APOPTOTIC_RESPONSE	0.542962	0.729542	0.0702813	-0.351446	-0.946237	13	CASP3|CYCS|UACA|AVEN|CASP7
REACTOME_CYTOCHROME_P450_ARRANGED_BY_SUBSTRATE_TYPE	0.382003	0.594962	0.0847985	-0.265341	-1.04482	65	CYP27B1|CYP39A1|CYP27A1|CYP4V2|FDXR|CYP11A1|CYP2S1|CYP4F11|FDX2|AHR|POR|CYP2C8|CYP3A5|CYP19A1
REACTOME_CYTOPROTECTION_BY_HMOX1	0.0336524	0.129275	0.321776	-0.310531	-1.36729	124	PSMC2|CYCS|HDAC3|UBB|COX7B|PSMD8|PSMD14|NDUFA4|PSMA1|PSMD12|SKP2|PSMB8|PSMA2|PSMB1|PSMB9|PSMD5|COX5B|CUL1|PSMB4|PSMC4|COX6A1|PSMA5|PSMD13|HM13|PSMC1|SEM1|PSMA7|COX14|HBA1|COX5A|PSME2|COX6B1|PSMB3|COX11|PSME3|MAFK|HELZ2|STAP2|PSMD2|PSMD9|COX8A|STAT3|PSMB2|HMOX1|PSMA3|PSMD6|CARM1|COX18|PSMA4|FABP1|SCO2|TACO1|PSMC3|NFE2L2
REACTOME_CYTOSOLIC_IRON_SULFUR_CLUSTER_ASSEMBLY	0.898901	0.950181	0.0549074	0.248875	0.680049	13	MMS19|CIAO1|CIAO3|RTEL1|ABCB7|NDOR1|NUBP1|NUBP2|ERCC2|CIAPIN1|CIAO2B|BRIP1|POLD1
REACTOME_CYTOSOLIC_SENSORS_OF_PATHOGEN_ASSOCIATED_DNA	0.422414	0.631366	0.0802023	-0.261996	-1.02098	62	POLR1D|POLR2L|CGAS|CRCP|LRRFIP1|RIPK1|MYD88|UBB|TRIM21|POLR2H|POLR3G
REACTOME_CYTOSOLIC_SULFONATION_OF_SMALL_MOLECULES	0.217469	0.412046	0.122679	-0.375383	-1.19098	23	SLC35B2|SLC26A2|SULT1A1|TPST1|SULT1A2|SLC35B3|SULT2B1|SULT1A3|ABHD14B|SULT1C2
REACTOME_C_TYPE_LECTIN_RECEPTORS_CLRS	0.184295	0.369176	0.126876	-0.253218	-1.13903	140	PSMC2|CASP8|UBB|MUC3A|PSMD8|PSMD14|MUC12|PRKACA|PSMA1|PSMD12|PSMB8|PSMA2|PSMB1|PSMB9|PSMD5|UBE2N|CUL1|BCL10|ICAM3|PSMB4|PSMC4|PSMA5|PSMD13|PSMC1|RELB|SEM1|PSMA7|MUC1|PSME2|PSMB3|MALT1|FCER1G|PSME3|ITPR3|PSMD2|LYN|PSMD9|UBE2M|PSMB2|PSMA3|PSMD6|CLEC7A|UBE2D2|CLEC4A|MUCL1|PSMA4|PAK1|NRAS
REACTOME_DAG_AND_IP3_SIGNALING	0.124138	0.288091	0.191892	0.344406	1.272	41	ADCY2|PRKX|PRKCA|ADCY8|PRKCE|ADCY5|AHCYL1|ADCY7|CAMK2G|ITPR2|PRKACG|NBEA|PDE1A|PRKACB|CREB1|GRK2
REACTOME_DAP12_INTERACTIONS	0.605263	0.770335	0.0629395	-0.258124	-0.921624	39	VAV3|CLEC5A|SHC1|TREM1|HLA-B|HLA-C|RAC1|LCK|CD300E|B2M|TREM2|PLCG1|LCP2|TYROBP|NRAS|SIGLEC15|SIRPB1|GRAP2|SIGLEC14|HLA-E|KLRD1|HRAS
REACTOME_DAP12_SIGNALING	0.588621	0.760186	0.0753094	0.268297	0.91752	29	KLRC2|PIK3R1|KLRK1|SOS1|PIK3CB|PIK3CA|FYN|KRAS|GRB2
REACTOME_DARPP_32_EVENTS	0.995585	0.997168	0.0503964	0.146771	0.483639	24	PPP3CB|PPP3CA|PRKACG|PPP3CC|PRKACB|PDE4A
REACTOME_DCC_MEDIATED_ATTRACTIVE_SIGNALING	0.0583153	0.18447	0.276501	0.526994	1.48657	14	ABLIM3|ABLIM1|PTK2|SRC|DOCK1|DCC|FYN
REACTOME_DDX58_IFIH1_MEDIATED_INDUCTION_OF_INTERFERON_ALPHA_BETA	0.34918	0.563338	0.0878313	-0.251625	-1.04521	82	CASP8|RNF135|S100B|RIPK1|UBB|TANK|DHX58|SAA1|ATG5|IFIH1|HERC5|SIKE1|IRF7|IRF3|MAP3K1|ATG12|FADD|TRIM4|UBE2D3|IKBKE|HSP90AA1|CASP10|UBE2D2|DDX58|TNFAIP3|PIN1|NLRC5|S100A12|ISG15|TBK1|IFNA1|NKIRAS2|IKBKB|NFKB1|NFKBIB|IFNA5|IFNB1|HMGB1|UBA7|TRIM25|ITCH
REACTOME_DEACTIVATION_OF_THE_BETA_CATENIN_TRANSACTIVATING_COMPLEX	0.00542904	0.0414581	0.407018	0.434067	1.61097	42	SOX6|PYGO1|CHD8|TLE3|BTRC|SOX3|TCF7L1|SOX4|TCF7L2|SOX2|BCL9L
REACTOME_DEADENYLATION_DEPENDENT_MRNA_DECAY	0.617169	0.776857	0.0758887	0.227826	0.916259	56	DDX6|PABPC1|EIF4B|CNOT6L|EDC3|EXOSC7|XRN1|EDC4|CNOT6|EXOSC1|EXOSC6|EXOSC4|EIF4A2|DCP1A|EXOSC5|CNOT1|TUT4|PAN3
REACTOME_DEADENYLATION_OF_MRNA	0.395248	0.604601	0.096563	0.304595	1.02052	25	PABPC1|EIF4B|CNOT6L|CNOT6|EIF4A2|CNOT1|TUT4|PAN3|CNOT8|TUT7|CNOT7
REACTOME_DEATH_RECEPTOR_SIGNALLING	0.662957	0.810217	0.0540088	-0.203423	-0.917829	141	VAV3|CASP3|FAS|CASP8|NGFR|PSEN2|SPPL2A|HDAC3|RIPK1|MYD88|TNFRSF10B|UBB|ITGB3BP|USP4|NCSTN|TRAF1|TRADD|CFLAR|TNFRSF1A|BIRC3|CASP2|SMPD2|ECT2
REACTOME_DECTIN_1_MEDIATED_NONCANONICAL_NF_KB_SIGNALING	0.00211271	0.0229484	0.431708	-0.426231	-1.661	62	PSMC2|UBB|PSMD8|PSMD14|PSMA1|PSMD12|PSMB8|PSMA2|PSMB1|PSMB9|PSMD5|CUL1|PSMB4|PSMC4|PSMA5|PSMD13|PSMC1|RELB|SEM1|PSMA7|PSME2|PSMB3|PSME3|PSMD2|PSMD9|UBE2M|PSMB2|PSMA3|PSMD6|PSMA4
REACTOME_DECTIN_2_FAMILY	0.896422	0.949153	0.0479259	-0.2181	-0.70264	26	MUC3A|MUC12|MUC1|FCER1G|LYN|CLEC4A|MUCL1
REACTOME_DEFECTIVE_B4GALT7_CAUSES_EDS_PROGEROID_TYPE	0.0465116	0.157539	0.282013	-0.482943	-1.46211	20	SDC1|SDC2|BGN|DCN|SDC4|GPC5|HSPG2|GPC1|SDC3|B4GALT7
REACTOME_DEFECTIVE_C1GALT1C1_CAUSES_TNPS	0.39011	0.602376	0.0878313	-0.362001	-1.0494	17	C1GALT1C1|MUC3A|MUC12
REACTOME_DEFECTIVE_CFTR_CAUSES_CYSTIC_FIBROSIS	0.000126431	0.00289643	0.518848	-0.484549	-1.88712	61	PSMC2|DERL3|UBB|PSMD8|PSMD14|PSMA1|PSMD12|PSMB8|PSMA2|OS9|PSMB1|PSMB9|PSMD5|PSMB4|PSMC4|PSMA5|PSMD13|PSMC1|SEM1|PSMA7|PSME2|PSMB3|DERL2|PSME3|PSMD2|PSMD9|PSMB2|PSMA3|PSMD6|ERLEC1|PSMA4
REACTOME_DEFECTIVE_EXT2_CAUSES_EXOSTOSES_2	0.00199993	0.0221045	0.431708	-0.681241	-1.86951	14	SDC1|SDC2|EXT2|SDC4|GPC5|HSPG2|GPC1|SDC3
REACTOME_DEFECTIVE_GALNT3_CAUSES_HFTC	0.263063	0.469214	0.110565	-0.402567	-1.15204	16	GALNT3|MUC3A|MUC12
REACTOME_DEFECTIVE_INTRINSIC_PATHWAY_FOR_APOPTOSIS	0.0519481	0.171347	0.271289	-0.458903	-1.46966	25	CAST|SOD2|LMNA|CAPNS1|CDC25C|C1QBP|CDC25B|PRDX1|FASLG|LMNB1|CDC25A|CDK5|CAPN1|CDKN2A|TP53|JUN
REACTOME_DEFECTS_IN_COBALAMIN_B12_METABOLISM	0.11828	0.278842	0.172324	-0.525299	-1.38228	12	MMADHC|CUBN|CD320|MTRR|LMBRD1|TCN2|MMACHC|MMAA|ABCD4
REACTOME_DEFECTS_IN_VITAMIN_AND_COFACTOR_METABOLISM	0.85553	0.92511	0.0584693	0.242767	0.743343	20	PC|PCCA|ACACA
REACTOME_DEFECTS_OF_CONTACT_ACTIVATION_SYSTEM_CAS_AND_KALLIKREIN_KININ_SYSTEM_KKS	0.209009	0.401608	0.126254	-0.430517	-1.21298	15	SERPING1|GGCX|TPST1|F11|VWF|F12|KLKB1|GP5
REACTOME_DEFENSINS	0.0105734	0.0625466	0.38073	0.410245	1.52256	42	DEFB119|DEFB124|DEFB134|DEFA5|ART1
REACTOME_DEGRADATION_OF_AXIN	0.00743074	0.0501919	0.407018	-0.423547	-1.61671	55	PSMC2|UBB|PSMD8|PSMD14|PSMA1|PSMD12|PSMB8|PSMA2|PSMB1|PSMB9|PSMD5|PSMB4|PSMC4|PSMA5|PSMD13|PSMC1|SEM1|PSMA7|PSME2|PSMB3|PSME3|PSMD2|PSMD9|PSMB2|PSMA3|PSMD6|PSMA4
REACTOME_DEGRADATION_OF_BETA_CATENIN_BY_THE_DESTRUCTION_COMPLEX	0.327456	0.542887	0.118288	0.241798	1.05875	84	PPP2R5A|FRAT1|ZRANB1|CTBP2|FRAT2|TLE3|BTRC|MYC|PPP2R5C|TCF7L1|TCF7L2
REACTOME_DEGRADATION_OF_CYSTEINE_AND_HOMOCYSTEINE	0.7718	0.888098	0.0541201	-0.28924	-0.793751	14	TSTD1|SQOR|ETHE1|GOT2|SLC25A10
REACTOME_DEGRADATION_OF_DVL	0.00100176	0.0134278	0.45506	-0.467071	-1.79118	57	PSMC2|UBB|PSMD8|PSMD14|PSMA1|PSMD12|PSMB8|PSMA2|PSMB1|PSMB9|PSMD5|PSMB4|PSMC4|PSMA5|PSMD13|PSMC1|SEM1|PSMA7|DACT1|PSME2|PSMB3|PSME3|PSMD2|PSMD9|PSMB2|PSMA3|PSMD6|PSMA4
REACTOME_DEGRADATION_OF_GLI1_BY_THE_PROTEASOME	0.00152012	0.0180774	0.45506	-0.442356	-1.718	60	PSMC2|GLI1|UBB|PSMD8|PSMD14|PRKACA|PSMA1|PSMD12|PSMB8|PSMA2|PSMB1|PSMB9|PSMD5|CUL1|PSMB4|PSMC4|PSMA5|PSMD13|PSMC1|SEM1|PSMA7|PSME2|PSMB3|PSME3|PSMD2|PSMD9|PSMB2|PSMA3|PSMD6|PSMA4
REACTOME_DEGRADATION_OF_THE_EXTRACELLULAR_MATRIX	4.17183e-08	3.28532e-06	0.719513	-0.464052	-2.08659	139	CASP3|TIMP1|LAMB1|COL5A2|CAST|COL5A1|COL9A3|CAPN12|COL5A3|SPP1|MMP11|NCSTN|COL8A1|MMP25|COL6A2|ELN|LAMC1|COL16A1|MMP14|MMP2|COL4A2|COL2A1|ADAMTS18|CAPNS1|CTSL|COL1A2|COL4A1|MMP9|CTSK|ADAMTS9|COL8A2|CAPN5|DCN|CTSB|BMP1|CAPN6|ADAMTS1|BSG|FBN3|COL19A1|COL23A1|HSPG2|CD44|COL25A1|COL6A5|MMP7|COL6A1|COL12A1|COL3A1|ADAM9|PHYKPL|MMP19|ACAN|LAMB3|MMP13|LAMC2|CAPN8|KLKB1|CAPN11|COL17A1|CTSD|COL1A1|ELANE|FN…
REACTOME_DEPOLYMERISATION_OF_THE_NUCLEAR_LAMINA	0.436036	0.640333	0.0808589	-0.362899	-1.02247	15	CCNB1|LMNA|CNEP1R1|LPIN3
REACTOME_DEPOSITION_OF_NEW_CENPA_CONTAINING_NUCLEOSOMES_AT_THE_CENTROMERE	0.00272922	0.0270773	0.431708	-0.557979	-1.82389	28	ITGB3BP|CENPK|CENPL|CENPN|CENPS|OIP5|CENPW|CENPA|CENPH|CENPM|CENPU|CENPX|HJURP|CENPI|CENPO|MIS18A|CENPP
REACTOME_DERMATAN_SULFATE_BIOSYNTHESIS	0.317181	0.535003	0.111463	0.431209	1.12131	11	VCAN|UST|BCAN
REACTOME_DETOXIFICATION_OF_REACTIVE_OXYGEN_SPECIES	0.0414468	0.14794	0.321776	-0.422401	-1.46688	36	CYCS|GPX8|GPX7|SOD2|P4HB|NOX4|SOD3|NCF1|GSR|TXN|NCF2|CYBA|PRDX1|PRDX6
REACTOME_DEUBIQUITINATION	0.112121	0.269604	0.234393	0.226456	1.16242	247	RIPK2|USP49|ZRANB1|FOXO4|USP3|STAM|SMAD7|USP20|MYC|TAB1|USP34|TNKS2|WDR48|CFTR|OTUD5|ABRAXAS2|MBD5|RNF146|NFRKB|USP11|TNIP2|USP7|INO80D|TADA2B|EP300|INO80|USP44|PTEN|UBE2D1|SMURF2|ARRB1|SMAD4|USP24|OTUD7A|SMAD3|FKBP8|VCPIP1|USP22|ADRB2|FOXK1|STAMBPL1|UCHL5|AXIN1|NLRP3|USP30|USP5|USP10|YY1|HCFC1|ATXN3|TOMM20|USP47|HGS|BABAM2|ASXL1|STAMBP|OTUB1|PSMC5|SMAD2|USP12|USP17L1|WDR20|NFKBIA|APC|AXIN2|ATXN7…
REACTOME_DIGESTION	0.28952	0.499012	0.103576	-0.361069	-1.13347	22	GUCY2C|GUCA2A|PIR|LCT|CHIT1|CEL|PNLIPRP3|AMY1B|LIPF|SI|MGAM
REACTOME_DIGESTION_AND_ABSORPTION	0.263653	0.469214	0.113313	-0.352519	-1.13569	26	GUCY2C|GUCA2A|PIR|LCT|SLC2A2|CHIT1|CEL|PNLIPRP3|AMY1B|LIPF|SI|MGAM
REACTOME_DIGESTION_OF_DIETARY_CARBOHYDRATE	0.964758	0.983491	0.0517405	0.21189	0.550999	11	CHIA|AMY2B|TREH
REACTOME_DISASSEMBLY_OF_THE_DESTRUCTION_COMPLEX_AND_RECRUITMENT_OF_AXIN_TO_THE_MEMBRANE	0.0328863	0.126718	0.321776	0.421199	1.45687	31	PPP2R5A|FRAT1|FRAT2|PPP2R5C|LRP6|WNT8B|DVL1|AMER1|GSK3B|AXIN1
REACTOME_DISEASES_ASSOCIATED_WITH_GLYCOSAMINOGLYCAN_METABOLISM	0.0080738	0.0530179	0.38073	-0.458742	-1.65805	41	HEXB|CHST6|FMOD|SDC1|SDC2|CHST14|EXT2|BGN|SLC26A2|LUM|DCN|SDC4|GPC5|HSPG2|GPC1|SDC3|B4GALT7|HEXA|ACAN
REACTOME_DISEASES_ASSOCIATED_WITH_GLYCOSYLATION_PRECURSOR_BIOSYNTHESIS	0.0194137	0.0955518	0.352488	-0.564816	-1.66939	18	GLB1|CTSA|PMM2|SRD5A3|NEU1|PGM1|DPM1|DPM3|DHDDS|GALE|NUS1
REACTOME_DISEASES_ASSOCIATED_WITH_N_GLYCOSYLATION_OF_PROTEINS	0.00190679	0.0214908	0.45506	-0.648235	-1.87916	17	ALG1|ALG6|ALG3|ALG2|ALG8|ALG14|RFT1|DPAGT1|ALG12|MOGS
REACTOME_DISEASES_ASSOCIATED_WITH_O_GLYCOSYLATION_OF_PROTEINS	0.114334	0.272328	0.170932	-0.310818	-1.23359	67	GALNT3|GALNT12|ADAMTS3|C1GALT1C1|THSD1|ADAMTSL4|SPON2|MUC3A|ADAMTS14|MUC12|CFP|DAG1|ADAMTS18|ADAMTS9|ADAMTS1|POMGNT1|SBSPON|MUC1|THBS2|ADAMTSL1|NOTCH4|LFNG|THBS1
REACTOME_DISEASES_ASSOCIATED_WITH_SURFACTANT_METABOLISM	0.0714286	0.20316	0.248911	0.57188	1.46027	10	ABCA3|SFTPA2|SFTPD|SFTA3|SFTPC|SFTPA1|CSF2RA
REACTOME_DISEASES_OF_CARBOHYDRATE_METABOLISM	0.0386682	0.141653	0.321776	-0.439543	-1.49924	33	GUSB|G6PC3|GALNS|GNS|GLB1|UBB|SGSH|GYS1|GYG2|LCT
REACTOME_DISEASES_OF_DNA_REPAIR	0.0912343	0.236881	0.197822	-0.3798	-1.30898	34	BLM|RMI2|XRCC2|MLH1|NEIL3|RBBP8|BRCA1|EXO1|RAD51|BRCA2|MUTYH|BARD1|BRIP1|RAD51AP1|MSH2|RAD51C|RMI1
REACTOME_DISEASES_OF_GLYCOSYLATION	2.87365e-06	0.000129314	0.627257	-0.425123	-1.91838	142	GALNT3|ALG1|ALG6|GALNT12|HEXB|ADAMTS3|CHST6|ALG3|C1GALT1C1|FMOD|THSD1|ALG2|ADAMTSL4|GLB1|ALG8|CTSA|PMM2|SPON2|MUC3A|ADAMTS14|MUC12|SDC1|SDC2|SRD5A3|CHST14|CFP|EXT2|DAG1|BGN|SLC26A2|ADAMTS18|LUM|NEU1|ALG14|ADAMTS9|PGM1|DCN|DPM1|SDC4|RFT1|ADAMTS1|DPM3|POMGNT1|SBSPON|DPAGT1|DHDDS|GPC5|GALE|HSPG2|GPC1|ALG12|MUC1|SDC3|B4GALT7|NUS1|THBS2|HEXA|MOGS|ADAMTSL1|NOTCH4|LFNG|THBS1|ACAN
REACTOME_DISEASES_OF_IMMUNE_SYSTEM	0.886323	0.943926	0.0457704	-0.218488	-0.733874	31	MYD88|IRAK4|UNC93B1|LY96|S100A8|S100A9|TLR3|FGG|TICAM1|TLR1|TLR2|CD36|IKBKB|NFKB1|HMGB1
REACTOME_DISEASES_OF_METABOLISM	7.31439e-07	4.18915e-05	0.659444	-0.37929	-1.8182	242	GALNT3|CYP27B1|ALG1|OPLAH|ALG6|GUSB|GALNT12|HEXB|ADAMTS3|CHST6|ALG3|C1GALT1C1|FMOD|G6PC3|THSD1|GALNS|GNS|ALG2|ADAMTSL4|GLB1|ALG8|CTSA|UBB|PMM2|SPON2|MUC3A|ADAMTS14|MUC12|SDC1|CYP27A1|SDC2|FDXR|SGSH|SRD5A3|CYP11A1|CHST14|CFP|GSS|IDH1|HLCS|EXT2|DAG1|BGN|GCLM|SLC26A2|FDX2|ADAMTS18|LUM|NEU1|ALG14|SLC35D1|AHCY|MMADHC|GYS1|ADAMTS9|CUBN|PGM1|DCN|DPM1|MAT1A|SDC4|CD320|RFT1|ADAMTS1|DPM3|POMGNT1|CYP19A1|SB…
REACTOME_DISEASES_OF_MITOTIC_CELL_CYCLE	0.0119441	0.0676288	0.38073	-0.433603	-1.5322	38	CDKN1A|UBE2S|SKP2|CDK2|CDK6|CDK4|CCNE1|ATRX|ANAPC7|ANAPC10|CDC23|ANAPC11|E2F1|UBE2C|ANAPC15|CDC26
REACTOME_DISEASES_OF_PROGRAMMED_CELL_DEATH	0.00173562	0.020192	0.45506	-0.497711	-1.81546	43	CASP8|CAST|SOD2|RIPK1|LMNA|TRADD|CAPNS1|CDC25C|POLA2|C1QBP|EZH2|CDC25B|FADD|PRIM2|PRDX1|FASLG|LMNB1|PRIM1|CDC25A|CDK5|DNMT3B|DNMT3A|CAPN1|CDKN2A|TP53|EED|JUN|RBBP4
REACTOME_DISEASES_OF_SIGNAL_TRANSDUCTION_BY_GROWTH_FACTOR_RECEPTORS_AND_SECOND_MESSENGERS	0.156028	0.333213	0.213928	0.199716	1.07842	429	RICTOR|MAML2|HDAC4|PPP2R5A|RBPJ|CASP9|FGF17|CTBP2|FOXO4|DLL1|HDAC5|GAB2|KIF5B|MIB1|BCR|KDM7A|NF1|TRAK1|MYC|CNKSR1|NRG3|TNKS2|HEY2|PPP2R5C|MPRIP|CLCN6|WDR48|CREBBP|CHUK|PIK3R1|HEY1|KIAA1549|FRS2|TCF7L2|LRP6|STAT5B|GTF2F2|POLR2F|SHOC2|PTPN11|EP300|NCOR2|MYO18A|DUSP9|AKT3|PTEN|BIRC6|SOS1|PIK3CB|KSR2|ERBB4|PPM1B|EEF1G|FRS3|CBL|KSR1|CDKN1B|SRC|DCTN1|ARRB1|SMAD4|FOXO6|MECP2|SMAD3|TSC2|FOXO3|MAPK3|TBL1X…
REACTOME_DISORDERS_OF_TRANSMEMBRANE_TRANSPORTERS	0.000350365	0.0060161	0.498493	-0.361423	-1.68098	176	PSMC2|SLC2A10|SLC35A2|NUP37|DERL3|SLC22A18|SLC24A5|GCK|ABCA12|UBB|PSMD8|PSMD14|NUP54|SLC26A4|NDC1|PSMA1|SLC33A1|PSMD12|PSMB8|SLC26A2|PSMA2|OS9|PSMB1|NUP210|SLC35C1|PSMB9|PSMD5|PSMB4|PSMC4|BSG|PSMA5|SLC2A9|NUP107|PSMD13|PSMC1|SLC39A4|RAE1|SEM1|PSMA7|NUP35|POM121C|NUP43|RHAG|PSME2|PSMB3|DERL2|SLC2A2|SLC35A1|PSME3|ABCB11|CP|ABCB4|SLCO2A1|SLC3A2|AVPR1A|SLC40A1|NUP160|PSMD2|SLC6A2|PSMD9|NUP205|SLC7A7|…
REACTOME_DISSOLUTION_OF_FIBRIN_CLOT	0.000863177	0.0119517	0.477271	-0.724038	-1.94941	13	PLAT|ANXA2|PLAUR|SERPINE1|SERPINB6|PLAU|SERPINB8|S100A10
REACTOME_DNA_DAMAGE_BYPASS	0.208042	0.401608	0.124434	-0.311701	-1.1559	48	RPA3|RFC2|UBB|POLE2|PCNA|RFC3|RAD18|PCLAF|RFC4|POLD3|POLE3|POLD1|DTL|POLD2|UBE2B|RPA2|UFD1|POLH
REACTOME_DNA_DAMAGE_RECOGNITION_IN_GG_NER	0.769504	0.887076	0.052163	-0.236427	-0.835453	38	DDB2|UBB|ACTL6A|ACTB|COPS3|COPS8|CETN2|COPS6
REACTOME_DNA_DAMAGE_TELOMERE_STRESS_INDUCED_SENESCENCE	0.186441	0.36975	0.147331	0.355071	1.21114	28	TERF2|HIRA|ATM|TERF2IP|KAT5|CABIN1|CDKN1B|NBN|ASF1A|EP400
REACTOME_DNA_DOUBLE_STRAND_BREAK_REPAIR	0.0419355	0.147967	0.282013	-0.292621	-1.30925	133	EYA4|HUS1|RPA3|RFC2|BLM|UBB|POLE2|KPNA2|EYA2|RMI2|PCNA|XRCC2|CDK2|PPP4C|SPIDR|RAD9B|TIPIN|RFC3|CCNA2|CCNA1|RBBP8|RFC4|BRCA1|UBE2N|EXO1|CHEK1|CHEK2|GEN1|TIMELESS|POLD3|RAD51|PPP5C|RAD1|EME1|BRCA2|POLE3|BARD1|POLD1|XRCC3|TDP1|POLQ|BRIP1|RAD51AP1|POLD2|RPA2|ERCC1|POLH|POLM|BABAM1|UIMC1|CLSPN|RPA1|RAD51C|TP53|PAXIP1|RMI1|SUMO1|BRCC3
REACTOME_DNA_DOUBLE_STRAND_BREAK_RESPONSE	0.106635	0.262172	0.2114	0.340194	1.26906	44	MAPK8|UBXN1|KDM4B|ATM|ABL1|HERC2|EYA1|TP53BP1|KAT5|NBN|KDM4A|APBB1|RNF8
REACTOME_DNA_REPAIR	0.260745	0.467738	0.0968878	-0.219478	-1.07278	285	POLR2L|EYA4|HUS1|RPA3|RFC2|BLM|DDB2|UBB|POLE2|ACTL6A|PNKP|KPNA2|EYA2|ACTB|RMI2|PCNA|XRCC2|CENPS|POLR2H|FANCF|CDK2|CDK7|PPP4C|SPIDR|RAD9B|FANCB|TIPIN|MLH1|RFC3|COPS3|CCNA2|CCNA1|NEIL3|RAD18|PCLAF|FAAP24|UBE2T|RBBP8|COPS8|RFC4|BRCA1|LIG1|UBE2N|CETN2|CENPX|FANCI|COPS6|EXO1|CHEK1|CHEK2|GEN1|TIMELESS|POLR2J|POLD3|UNG|POLR2C|RAD51|FANCD2|FANCA|PPP5C|RAD1|MBD4|FANCC|EME1|BRCA2|POLR2I|ERCC8|POLE3|SUMO3|M…
REACTOME_DNA_REPLICATION	2.65913e-12	1.11683e-09	0.898671	-0.539163	-2.40178	131	PSMC2|RPA3|RFC2|ORC5|UBB|POLE2|PSMD8|PSMD14|UBE2S|PSMA1|PCNA|GINS1|PSMD12|SKP2|CDK2|PSMB8|PSMA2|MCM4|RFC3|CDC6|PSMB1|CCNA2|PSMB9|CCNA1|MCM2|GINS2|PSMD5|RFC4|LIG1|ORC6|MCM6|CUL1|DBF4|PSMB4|PSMC4|GINS4|CDC45|CCNE1|PSMA5|PSMD13|ORC2|PSMC1|ANAPC7|POLD3|SEM1|ANAPC10|PSMA7|POLA2|MCM5|MCM3|MCM8|PSME2|POLE3|PSMB3|CDC23|ANAPC11|E2F1|POLD1|UBE2C|PSME3|PRIM2|ORC1|ANAPC15|CDC26|PRIM1|PSMD2|PSMD9|POLD2|RPA2|P…
REACTOME_DNA_REPLICATION_PRE_INITIATION	9.18704e-10	1.65367e-07	0.801216	-0.55665	-2.34387	88	PSMC2|RPA3|ORC5|UBB|POLE2|PSMD8|PSMD14|PSMA1|PSMD12|CDK2|PSMB8|PSMA2|MCM4|CDC6|PSMB1|PSMB9|MCM2|PSMD5|ORC6|MCM6|DBF4|PSMB4|PSMC4|CDC45|PSMA5|PSMD13|ORC2|PSMC1|SEM1|PSMA7|POLA2|MCM5|MCM3|MCM8|PSME2|POLE3|PSMB3|E2F1|PSME3|PRIM2|ORC1|PRIM1|PSMD2|PSMD9|RPA2|PSMB2|PSMA3|PSMD6
REACTOME_DNA_STRAND_ELONGATION	1.80606e-05	0.000624687	0.57561	-0.625949	-2.12016	32	RPA3|RFC2|PCNA|GINS1|MCM4|RFC3|MCM2|GINS2|RFC4|LIG1|MCM6|GINS4|CDC45|POLD3|POLA2|MCM5|MCM3|MCM8|POLD1|PRIM2|PRIM1|POLD2|RPA2
REACTOME_DOPAMINE_NEUROTRANSMITTER_RELEASE_CYCLE	0.0188283	0.0937693	0.352488	0.496459	1.59836	23	SYN3|TSPOAP1|CASK|VAMP2|STXBP1|APBA1|PPFIA3|CPLX1|RIMS1|RAB3A|PPFIA2|SLC18A2|UNC13B|SYN1|PPFIA1|SYT1|SNAP25|STX1A|SYN2
REACTOME_DOWNREGULATION_OF_ERBB2_ERBB3_SIGNALING	0.608775	0.772271	0.0646485	-0.33269	-0.89574	13	ERBB2|UBB
REACTOME_DOWNREGULATION_OF_ERBB2_SIGNALING	0.574312	0.750657	0.067676	-0.278707	-0.919314	29	ERBB2|PTPN12|EGFR|UBB|PTPN18|AKT2|HSP90AA1|EREG|NRG1|NRG4|HBEGF|CDC37|EGF|AKT1
REACTOME_DOWNREGULATION_OF_SMAD2_3_SMAD4_TRANSCRIPTIONAL_ACTIVITY	0.463983	0.660586	0.0862866	0.290268	0.990103	28	SMAD7|NCOR2|UBE2D1|SMURF2|TRIM33|SMAD4|SMAD3|PPM1A|RNF111|SMAD2|USP9X
REACTOME_DOWNREGULATION_OF_TGF_BETA_RECEPTOR_SIGNALING	0.555556	0.736842	0.0706196	-0.289621	-0.933057	26	UBB|PPP1R15A|PMEPA1|PPP1CB|PPP1CA
REACTOME_DOWNSTREAM_SIGNALING_EVENTS_OF_B_CELL_RECEPTOR_BCR	0.0086454	0.0555438	0.38073	-0.368721	-1.52945	81	PSMC2|FKBP1A|PPIA|UBB|PSMD8|PSMD14|PSMA1|PSMD12|PSMB8|PSMA2|PSMB1|PSMB9|PSMD5|CUL1|BCL10|PSMB4|PSMC4|PSMA5|PSMD13|PSMC1|SEM1|PSMA7|PSME2|PSMB3|MALT1|PSME3|PSMD2|PSMD9|PSMB2|RASGRP3|PSMA3|PSMD6|NFKBIE|PSMA4|NRAS
REACTOME_DOWNSTREAM_SIGNALING_OF_ACTIVATED_FGFR1	0.0311824	0.124305	0.352488	0.425035	1.47014	31	FGF17|FLRT1|PIK3R1|FRS2|PTPN11|SOS1|FRS3|PIK3CA|FGF2|KRAS|GRB2|FGF9|GAB1|FGF8
REACTOME_DOWNSTREAM_SIGNALING_OF_ACTIVATED_FGFR2	0.0305631	0.122835	0.352488	0.438131	1.50987	30	FGF17|PIK3R1|FRS2|PTPN11|SOS1|FRS3|PIK3CA|FGF2|KRAS|GRB2|FGF9|GAB1|FGF8
REACTOME_DOWNSTREAM_SIGNALING_OF_ACTIVATED_FGFR3	0.0224573	0.105583	0.352488	0.465806	1.56065	25	FGF17|PIK3R1|FRS2|PTPN11|SOS1|FRS3|PIK3CA|FGF2|KRAS|GRB2|FGF9|GAB1|FGF8
REACTOME_DOWNSTREAM_SIGNALING_OF_ACTIVATED_FGFR4	0.00801506	0.0530179	0.38073	0.50749	1.71896	27	FGF17|PIK3R1|FRS2|PTPN11|SOS1|FRS3|KLB|PIK3CA|FGF2|KRAS|GRB2|FGF9|GAB1|FGF8
REACTOME_DOWNSTREAM_SIGNAL_TRANSDUCTION	0.131291	0.299686	0.181383	0.377573	1.29122	29	PIK3R1|BCAR1|STAT5B|PTPN11|SOS1|PIK3CB|SRC|CRKL|RAPGEF1|PIK3CA|KRAS|GRB2
REACTOME_DSCAM_INTERACTIONS	0.0550661	0.178668	0.287857	0.56716	1.47484	11	MAPK8|DSCAML1|DSCAM|DCC|MAPK12
REACTOME_DUAL_INCISION_IN_GG_NER	0.271605	0.476633	0.10714	-0.307257	-1.11053	41	RPA3|RFC2|DDB2|UBB|POLE2|PCNA|RFC3|RFC4|POLD3|POLE3|POLD1|GTF2H2|POLD2|RPA2|ERCC1
REACTOME_DUAL_INCISION_IN_TC_NER	0.604414	0.770032	0.0614364	-0.237196	-0.933993	65	POLR2L|RPA3|RFC2|UBB|POLE2|PCNA|POLR2H|CDK7|RFC3|RFC4|POLR2J|POLD3|POLR2C|POLR2I|ERCC8|POLE3|POLD1|POLR2G|GTF2H2|POLR2D|POLD2|RPA2|ERCC1|HMGN1|RPA1|POLR2E|CCNH|RFC5|GTF2H1|ERCC2|TCEA1
REACTOME_E2F_MEDIATED_REGULATION_OF_DNA_REPLICATION	0.0127586	0.0699807	0.38073	-0.519812	-1.6318	22	ORC5|CCNB1|ORC6|ORC2|POLA2|MCM8|E2F1|CDK1|PRIM2|ORC1|PRIM1
REACTOME_E3_UBIQUITIN_LIGASES_UBIQUITINATE_TARGET_PROTEINS	0.701724	0.836492	0.0551352	-0.237096	-0.871142	44	UBB|WDR61|UBE2A|PCNA|HLA-A|SELENOS|RAD18|UBE2N|BCL10|RNF181|PEX2|UBE2D3|UBE2J2|UBE2B|PEX13|UBE2D2
REACTOME_EARLY_PHASE_OF_HIV_LIFE_CYCLE	0.207792	0.401608	0.128789	-0.447074	-1.22689	14	PPIA|CXCR4|LIG1|CCR5|BANF1|FEN1|HMGA1
REACTOME_ECM_PROTEOGLYCANS	0.000188825	0.0038374	0.518848	-0.455173	-1.86329	76	ITGA7|LAMB1|COL5A2|FMOD|COL5A1|TNC|COL9A3|SERPINE1|COL5A3|COL6A2|ITGA2|LAMA2|TGFB3|LAMC1|ITGB3|DAG1|BGN|COL4A2|COL2A1|LUM|MATN4|COL1A2|COL4A1|LAMB2|DCN|TGFB2|ASPN|HSPG2|COL6A5|ITGB1|LAMA1|LAMA4|COL6A1|COL3A1|TNXB|ACAN|TNN|COL1A1|DMP1|MUSK|FN1|ITGA8|MATN3|ITGAV
REACTOME_EFFECTS_OF_PIP2_HYDROLYSIS	0.023765	0.109256	0.352488	0.46091	1.56119	27	ABHD6|DGKI|DGKK|PRKCE|DGKB|DGKD|PRKCQ|ITPR2|DGKQ|DGKA|TRPC3|DGKH
REACTOME_EGFR_DOWNREGULATION	0.269982	0.475128	0.107972	-0.339601	-1.14068	31	SPRY1|SPRY2|PTPN12|EGFR|UBB|CDC42
REACTOME_EGR2_AND_SOX10_MEDIATED_INITIATION_OF_SCHWANN_CELL_MYELINATION	0.215094	0.409222	0.127505	-0.361687	-1.18227	28	PMP22|LAMB1|NAB2|MPZ|LAMA2|LAMC1|DAG1|WWTR1
REACTOME_EICOSANOIDS	0.243728	0.447011	0.11524	-0.456581	-1.20145	12	CYP4F11|PTGIS|CYP4F2|CYP4F3
REACTOME_EICOSANOID_LIGAND_BINDING_RECEPTORS	0.841441	0.92273	0.048799	-0.259214	-0.730335	15	PTGIR|CYSLTR2|LTB4R|PTGER2|OXER1|PTGER4|TBXA2R|LTB4R2|PTGER1
REACTOME_ELASTIC_FIBRE_FORMATION	0.000574202	0.00882311	0.477271	-0.513996	-1.87689	45	LOXL4|EFEMP2|EMILIN2|LOXL1|EMILIN3|EMILIN1|ITGB8|GDF5|ELN|FBLN5|TGFB3|ITGB3|LOX|ITGA5|LOXL3|MFAP5|LTBP1|LOXL2|FBLN1|TGFB2|FBN3|MFAP4|ITGB1|EFEMP1|BMP7|FN1|ITGA8|ITGAV|FURIN|FBN1|TGFB1|MFAP2|LTBP2
REACTOME_ELEVATION_OF_CYTOSOLIC_CA2_LEVELS	0.935123	0.971356	0.0538979	0.217053	0.632719	16	P2RX7|P2RX6|ITPR2|TRPC3|P2RX5
REACTOME_ENDOGENOUS_STEROLS	0.253283	0.459852	0.115734	-0.352586	-1.14674	27	CYP39A1|CYP27A1|CYP4V2|FDXR|CYP11A1|FDX2|AHR
REACTOME_ENDOSOMAL_SORTING_COMPLEX_REQUIRED_FOR_TRANSPORT_ESCRT	0.273349	0.477696	0.123842	0.323769	1.11988	31	STAM|VPS4A|UBAP1|CHMP7|MVB12B|HGS|CHMP4A|CHMP6|VPS28|VPS37C|VPS37D|VPS37A|CHMP3
REACTOME_ENDOSOMAL_VACUOLAR_PATHWAY	0.0766423	0.211311	0.21925	-0.578251	-1.46658	11	HLA-A|CTSL|HLA-B|HLA-C|B2M|HLA-F|CTSS|CTSV|HLA-E|HLA-G
REACTOME_ENERGY_DEPENDENT_REGULATION_OF_MTOR_BY_LKB1_AMPK	0.201313	0.393262	0.143759	0.349166	1.19408	29	RRAGB|TSC1|RRAGD|PRKAB2|RPTOR|PRKAG2|TSC2|CAB39L|PPM1A|MTOR|PRKAA2
REACTOME_ENOS_ACTIVATION	0.722628	0.852538	0.0564118	-0.314368	-0.797312	11	LYPLA1|CYGB|CAV1|HSP90AA1|NOS3|AKT1
REACTOME_EPHA_MEDIATED_GROWTH_CONE_COLLAPSE	0.807339	0.90666	0.0515309	-0.236605	-0.780442	29	EPHA2|EPHA1|MYL12B|MYL9|EPHA3|EFNA4|MYL6|LYN|MYH9|EFNA5|RHOA|EPHA5
REACTOME_EPHB_MEDIATED_FORWARD_SIGNALING	0.0462633	0.157121	0.282013	-0.389726	-1.41567	42	ARPC1A|EFNB2|CDC42|SDC2|EPHB4|ACTB|EFNB1|ACTG1|ARPC5|ACTR3|ARHGEF28|RAC1|LIMK1|ARPC3|ARPC2|ARPC4|EPHB2
REACTOME_EPHRIN_SIGNALING	0.518919	0.711076	0.0718276	-0.324784	-0.966328	19	MYL12A|EFNB2|EPHB4|EFNB1|RAC1|EPHB2|SDCBP
REACTOME_EPH_EPHRIN_MEDIATED_REPULSION_OF_CELLS	0.0402854	0.146281	0.321776	-0.385212	-1.44015	51	VAV3|EPHA2|PSEN2|AP2S1|EFNB2|EPHA1|NCSTN|EPHB4|ACTB|EFNB1|MMP2|MMP9|ACTG1|EPHA3|RAC1|EFNA4|EPHB2|APH1A
REACTOME_EPH_EPHRIN_SIGNALING	0.00625366	0.0463507	0.407018	-0.363196	-1.54394	92	VAV3|EPHA2|MYL12A|ARPC1A|PSEN2|AP2S1|EFNB2|EPHA1|MYL12B|NCSTN|CDC42|SDC2|EPHB4|ACTB|EFNB1|MYL9|MMP2|MMP9|ACTG1|ARPC5|ACTR3|EPHA3|ARHGEF28|RAC1|LIMK1|ARPC3|ARPC2|ARPC4|EFNA4|EPHB2|MYL6|SDCBP|APH1A
REACTOME_EPIGENETIC_REGULATION_OF_GENE_EXPRESSION	0.000876769	0.0120079	0.477271	0.386356	1.6964	85	SIRT1|JARID2|TET1|CHD4|MTA3|DDX21|TET2|TTF1|TAF1D|EHMT2|TET3|POLR2F|ERCC6|EP300|MNAT1|UBTF|ARID4B|GATAD2B|BAZ2A|PHF1|CHD3|MTA2|SF3B1|GSK3B|MTA1|MYBBP1A|SIN3A|POLR1E|SAP30BP|SAP30L|TAF1C|SAP130
REACTOME_ERBB2_ACTIVATES_PTK6_SIGNALING	0.773626	0.88821	0.0619763	0.286595	0.78312	13	NRG3|PTK6|ERBB4
REACTOME_ERBB2_REGULATES_CELL_MOTILITY	0.558559	0.738645	0.0681513	-0.33374	-0.940313	15	ERBB2|EGFR|DIAPH1|EREG|NRG1|NRG4|RHOA|HBEGF|EGF
REACTOME_ERCC6_CSB_AND_EHMT2_G9A_POSITIVELY_REGULATE_RRNA_EXPRESSION	0.00183565	0.0210266	0.45506	0.660435	1.92519	16	CHD4|MTA3|TTF1|EHMT2|ERCC6|GATAD2B|CHD3|MTA2|MTA1
REACTOME_ERKS_ARE_INACTIVATED	0.26691	0.473006	0.110565	-0.426551	-1.14845	13	DUSP6|DUSP4|VRK3
REACTOME_ERK_MAPK_TARGETS	0.268206	0.473969	0.108394	-0.364893	-1.14548	22	DUSP6|DUSP4|VRK3|ELK1|RPS6KA3|DUSP3
REACTOME_ERYTHROCYTES_TAKE_UP_CARBON_DIOXIDE_AND_RELEASE_OXYGEN	0.0162737	0.0843819	0.352488	-0.626974	-1.68807	13	CA2|AQP1|CYB5R1|CYB5R2|RHAG|HBA1|CA1
REACTOME_ERYTHROPOIETIN_ACTIVATES_PHOSPHOINOSITIDE_3_KINASE_PI3K	0.734234	0.858733	0.0656814	0.303712	0.807627	12	PIK3R1|PIK3CB|PIK3CA|GAB1|JAK2
REACTOME_ERYTHROPOIETIN_ACTIVATES_RAS	0.87041	0.934968	0.0555947	0.247928	0.699365	14	SOS1|CRKL|RAPGEF1|KRAS|GRB2
REACTOME_ER_QUALITY_CONTROL_COMPARTMENT_ERQC	0.753131	0.873798	0.0535669	-0.269211	-0.815036	20	EDEM2|UBB|OS9
REACTOME_ER_TO_GOLGI_ANTEROGRADE_TRANSPORT	0.0735524	0.205803	0.206588	-0.271359	-1.23816	154	KDELR1|KDELR2|BET1|TUBA1C|KDELR3|TMED9|CAPZA1|LMAN2|CAPZA2|SEC24D|ARF4|TMED2|CNIH3|SPTBN5|DYNLL1|COPB1|SAR1B|MCFD2|COPZ2|ARF5|TMED7|TUBA1B|NAPA|SEC22B|FOLR1|TUBA1A|TMED3|TUBA3E|BET1L|TUBB4B|TUBB6|COPZ1|TUBA4B|CTSC|GOSR2|TFG|TRAPPC1|YKT6|PREB|LMAN1|SERPINA1|RAB1A|USO1|SEC22A|COPE|COPG1|ARF1|CTSZ|TMED10|TUBB2A|COPB2|LMAN1L|TUBA3C
REACTOME_ESR_MEDIATED_SIGNALING	0.0252889	0.113395	0.352488	0.273598	1.32616	161	AGO4|POU2F1|TNRC6C|AGO3|TLE3|MYC|NCOA2|KDM4B|CREBBP|PIK3R1|AGO1|SMC3|TNRC6B|RAD21|PTK2|GTF2F2|POLR2F|IGF1R|GPAM|EP300|GNAI1|AKT3|KAT5|ERBB4|NCOA1|GNB3|GTF2A1|CDKN1B|SRC|KDM1A|PGR|MED1|FOXO3|MAPK3|PIK3CA|CDK9|AXIN1|KANK1|YY1|MAPK1|NCOA3|KCTD6|BCL2|KRAS|GNG8|POLR2A|GNG4|CXCL12|TNRC6A|STAG1|PRKCZ|FKBP4|HSP90AB1|STAG2
REACTOME_ESTABLISHMENT_OF_SISTER_CHROMATID_COHESION	0.0572687	0.182219	0.282013	0.563511	1.46535	11	WAPL|SMC3|RAD21|STAG1|STAG2|ESCO1|SMC1A|PDS5A
REACTOME_ESTROGEN_DEPENDENT_GENE_EXPRESSION	0.000583183	0.00885314	0.477271	0.380181	1.67597	90	AGO4|POU2F1|TNRC6C|AGO3|TLE3|MYC|NCOA2|KDM4B|CREBBP|AGO1|SMC3|TNRC6B|RAD21|GTF2F2|POLR2F|GPAM|EP300|KAT5|ERBB4|NCOA1|GTF2A1|KDM1A|PGR|MED1|CDK9|AXIN1|KANK1|YY1|NCOA3|KCTD6|BCL2|POLR2A|CXCL12|TNRC6A|STAG1|FKBP4|HSP90AB1|STAG2
REACTOME_ESTROGEN_DEPENDENT_NUCLEAR_EVENTS_DOWNSTREAM_OF_ESR_MEMBRANE_SIGNALING	0.423841	0.632	0.0937465	0.307119	1.01202	24	PTK2|AKT3|CDKN1B|FOXO3|MAPK3|MAPK1|BCL2
REACTOME_ETHANOL_OXIDATION	0.939189	0.971857	0.0540088	0.228426	0.607429	12	ALDH2|ADH1B|ALDH1B1
REACTOME_EUKARYOTIC_TRANSLATION_ELONGATION	0.000305078	0.00573729	0.498493	0.387268	1.72328	94	RPL3|RPL4|RPL22|RPS24|EEF2|RPL37|EEF1D|RPL30|RPL11|RPL23|RPS25|RPS23|EEF1G|RPL6|RPS17|RPL15|RPL19|RPS20|RPL26|RPL5|RPL7|RPL34|RPS3|RPL13|RPL36AL|RPS12|RPS6|RPL7A|RPL37A|RPS8|RPL8|FAU
REACTOME_EUKARYOTIC_TRANSLATION_INITIATION	0.000327224	0.00586783	0.498493	0.365318	1.68464	120	EIF3L|RPL3|RPL4|RPL22|RPS24|PABPC1|EIF3A|EIF3H|EIF4B|RPL37|RPL30|RPL11|RPL23|RPS25|RPS23|RPL6|RPS17|EIF5B|RPL15|RPL19|EIF3D|RPS20|EIF3E|RPL26|EIF3J|RPL5|RPL7|RPL34|EIF3F|RPS3|EIF4A2|RPL13|RPL36AL|RPS12|RPS6|RPL7A|RPL37A|RPS8|RPL8
REACTOME_EXPORT_OF_VIRAL_RIBONUCLEOPROTEINS_FROM_NUCLEUS	0.0411726	0.147799	0.321776	-0.438399	-1.48491	32	NUP37|NUP54|NDC1|NUP210|NUP107|RAN|RAE1|NUP35|POM121C|NUP43|NUP160|NUP205|NUP85|POM121|SEC13|NUP88|NUP62|NUP98|SEH1L
REACTOME_EXTENSION_OF_TELOMERES	0.0271205	0.118239	0.352488	-0.397595	-1.48644	51	RPA3|RFC2|BLM|SHQ1|TERT|PCNA|CDK2|RFC3|CCNA2|CCNA1|RFC4|LIG1|NOP10|POLD3|PIF1|DSCC1|POLA2|POLD1|PRIM2|RUVBL2|TEN1|PRIM1|POLD2|RPA2|POT1|RUVBL1
REACTOME_EXTRACELLULAR_MATRIX_ORGANIZATION	1.78608e-16	2.25046e-13	1.04763	-0.466787	-2.29259	298	PDGFA|LOXL4|EFEMP2|ITGA7|CEACAM1|CASP3|CD151|TIMP1|F11R|COL21A1|ADAMTS3|LAMB1|ITGA3|ADAM19|P3H2|COL5A2|FMOD|CAST|EMILIN2|PLOD3|LOXL1|PCOLCE|TTR|SERPINH1|EMILIN3|COL5A1|P4HA2|P4HB|TNC|COL9A3|SERPINE1|CAPN12|ADAMTS14|COL5A3|EMILIN1|SPP1|SDC1|MMP11|NCSTN|P3H1|SDC2|COL8A1|ITGB8|MMP25|COL6A2|GDF5|ELN|ITGA2|LAMA2|FBLN5|TGFB3|LAMC1|COL16A1|ITGB3|LOX|MMP14|ACTN1|PLOD2|DAG1|BGN|PPIB|MMP2|COL4A2|COL2A1|ADA…
REACTOME_EXTRA_NUCLEAR_ESTROGEN_SIGNALING	0.695286	0.833312	0.0544556	-0.220659	-0.897038	75	CAV2|HSPB1|GNG12|EGFR|SHC1|GNG5|MMP2|GNB2|MMP9|ESR2|ELK1|PRMT1|GNG11|GNG7|AKT2|GNG10|MMP7|CAV1|S1PR3|HSP90AA1|EREG|NRAS|GNAI3|HBEGF|EGF|AREG|ESR1|NOS3|GNGT1|UHMK1|AKT1|TGFA|HRAS|GNGT2|SPHK1
REACTOME_FACTORS_INVOLVED_IN_MEGAKARYOCYTE_DEVELOPMENT_AND_PLATELET_PRODUCTION	0.798122	0.904347	0.0447749	-0.190683	-0.870049	154	TUBA1C|WEE1|CAPZA1|KIF9|CAPZA2|DOCK6|PRKACA|EHD2|KIF18A|CDC42|ACTB|GATA4|KIF26B|CDK2|RACGAP1|GATA3|HBE1|TUBA1B|TUBA1A|NFE2|KIF25|TUBA3E|TUBB4B|TUBB6|KIF23|RAC1|TUBA4B|KIF20A|CENPE|KIF4A
REACTOME_FANCONI_ANEMIA_PATHWAY	0.073689	0.205803	0.287805	-0.404408	-1.44393	39	RPA3|UBB|CENPS|FANCF|FANCB|FAAP24|UBE2T|CENPX|FANCI|FANCD2|FANCA|FANCC|EME1|RPA2|ERCC1|RPA1|FANCG|SLX1A|ATR|FAAP20|USP1|FANCL
REACTOME_FATTY_ACIDS	0.957494	0.980551	0.052805	0.209956	0.601622	15	CYP2A7|CYP2D6|CYP2J2|CYP4F12
REACTOME_FATTY_ACID_METABOLISM	0.949387	0.976512	0.0358449	-0.170982	-0.794424	175	ACOT12|ACAA2|SLC27A3|CBR1|NUDT19|ELOVL2|SLC25A20|ELOVL6|DPEP1|PTGR1|ACADS|ACOT11|CROT|ALOX5AP|ACOT9|ACSL3|CYP4F11|PTGS1|ACACB|DBI|THEM5|CYP2C8|ACADL|ELOVL3|ACSM3|ELOVL1|PTGS2|ELOVL5|ACOT1|GGT5|PTGIS|ACOT2|HACD4|CYP4F2|PLA2G4A|CYP4F3|PON2|DECR2|ACOT4|ACOT8|HPGD|ABCD1|ACOX2|NDUFAB1
REACTOME_FATTY_ACYL_COA_BIOSYNTHESIS	0.620455	0.780212	0.0745501	0.249424	0.902052	37	SCD|FASN|MORC2|CBR4|ACSF3|ACACA|SLC25A1|SCD5
REACTOME_FCERI_MEDIATED_CA_2_MOBILIZATION	0.982238	0.990889	0.0410713	-0.171972	-0.577633	31	VAV3|SHC1|FCER1G|ITPR3|LYN|PLCG1|ITK|LCP2|TXK|GRAP2|TEC
REACTOME_FCERI_MEDIATED_MAPK_ACTIVATION	0.832569	0.918596	0.0605093	0.222553	0.775792	32	MAPK8|MAPK10|SOS1|MAPK3|MAPK1|KRAS|GRB2|MAPK9|MAP2K7
REACTOME_FCERI_MEDIATED_NF_KB_ACTIVATION	0.0103622	0.0615866	0.38073	-0.365444	-1.51585	81	PSMC2|UBB|PSMD8|PSMD14|PSMA1|PSMD12|PSMB8|PSMA2|PSMB1|PSMB9|PSMD5|UBE2N|CUL1|BCL10|PSMB4|PSMC4|PSMA5|RASGRP2|PSMD13|PSMC1|SEM1|PSMA7|PSME2|PSMB3|MALT1|FCER1G|PSME3|PSMD2|LYN|PSMD9|PSMB2|PSMA3|PSMD6|UBE2D2
REACTOME_FCGAMMA_RECEPTOR_FCGR_DEPENDENT_PHAGOCYTOSIS	0.110831	0.267524	0.213928	0.277259	1.22226	86	ABI1|PIK3R1|PLA2G6|ELMO1|NF2|PRKCE|PTK2|ABL1|WASF3|PIK3CB|ELMO2|AHCYL1|SRC|PLPP4|WIPF2|MYO5A|MAPK3|PIK3CA|NCKIPSD|DOCK1|ITPR2|MAPK1|WASF1|NCKAP1|FYN|GRB2|CYFIP2|ABI2
REACTOME_FCGR3A_MEDIATED_IL10_SYNTHESIS	0.36758	0.578938	0.104344	0.289559	1.04998	38	ADCY2|PRKX|ADCY8|ADCY5|AHCYL1|SRC|ADCY7|ITPR2|FYN|PRKACG
REACTOME_FCGR_ACTIVATION	0.573477	0.750343	0.0665892	-0.3463	-0.911258	12	CD3G|FCGR2A|CD247|FGR|LYN
REACTOME_FC_EPSILON_RECEPTOR_FCERI_SIGNALING	0.539452	0.727741	0.0643583	-0.216979	-0.966567	131	VAV3|PSMC2|SHC1|UBB|PSMD8|PSMD14|PSMA1|PSMD12|PSMB8|PSMA2|PSMB1|PSMB9|PSMD5|UBE2N|CUL1|RAC1|BCL10|PSMB4|PSMC4|PSMA5|RASGRP2|PSMD13|PSMC1|SEM1|PSMA7|PSME2|PSMB3|MALT1|FCER1G|MAP3K1|PSME3|ITPR3|PSMD2|LYN|PSMD9|PSMB2|PLCG1|PSMA3|PSMD6|UBE2D2|ITK|LCP2|PSMA4|PAK1|NRAS
REACTOME_FERTILIZATION	0.429379	0.634996	0.0840746	-0.31578	-1.01733	26	CATSPERB|ZP1|ZP3|CATSPER1|HVCN1|CATSPERD|CD9|KCNU1
REACTOME_FGFR1C_LIGAND_BINDING_AND_ACTIVATION	0.254505	0.46008	0.128143	0.445466	1.18458	12	FGF17|ANOS1|FGF2|FGF9|FGF8
REACTOME_FGFR1_LIGAND_BINDING_AND_ACTIVATION	0.666667	0.813953	0.0701132	0.292247	0.851911	16	FGF17|ANOS1|FGF2|FGF9|FGF8
REACTOME_FGFR1_MUTANT_RECEPTOR_ACTIVATION	0.0136942	0.0740546	0.38073	0.463306	1.59663	30	FGF17|GAB2|BCR|PIK3R1|STAT5B|MYO18A|PIK3CA|CPSF6|ZMYM2|FGFR1OP2|FGF2|GRB2|FGF9|FGF8
REACTOME_FGFR2B_LIGAND_BINDING_AND_ACTIVATION	0.924074	0.966252	0.0457704	-0.257357	-0.632141	10	FGF10|FGF1|FGFBP2
REACTOME_FGFR2C_LIGAND_BINDING_AND_ACTIVATION	0.318681	0.536499	0.111011	0.40862	1.11655	13	FGF17|FGF2|FGF9|FGF8|FGFR2
REACTOME_FGFR2_ALTERNATIVE_SPLICING	0.816135	0.910027	0.052057	-0.241475	-0.785362	27	POLR2L|POLR2H|PTBP1|POLR2J|POLR2C|POLR2I|POLR2G|POLR2D|HNRNPF|ESRP1|HNRNPH1|POLR2E
REACTOME_FGFR2_LIGAND_BINDING_AND_ACTIVATION	0.679458	0.823982	0.0696133	0.280978	0.860342	20	FGF17|FGFBP3|FGF2|FGF9|FGF8
REACTOME_FGFR2_MUTANT_RECEPTOR_ACTIVATION	0.888489	0.943926	0.0462303	-0.212697	-0.725491	33	POLR2L|POLR2H|FGF10|POLR2J|POLR2C|POLR2I|POLR2G|FGF1|POLR2D
REACTOME_FGFR3_LIGAND_BINDING_AND_ACTIVATION	0.789762	0.898916	0.0523759	-0.282664	-0.76105	13	GALNT3|FGFR3
REACTOME_FGFRL1_MODULATION_OF_FGFR1_SIGNALING	0.182815	0.368075	0.137251	-0.470628	-1.26712	13	SPRED2|SPRED1|FGFRL1
REACTOME_FLT3_SIGNALING	0.00977193	0.05977	0.38073	0.419174	1.51998	38	ABL2|GAB2|PIK3R1|STAT5B|PTPN11|AKT3|SOS1|CBL|CDKN1B|FOXO3|PIK3CA|FLT3|FYN|KRAS|GRB2|CSK|BCL2L11
REACTOME_FLT3_SIGNALING_IN_DISEASE	0.0410905	0.147799	0.321776	0.447454	1.52626	28	GAB2|PIK3R1|STAT5B|PTPN11|MYO18A|SOS1|CBL|PIK3CA|ZMYM2|FLT3|KRAS|GRB2|GOLGB1|SPTBN1
REACTOME_FOLDING_OF_ACTIN_BY_CCT_TRIC	0.353704	0.567006	0.0940503	-0.442467	-1.08682	10	ACTB|CCT6A|CCT8|CCT4|CCT2
REACTOME_FORMATION_OF_APOPTOSOME	0.837004	0.919907	0.0583453	0.271638	0.706366	11	CASP9|MAPK3|MAPK1
REACTOME_FORMATION_OF_ATP_BY_CHEMIOSMOTIC_COUPLING	0.141026	0.312839	0.158514	-0.446213	-1.29352	17	ATP5MF|ATP5PD|ATP5MC3|ATP5PB|ATP5MC1|ATP5F1E|ATP5PO|ATP5MG|ATP5PF|ATP5F1B|ATP5ME|ATP5F1D
REACTOME_FORMATION_OF_FIBRIN_CLOT_CLOTTING_CASCADE	0.131206	0.299686	0.161979	-0.356914	-1.26121	38	F3|SERPING1|PROC|SERPINA5|PROCR|PROS1|F11|VWF|SERPINC1|C1QBP|F12|KLKB1|GP5|FGG|PRCP|KNG1|THBD|F2R|CD177|F13A1
REACTOME_FORMATION_OF_INCISION_COMPLEX_IN_GG_NER	0.923963	0.966252	0.0558265	0.192984	0.718955	43	ERCC5|DDB1|MNAT1|PIAS1|XPA|CHD1L|PARP2|RNF111|XPC
REACTOME_FORMATION_OF_RNA_POL_II_ELONGATION_COMPLEX	0.867749	0.933701	0.0590955	0.199009	0.808311	58	SUPT16H|GTF2F2|POLR2F|MNAT1|RTF1|AFF4|SUPT5H|CDK9|SUPT6H|NELFA|LEO1|POLR2A|ELOA|SSRP1|PAF1|CCNK|IWS1|GTF2F1|MLLT3|NELFB|CTDP1|GTF2H4
REACTOME_FORMATION_OF_SENESCENCE_ASSOCIATED_HETEROCHROMATIN_FOCI_SAHF	0.65859	0.810217	0.0699459	0.330176	0.858588	11	HIRA|CABIN1|ASF1A|EP400
REACTOME_FORMATION_OF_TC_NER_PRE_INCISION_COMPLEX	0.587963	0.760186	0.0782955	0.233837	0.925146	53	DDB1|POLR2F|USP7|ERCC6|PRPF19|EP300|MNAT1|XPA|ISY1|ZNF830
REACTOME_FORMATION_OF_THE_BETA_CATENIN_TCF_TRANSACTIVATING_COMPLEX	0.0233443	0.108499	0.352488	0.438706	1.51743	31	PYGO1|TLE3|MYC|TCF7L1|CREBBP|TCF7L2|EP300|BCL9L|TCF4|KAT5
REACTOME_FORMATION_OF_THE_CORNIFIED_ENVELOPE	0.993506	0.996685	0.0363783	-0.155102	-0.68668	128	KRT10|KRT7|PI3|TGM5|PPL|KRT18|DSG2|CAPNS1|CSTA|KRT23|KRT75|CDSN|KRT80|KRT2|KRT8|JUP|KRT32|PERP|SPINK6|LIPN|KRT71|KRT79|FURIN|KRT84|LIPJ|KRT40|CAPN1
REACTOME_FORMATION_OF_THE_EARLY_ELONGATION_COMPLEX	0.730216	0.858483	0.0552496	-0.248561	-0.84782	33	POLR2L|POLR2H|CDK7|POLR2J|POLR2C|POLR2I|POLR2G|GTF2H2|POLR2D|SUPT4H1|POLR2E|CCNH|NELFCD|GTF2H1|ERCC2
REACTOME_FORMATION_OF_TUBULIN_FOLDING_INTERMEDIATES_BY_CCT_TRIC	0.0145101	0.0774691	0.38073	-0.514034	-1.65603	26	TUBA1C|TUBA1B|TUBA1A|TUBA3E|TUBB4B|TUBB6|TUBA4B|CCT6A|CCT8|TUBB2A|TUBA3C|CCT4|CCT2|TUBB2B
REACTOME_FOXO_MEDIATED_TRANSCRIPTION	0.0549692	0.178668	0.321776	0.329761	1.35943	65	SIRT1|FOXO4|CREBBP|BCL6|PINK1|MSTN|NFYB|EP300|AKT3|NR3C1|CDKN1B|SMAD4|FOXO6|SMAD3|FOXO3|RBL2|PCBP4|ATXN3|TXNIP|SIN3A
REACTOME_FOXO_MEDIATED_TRANSCRIPTION_OF_CELL_CYCLE_GENES	0.133772	0.303698	0.179782	0.444104	1.32167	17	FOXO4|MSTN|CDKN1B|SMAD4|SMAD3|FOXO3|RBL2|PCBP4|SMAD2
REACTOME_FOXO_MEDIATED_TRANSCRIPTION_OF_CELL_DEATH_GENES	0.0501155	0.167495	0.321776	0.525804	1.53274	16	FOXO4|CREBBP|BCL6|PINK1|NFYB|EP300|FOXO3|BCL2L11|NFYA
REACTOME_FOXO_MEDIATED_TRANSCRIPTION_OF_OXIDATIVE_STRESS_METABOLIC_AND_NEURONAL_GENES	0.295405	0.505565	0.115734	0.325025	1.11152	29	FOXO4|NR3C1|SMAD4|FOXO6|SMAD3|FOXO3|ATXN3|SIN3A|SMAD2|SREBF1
REACTOME_FREE_FATTY_ACIDS_REGULATE_INSULIN_SECRETION	0.654185	0.80794	0.0702813	0.330739	0.860052	11	PLCB1|PLCB3|ACSL4|GNAQ|PLCB2|GNA11
REACTOME_FRS_MEDIATED_FGFR1_SIGNALING	0.0861678	0.2278	0.231127	0.425245	1.36908	23	FGF17|FRS2|PTPN11|SOS1|FRS3|FGF2|KRAS|GRB2|FGF9|FGF8
REACTOME_FRS_MEDIATED_FGFR2_SIGNALING	0.0260117	0.114597	0.352488	0.456931	1.53091	25	FGF17|FRS2|PTPN11|SOS1|FRS3|FGF2|KRAS|GRB2|FGF9|FGF8
REACTOME_FRS_MEDIATED_FGFR3_SIGNALING	0.0261729	0.114905	0.352488	0.495354	1.51675	20	FGF17|FRS2|PTPN11|SOS1|FRS3|FGF2|KRAS|GRB2|FGF9|FGF8
REACTOME_FRS_MEDIATED_FGFR4_SIGNALING	0.00426035	0.03555	0.407018	0.551096	1.74636	22	FGF17|FRS2|PTPN11|SOS1|FRS3|KLB|FGF2|KRAS|GRB2|FGF9|FGF8
REACTOME_G0_AND_EARLY_G1	0.0919325	0.236881	0.202072	-0.421981	-1.37243	27	PCNA|CDK2|CDC6|CCNA2|RBL1|CCNA1|CCNE1|HDAC1|E2F1|CDK1|MYBL2|CDC25A|E2F4|LIN9|TOP2A
REACTOME_G1_S_DNA_DAMAGE_CHECKPOINTS	9.66521e-05	0.00238788	0.538434	-0.482052	-1.91904	68	PSMC2|MDM2|UBB|CDKN1A|PSMD8|PSMD14|PSMA1|PSMD12|CDK2|PSMB8|PSMA2|PSMB1|CCNA2|PSMB9|CCNA1|MDM4|PSMD5|PSMB4|PSMC4|CCNE1|PSMA5|PSMD13|PSMC1|CHEK1|CHEK2|SEM1|PSMA7|PSME2|PSMB3|PSME3|PSMD2|PSMD9|CDC25A|PSMB2|PSMA3|PSMD6|PSMA4|CDKN2A|PSMC3|TP53
REACTOME_G1_S_SPECIFIC_TRANSCRIPTION	0.00191029	0.0214908	0.45506	-0.545525	-1.79941	29	TYMS|PCNA|CDC6|RBL1|CCNA1|E2F6|RRM2|TK1|CDC45|CCNE1|HDAC1|E2F1|CDK1|ORC1|FBXO5|CDC25A|E2F4|LIN9|DHFR
REACTOME_G2_M_CHECKPOINTS	9.56639e-09	1.20536e-06	0.74774	-0.486038	-2.18021	134	PSMC2|HUS1|RPA3|RFC2|WEE1|BLM|ORC5|CCNB1|UBB|PSMD8|PSMD14|PSMA1|RMI2|PSMD12|CDK2|PSMB8|PSMA2|MCM4|RAD9B|RFC3|CDC6|PSMB1|PSMB9|MCM2|PSMD5|RBBP8|RFC4|BRCA1|ORC6|UBE2N|MCM6|DBF4|PSMB4|PSMC4|CDC45|PSMA5|EXO1|PSMD13|ORC2|PSMC1|GTSE1|CHEK1|CHEK2|CDC25C|SEM1|PSMA7|MCM5|RAD1|MCM3|MCM8|PSME2|CCNB2|PSMB3|BARD1|CDK1|PSME3|ORC1|BRIP1|PSMD2|PSMD9|PKMYT1|RPA2|CDC25A|PSMB2|YWHAQ|PSMA3|PSMD6|BABAM1|SFN|UIMC1|PSM…
REACTOME_G2_M_DNA_DAMAGE_CHECKPOINT	0.00884329	0.0558873	0.38073	-0.400745	-1.56074	61	HUS1|RPA3|RFC2|WEE1|BLM|CCNB1|RMI2|RAD9B|RFC3|RBBP8|RFC4|BRCA1|UBE2N|EXO1|CHEK1|CHEK2|CDC25C|RAD1|BARD1|CDK1|BRIP1|RPA2|YWHAQ|BABAM1|SFN|UIMC1|YWHAZ|RPA1|TP53|RMI1|SUMO1|BRCC3|RFC5|YWHAG|ATR
REACTOME_GAB1_SIGNALOSOME	0.14693	0.321968	0.170932	0.436665	1.29953	17	PIK3R1|PAG1|PTPN11|SRC|PIK3CA|GRB2|CSK|GAB1
REACTOME_GABA_B_RECEPTOR_ACTIVATION	0.186636	0.36975	0.154191	0.320629	1.19449	43	ADCY2|GABBR1|GNAL|ADCY8|GNAI1|ADCY5|GNB3|GABBR2|KCNJ9|ADCY7|KCNJ10|GNG8|GNG4|KCNJ12
REACTOME_GABA_RECEPTOR_ACTIVATION	0.142857	0.31578	0.181383	0.293908	1.20061	60	ADCY2|GABBR1|GNAL|ADCY8|GNAI1|ADCY5|GNB3|GABBR2|KCNJ9|GABRB3|ADCY7|KCNJ10|ARHGEF9|GABRA3|GNG8|GNG4|KCNJ12|GABRR3|GABRB2
REACTOME_GABA_SYNTHESIS_RELEASE_REUPTAKE_AND_DEGRADATION	0.158837	0.335452	0.165657	0.421194	1.27351	19	ALDH5A1|DNAJC5|VAMP2|GAD1|ABAT|STXBP1|SLC6A13|CPLX1|SLC6A1|RIMS1|RAB3A|SYT1|SNAP25|STX1A|GAD2
REACTOME_GAMMA_CARBOXYLATION_HYPUSINE_FORMATION_AND_ARYLSULFATASE_ACTIVATION	0.0132085	0.0717357	0.38073	-0.441747	-1.5912	40	ARSD|ARSF|ARSJ|ARSI|PROC|GGCX|DPH3|ARSK|SUMF2|SUMF1|TPST1|PROS1
REACTOME_GAMMA_CARBOXYLATION_TRANSPORT_AND_AMINO_TERMINAL_CLEAVAGE_OF_PROTEINS	0.593066	0.760186	0.0658312	-0.352593	-0.894259	11	PROC|GGCX|PROS1
REACTOME_GAP_FILLING_DNA_REPAIR_SYNTHESIS_AND_LIGATION_IN_GG_NER	0.00309389	0.0290918	0.431708	-0.546073	-1.74882	25	RPA3|RFC2|UBB|POLE2|PCNA|RFC3|RFC4|LIG1|POLD3|POLE3|POLD1|POLD2|RPA2
REACTOME_GAP_JUNCTION_ASSEMBLY	0.0280898	0.120385	0.352488	-0.438985	-1.54075	37	TUBA1C|GJC1|GJB2|TUBA1B|TUBA1A|TUBA3E|TUBB4B|TUBB6|TUBA4B|GJA4|GJD3|TUBB2A|TUBA3C|GJB3|TUBB2B
REACTOME_GAP_JUNCTION_DEGRADATION	0.845878	0.923833	0.0483118	-0.261987	-0.689396	12	ACTB|ACTG1
REACTOME_GAP_JUNCTION_TRAFFICKING_AND_REGULATION	0.0779896	0.214071	0.2114	-0.350503	-1.30523	50	TUBA1C|ACTB|GJC1|GJB2|ACTG1|TUBA1B|TUBA1A|TUBA3E|TUBB4B|TUBB6|TUBA4B|GJA4
REACTOME_GASTRIN_CREB_SIGNALLING_PATHWAY_VIA_PKC_AND_MAPK	0.585366	0.760186	0.0762797	0.305077	0.912732	18	PRKCA|SOS1|MAPK3|MAPK1|KRAS|GRB2|CREB1
REACTOME_GENERATION_OF_SECOND_MESSENGER_MOLECULES	0.0385163	0.141653	0.321776	-0.439554	-1.48882	32	CD101|ZAP70|CD3G|VASP|CD3D|CD3E|HLA-DRA|CD247|LCK|HLA-DPA1|HLA-DPB1|HLA-DRB1|HLA-DQA1|HLA-DQB1|PLCG1|ITK|HLA-DQB2|LCP2|PAK1
REACTOME_GENE_AND_PROTEIN_EXPRESSION_BY_JAK_STAT_SIGNALING_AFTER_INTERLEUKIN_12_STIMULATION	0.00943651	0.0584011	0.38073	-0.442752	-1.56453	38	MSN|RAP1B|CAPZA1|ANXA2|PPIA|SOD2|CDC42|PSME2|MIF|ARF1|GSTO1|CA1|LMNB1|BOLA2B|IFNG|SNRPA1|IL10|HNRNPF
REACTOME_GENE_SILENCING_BY_RNA	0.512521	0.708088	0.0686326	-0.236929	-0.976217	78	POLR2L|MAEL|NUP37|NUP54|NDC1|POLR2H|TARBP2|PIWIL4|ANG|NUP210|MYBL1|NUP107|POLR2J|RAN|RAE1|NUP35|POLR2C|POM121C|NUP43|POLR2I|POLR2G|NUP160|POLR2D|NUP205|TSNAX|NUP85|HSP90AA1|TDRD1
REACTOME_GLOBAL_GENOME_NUCLEOTIDE_EXCISION_REPAIR_GG_NER	0.323967	0.539826	0.0925529	-0.257253	-1.07307	84	RPA3|RFC2|DDB2|UBB|POLE2|ACTL6A|ACTB|PCNA|CDK7|RFC3|COPS3|COPS8|RFC4|LIG1|UBE2N|CETN2|COPS6|POLD3|POLE3|SUMO3|POLD1|GTF2H2|POLD2|COPS4|RPA2|RUVBL1|ERCC1|MCRS1|COPS7B|COPS5|RPA1|SUMO1|CCNH|RFC5|GTF2H1|XRCC1|ERCC2|PIAS3
REACTOME_GLUCAGON_LIKE_PEPTIDE_1_GLP1_REGULATES_INSULIN_SECRETION	0.672727	0.820558	0.0704501	0.236714	0.878528	42	GLP1R|KCNB1|ADCY8|RAPGEF4|ADCY5|GNB3|ITPR2|KCNG2|PRKACG|GNG8|GNG4
REACTOME_GLUCAGON_SIGNALING_IN_METABOLIC_REGULATION	0.854317	0.92511	0.048022	-0.221539	-0.755651	33	GNG12|GNG5|PRKACA|CYSLTR2|GNB2|GNG11|GNG7|GNG10
REACTOME_GLUCAGON_TYPE_LIGAND_RECEPTORS	0.491031	0.687444	0.0862866	0.277937	0.978128	33	GLP1R|VIPR2|ADCYAP1R1|SCT|GNB3|GIPR|GHRHR|GNG8|GNG4
REACTOME_GLUCOCORTICOID_BIOSYNTHESIS	0.411255	0.621321	0.0943564	0.406315	1.0375	10	CYP17A1|CYP21A2
REACTOME_GLUCONEOGENESIS	0.293286	0.503461	0.102449	-0.331335	-1.12227	32	G6PC3|SLC25A13|GPI|FBP2|MDH2|PGK1|FBP1|GAPDH|GOT2|TPI1|PGK2|SLC25A10|SLC37A4|SLC25A11|ENO1
REACTOME_GLUCOSE_METABOLISM	0.0224411	0.105583	0.352488	-0.343289	-1.44861	89	NUP37|G6PC3|GCK|PRKACA|NUP54|ADPGK|NDC1|SLC25A13|GPI|PKM|GNPDA1|FBP2|NUP210|MDH2|PGK1|FBP1|GAPDH|NUP107|RAE1|NUP35|POM121C|GOT2|NUP43|HK3|TPI1|PGK2|SLC25A10|NUP160|HK2|SLC37A4|NUP205|NUP85|SLC25A11|PGP|ENO1|POM121|BPGM|GCKR|SEC13|NUP88|SLC37A1|PFKFB4|PCK2|NUP62|PPP2R1B|NUP98|SEH1L|ALDOA|PFKL|PPP2CA|GAPDHS
REACTOME_GLUCURONIDATION	0.102041	0.256492	0.190023	-0.422911	-1.35439	25	UGP2|SLC35D1|UGT2B17|UGT2B7|UGT2B15|UGT2B4|UGT3A2
REACTOME_GLUTAMATE_AND_GLUTAMINE_METABOLISM	0.00491938	0.0392305	0.407018	0.641556	1.80973	14	GLUD1|KYAT1|GLUD2|OAT|ALDH18A1|PYCR1|RIMKLB
REACTOME_GLUTAMATE_NEUROTRANSMITTER_RELEASE_CYCLE	0.00298975	0.0287564	0.431708	0.553502	1.8239	24	SLC1A7|TSPOAP1|SLC1A6|SLC1A1|VAMP2|STXBP1|PPFIA3|CPLX1|SLC38A2|RIMS1|SLC1A2|RAB3A|PPFIA2|UNC13B|GLS2|PPFIA1|SYT1|SNAP25|STX1A
REACTOME_GLUTATHIONE_CONJUGATION	0.121646	0.284895	0.169571	-0.366318	-1.26251	34	GSTK1|OPLAH|MGST2|GSS|GCLM|GSTM5|GGCT|CHAC1|MGST3
REACTOME_GLUTATHIONE_SYNTHESIS_AND_RECYCLING	0.21147	0.404327	0.125033	-0.467567	-1.23036	12	OPLAH|GSS|GCLM|GGCT|CHAC1
REACTOME_GLYCEROPHOSPHOLIPID_BIOSYNTHESIS	0.96769	0.984091	0.0373806	-0.170315	-0.748582	122	PLA2G5|OSBPL10|PLA2R1|GPAT3|LPIN3|MBOAT7|MBOAT1|PLBD1|LPCAT1|PLA2G2A|ABHD3|PTDSS1|PLA2G3|GPD1|PLA2G4D|ETNK2|PLD3|LCLAT1|SLC44A3|AGK|LIPH|CDS1|MFSD2A|CEPT1|PLA2G4A|CHPT1|GPAT2|CPNE1|ACP6|PLB1|PLA2G2F
REACTOME_GLYCOGEN_BREAKDOWN_GLYCOGENOLYSIS	0.0504505	0.167752	0.271289	-0.531715	-1.49811	15	PYGL|PGM2|PYGM|PHKA2|GYG2
REACTOME_GLYCOGEN_METABOLISM	0.0120801	0.0679508	0.38073	-0.495596	-1.61186	27	UGP2|PYGL|PGM2|UBB|PYGM|PHKA2|GYS1|PGM1
REACTOME_GLYCOGEN_STORAGE_DISEASES	0.327928	0.542956	0.0968878	-0.395613	-1.11464	15	G6PC3|UBB|GYS1|GYG2|SLC37A4
REACTOME_GLYCOGEN_SYNTHESIS	0.0680582	0.197134	0.287805	-0.523725	-1.49876	16	UGP2|PGM2|UBB|GYS1|PGM1|GYG2
REACTOME_GLYCOLYSIS	0.0365638	0.135901	0.321776	-0.355167	-1.42215	70	NUP37|GCK|PRKACA|NUP54|ADPGK|NDC1|GPI|PKM|GNPDA1|NUP210|PGK1|GAPDH|NUP107|RAE1|NUP35|POM121C|NUP43|HK3|TPI1|PGK2|NUP160|HK2|NUP205|NUP85|PGP|ENO1|POM121|BPGM|GCKR|SEC13|NUP88|PFKFB4|NUP62|PPP2R1B|NUP98|SEH1L|ALDOA|PFKL|PPP2CA|GAPDHS
REACTOME_GLYCOSAMINOGLYCAN_METABOLISM	0.00677241	0.0478654	0.407018	-0.34428	-1.5159	124	HS3ST3B1|B3GNT7|CHST2|GUSB|HEXB|CHST6|CHPF2|SLC9A1|FMOD|GALNS|GNS|GLB1|HYAL2|HS2ST1|SDC1|SDC2|SGSH|CHST14|SLC35B2|EXT2|BGN|SLC26A2|ST3GAL4|LUM|SLC35D2|HS3ST3A1|DCN|HMMR|CHST7|SDC4|CHST12|SLC35B3|GLB1L|GPC5|HSPG2|CD44|GPC1|CHPF|SDC3|B4GALT7|B4GALT4|HEXA
REACTOME_GLYCOSPHINGOLIPID_METABOLISM	0.000330648	0.00586783	0.498493	-0.516588	-1.89806	44	ARSD|ARSF|UGCG|ARSJ|HEXB|GLA|ARSI|GLB1|CTSA|B3GALNT1|ARSK|SUMF2|ESYT1|SUMF1|SMPD2|NEU1|GLB1L|GBA|SMPD1
REACTOME_GLYOXYLATE_METABOLISM_AND_GLYCINE_DEGRADATION	0.95672	0.980551	0.053677	0.190352	0.658401	31	DHTKD1|GNMT|BCKDHA|DBT|PDHX|GRHPR|PDHA1|ALDH4A1
REACTOME_GOLGI_ASSOCIATED_VESICLE_BIOGENESIS	0.569177	0.747045	0.0658312	-0.247001	-0.941675	56	AP1S3|TFRC|AP1S1|AP3S1|AP1S2|NAPA|SNX9|FTL|SNAPIN|BLOC1S1|CPD|AP1M1|VAMP8|TBC1D8B|TXNDC5|ARF1|CLINT1
REACTOME_GOLGI_CISTERNAE_PERICENTRIOLAR_STACK_REORGANIZATION	0.443414	0.648145	0.0815265	-0.370304	-1.01621	14	CCNB1|PLK1|RAB1A|CCNB2|CDK1|USO1|BLZF1
REACTOME_GOLGI_TO_ER_RETROGRADE_TRANSPORT	0.0317668	0.124305	0.321776	-0.300821	-1.34593	133	KDELR1|KDELR2|TUBA1C|KDELR3|TMED9|CAPZA1|RINT1|KIF9|CAPZA2|KIF18A|BICD1|ARF4|TMED2|KIF26B|DYNLL1|COPB1|RACGAP1|COPZ2|ARF5|TMED7|TUBA1B|NAPA|SEC22B|TUBA1A|GALNT2|SURF4|TMED3|KIF25|TUBA3E|TUBB4B|TUBB6|KIF23|COPZ1|TUBA4B|RAB3GAP2|KIF20A|BNIP1|CENPE|KIF4A
REACTOME_GP1B_IX_V_ACTIVATION_SIGNALLING	0.356828	0.56962	0.103958	0.414647	1.07825	11	PIK3R1|GP1BA|GP9|SRC|RAF1
REACTOME_GPCR_LIGAND_BINDING	0.357143	0.56962	0.0760837	-0.200852	-1.02943	459	WNT16|P2RY1|FZD6|F2RL2|ADGRE5|FZD1|ANXA1|NPY2R|RAMP3|GNG12|CCL20|SMO|EDN2|CNR1|ECE1|HCAR1|GNG5|NMUR1|ADORA1|PTGIR|ADM|CCKAR|CXCR4|CCL28|WNT10A|GPR39|HRH1|NTS|AGTR1|GRPR|P2RY2|CYSLTR2|FZD5|GNRH2|GNB2|CXCL9|HCRT|CXCL8|GPR4|GPR18|OPN5|CXCL6|OPN3|P2RY6|FZD7|GPR55|CXCL11|HTR1D|DHH|TAS1R1|SAA1|APLN|F2RL3|CXCL13|FZD8|PLPPR4|LPAR6|FZD2|XCL1|PROK2|KISS1|CXCR6|CCL13|GPR37|GNG11|ADGRE3|OXTR|UCN2|GNG7|CCL2|H…
REACTOME_GPVI_MEDIATED_ACTIVATION_CASCADE	0.39539	0.604601	0.0852885	-0.301552	-1.04331	35	VAV3|PDPN|CDC42|COL1A2|RAC1|LCK|FCER1G|CLEC1B|PIK3R6|RAC2|LYN|COL1A1|LCP2
REACTOME_GRB2_EVENTS_IN_ERBB2_SIGNALING	0.834452	0.919623	0.0592219	0.251868	0.734205	16	NRG3|SOS1|ERBB4|KRAS|GRB2
REACTOME_GRB2_SOS_PROVIDES_LINKAGE_TO_MAPK_SIGNALING_FOR_INTEGRINS	0.904505	0.953703	0.0454968	-0.233754	-0.658601	15	RAP1B|ITGB3|VWF|FN1|FGG|RAP1A
REACTOME_GROWTH_HORMONE_RECEPTOR_SIGNALING	0.149362	0.325038	0.153159	-0.397592	-1.27145	24	SOCS2|CISH|SOCS1|SOCS3|PRLR|IRS2|PTPN1|STAT1|LYN|STAT3
REACTOME_G_ALPHA_12_13_SIGNALLING_EVENTS	0.0918114	0.236881	0.234393	0.286734	1.24554	80	NET1|ARHGEF10L|ITSN1|SOS2|ARHGEF17|ARHGEF7|AKAP13|ROCK1|SOS1|PLXNB1|GNB3|TIAM1|ARHGEF4|ARHGEF9|ARHGEF37|ARHGEF6|ABR|FGD2|GNA13|ARHGEF12|GNG8|FGD1|GNG4|MCF2|ARHGEF11
REACTOME_G_ALPHA_I_SIGNALLING_EVENTS	0.944915	0.973502	0.0321428	-0.167864	-0.829426	312	RGS22|RGS3|ANXA1|NPY2R|GNG12|CCL20|CNR1|HCAR1|GNG5|NMUR1|ADORA1|PRKACA|CXCR4|RGS6|KPNA2|CCL28|RGS14|CAMK2D|GNB2|GNAT1|RGS8|CXCL9|CXCL8|PPP1CA|GPR18|OPN5|CXCL6|RGS16|OPN3|GPR55|CXCL11|HTR1D|TAS1R1|SAA1|APLN|PDE1C|CXCL13|CXCR6|CCL13|GPR37|GNG11|GNG7|HCAR2|HCAR3|CCL5|CCL23|MTNR1A|GNG10|CCR4|CXCL10|GAL|INSL5|PPY|HEBP1|BDKRB2|BDKRB1|CCR10|MCHR1|GNA14|PDE4D|LPAR1|HRH4|PRKAR2B|ITPR3|PLA2G4A|S1PR3|CXCR3|…
REACTOME_G_ALPHA_Q_SIGNALLING_EVENTS	0.336923	0.5499	0.0862866	-0.221181	-1.04354	215	P2RY1|F2RL2|RGS3|ANXA1|GNG12|EGFR|EDN2|GNG5|NMUR1|CCKAR|GPR39|HRH1|NTS|AGTR1|GRPR|P2RY2|CYSLTR2|GNRH2|GNB2|HCRT|GPR4|RGS16|P2RY6|SAA1|F2RL3|LPAR6|XCL1|PROK2|KISS1|RASGRP2|GNG11|OXTR|GNG7|RPS6KA3|RGS2|ADRA1D|CCL23|GNG10|NPS|NTSR1|XCL2|BDKRB2|BDKRB1|MCHR1|GNA14|LPAR1|GPR143|AVPR1A|GPR65|ITPR3|RGS19|PROKR1|AVPR1B|LTB4R|TAC3|PMCH|RGS13|RPS6KA1|TRIO|CHRM3|TRPC6|DGKZ|RGS17|P2RY10|NRAS|KISS1R|FPR2|BRS3
REACTOME_G_ALPHA_S_SIGNALLING_EVENTS	0.0346945	0.13207	0.321776	0.271794	1.3038	144	CALCRL|GLP1R|PDE8B|TSHR|ADCY2|VIPR2|ADCYAP1R1|SCT|GRK3|ADCY8|PDE2A|GNAI1|PDE8A|GPR45|ADCY5|GNB3|SRC|ARRB1|ADCY7|GIPR|FSHR|ADRB2|TAAR5|CRHR1|GNAZ|GHRHR|GNG8|GPR27|ADORA2A|PTH1R|GNG4|RXFP1
REACTOME_G_ALPHA_Z_SIGNALLING_EVENTS	0.186047	0.36975	0.155242	0.30333	1.16696	48	ADCY2|PRKCA|ADCY8|PRKCE|ADRA2A|GNAI1|ADCY5|GNB3|ADCY7|PRKCQ|PRKCB|GNAZ|GNG8|GNG4
REACTOME_G_BETA_GAMMA_SIGNALLING_THROUGH_CDC42	0.254025	0.459873	0.112379	-0.386195	-1.1692	20	GNG12|GNG5|CDC42|GNB2|GNG11|GNG7|GNG10
REACTOME_G_BETA_GAMMA_SIGNALLING_THROUGH_PI3KGAMMA	0.463822	0.660586	0.0791317	-0.311316	-0.997001	25	GNG12|GNG5|GNB2|GNG11|GNG7|AKT2|GNG10|PIK3R6
REACTOME_G_PROTEIN_ACTIVATION	0.3898	0.602376	0.0875697	-0.330595	-1.0572	24	GNG12|GNG5|GNB2|GNG11|GNG7|GNG10|GNA14
REACTOME_G_PROTEIN_BETA_GAMMA_SIGNALLING	0.835689	0.919623	0.048215	-0.228849	-0.775138	32	GNG12|GNG5|CDC42|GNB2|GNG11|GNG7|AKT2|GNG10|PIK3R6
REACTOME_G_PROTEIN_MEDIATED_EVENTS	0.0200305	0.0970709	0.352488	0.37489	1.48237	54	PLCB1|ADCY2|PRKX|PRKCA|GNAL|ADCY8|GNAI1|ADCY5|AHCYL1|PLCB3|ADCY7|CAMK2G|ITPR2|MAPK1|PRKACG|PLCB4|NBEA|PDE1A|PRKACB|CREB1|GNAQ|GRK2
REACTOME_HATS_ACETYLATE_HISTONES	6.42843e-06	0.000245449	0.610527	0.472749	2.04057	79	EPC1|JADE3|KAT6B|MBIP|JADE1|SGF29|NCOA2|PHF20|SUPT3H|MSL2|CREBBP|KANSL1|MSL1|YEATS2|KAT6A|TADA2B|EP300|KAT5|TAF5L|NCOA1|ELP2|BRD1|BRPF3|ELP3|KAT14|KAT8|DMAP1|USP22|EP400|ELP1|JADE2|HCFC1|BRPF1|VPS72|KAT7
REACTOME_HCMV_EARLY_EVENTS	0.0350053	0.132484	0.321776	-0.348589	-1.41322	74	TUBA1C|NUP37|HDAC3|EGFR|NUP54|NDC1|DYNLL1|TUBA1B|NUP210|TUBA1A|TUBA3E|TUBB4B|ELK1|TUBB6|TUBA4B|NUP107|RAE1|NUP35|POM121C|NUP43|ITGB1|EZH2|NUP160|TUBB2A|NUP205|TUBA3C|NUP85|GPS2|POM121|PML|TUBB2B|SEC13|NUP88|EED|RBBP4|NUP62|NUP98|SEH1L
REACTOME_HCMV_INFECTION	0.187702	0.370618	0.126254	-0.268347	-1.15432	98	TUBA1C|NUP37|HDAC3|EGFR|NUP54|NDC1|DYNLL1|CEBPD|TUBA1B|NUP210|TUBA1A|TUBA3E|TUBB4B|ELK1|TUBB6|TUBA4B|NUP107|RAE1|NUP35|POM121C|NUP43|CHMP2A|ITGB1|EZH2|VPS25|NUP160|TUBB2A|NUP205|TUBA3C|NUP85|MVB12A|GPS2|POM121|PML|TUBB2B|SEC13|NUP88|VPS37B|EED
REACTOME_HCMV_LATE_EVENTS	0.673684	0.820909	0.057853	-0.239055	-0.900696	53	NUP37|NUP54|NDC1|CEBPD|NUP210|NUP107|RAE1|NUP35|POM121C|NUP43|CHMP2A|VPS25|NUP160|NUP205|NUP85|MVB12A|POM121|SEC13|NUP88|VPS37B|NUP62|NUP98|SEH1L
REACTOME_HDACS_DEACETYLATE_HISTONES	0.00382478	0.0327838	0.431708	0.492951	1.71837	32	PHF21A|CHD4|MTA3|ARID4A|NCOR2|ARID4B|GATAD2B|KDM1A|CHD3|TBL1XR1|MTA2|MTA1|SAP30L
REACTOME_HDL_REMODELING	0.502165	0.696836	0.0831291	0.378171	0.965641	10	APOE|LCAT|ABCG1|ALB
REACTOME_HDMS_DEMETHYLATE_HISTONES	0.00013955	0.00293054	0.518848	0.652932	2.10212	23	KDM7A|KDM3B|KDM4B|PHF2|KDM4D|KDM6B|KDM1A|KDM2B|KDM4A|ARID5B|KDM5A|KDM5B|KDM5C|KDM4C|KDM2A|PHF8|KDM3A|JMJD6|KDM6A|KDM1B
REACTOME_HDR_THROUGH_HOMOLOGOUS_RECOMBINATION_HRR	0.000137777	0.00293054	0.518848	-0.473573	-1.87953	67	HUS1|RPA3|RFC2|BLM|UBB|POLE2|RMI2|PCNA|XRCC2|SPIDR|RAD9B|RFC3|RBBP8|RFC4|BRCA1|EXO1|CHEK1|GEN1|POLD3|RAD51|RAD1|EME1|BRCA2|POLE3|BARD1|POLD1|XRCC3|BRIP1|RAD51AP1|POLD2|RPA2
REACTOME_HDR_THROUGH_MMEJ_ALT_NHEJ	0.807359	0.90666	0.0592219	0.287677	0.73457	10	NBN|PARP2|LIG3|RAD50|MRE11|PARP1
REACTOME_HDR_THROUGH_SINGLE_STRAND_ANNEALING_SSA	0.0551601	0.178668	0.257206	-0.392445	-1.3774	37	HUS1|RPA3|RFC2|BLM|RMI2|RAD9B|RFC3|RBBP8|RFC4|BRCA1|EXO1|RAD51|RAD1|BARD1|BRIP1|RPA2|ERCC1
REACTOME_HEDGEHOG_LIGAND_BIOGENESIS	3.59487e-06	0.000150276	0.627257	-0.525137	-2.0678	65	PSMC2|P4HB|UBB|PSMD8|PSMD14|PSMA1|PSMD12|PSMB8|PSMA2|OS9|PSMB1|DHH|PSMB9|PSMD5|PSMB4|PSMC4|PSMA5|PSMD13|HHAT|PSMC1|SEM1|PSMA7|GPC5|PSME2|PSMB3|DERL2|PSME3|SHH|PSMD2|PSMD9|PSMB2|PSMA3|PSMD6|ERLEC1|PSMA4
REACTOME_HEDGEHOG_OFF_STATE	0.00868423	0.0555438	0.38073	-0.335843	-1.46831	113	PSMC2|TUBA1C|GLI1|SMO|UBB|PSMD8|PSMD14|PRKACA|PSMA1|PSMD12|PSMB8|PSMA2|IFT57|IFT122|TUBA1B|PSMB1|TUBA1A|PSMB9|TUBB4B|PSMD5|IFT52|INTU|TUBB6|CUL1|PSMB4|PSMC4|PSMA5|GLI2|PSMD13|PSMC1|GLI3|SEM1|PSMA7|PSME2|PSMB3|PSME3|PRKAR2B|TUBB2A|PSMD2|PSMD9|TUBA3C|PSMB2|ADCY10|PSMA3|PSMD6
REACTOME_HEDGEHOG_ON_STATE	0.00260409	0.0264609	0.431708	-0.393213	-1.64623	86	PSMC2|EVC2|GLI1|EVC|SMO|GAS8|UBB|PSMD8|PSMD14|PSMA1|PSMD12|PSMB8|PSMA2|PSMB1|DHH|PSMB9|PSMD5|PSMB4|PSMC4|PSMA5|GLI2|PSMD13|PSMC1|GLI3|SEM1|PSMA7|PSME2|PSMB3|PSME3|SHH|GAS1|HHIP|PSMD2|PSMD9|PSMB2|PSMA3|PSMD6
REACTOME_HEME_BIOSYNTHESIS	0.714903	0.847392	0.0649408	0.290498	0.819448	14	COX15|UROS|ALB
REACTOME_HEME_DEGRADATION	0.888143	0.943926	0.0562941	0.244318	0.700083	15	HMOX2|ABCC2|SLCO1B1|ALB|SLCO2B1|ABCG2
REACTOME_HEME_SIGNALING	0.109302	0.265871	0.206588	0.332319	1.27848	48	SIRT1|NCOA2|CRTC1|CREBBP|PPARA|EP300|TLR4|NCOA1|MED1|TBL1XR1|USP46|CHD9|NCOA6|RAI1|CRTC2|CREB1|ATF2|MEF2D|TBL1X|RORA|NCOR1|CLOCK|NRIP1|RXRA
REACTOME_HEPARAN_SULFATE_HEPARIN_HS_GAG_METABOLISM	0.044112	0.152277	0.321776	-0.369961	-1.41217	55	HS3ST3B1|GUSB|GLB1|HS2ST1|SDC1|SDC2|SGSH|EXT2|BGN|SLC35D2|HS3ST3A1|DCN|SDC4|GLB1L|GPC5|HSPG2|GPC1|SDC3|B4GALT7
REACTOME_HIGHLY_CALCIUM_PERMEABLE_POSTSYNAPTIC_NICOTINIC_ACETYLCHOLINE_RECEPTORS	0.127737	0.294889	0.166934	-0.536792	-1.36143	11	CHRNA1|CHRNA6|CHRNB4|CHRNA9|CHRNA5
REACTOME_HIV_ELONGATION_ARREST_AND_RECOVERY	0.939462	0.971857	0.0537873	0.196753	0.692422	33	SUPT16H|GTF2F2|POLR2F|SUPT5H|CDK9|NELFA|POLR2A|ELOA|SSRP1
REACTOME_HIV_INFECTION	0.0405405	0.146785	0.276501	-0.262697	-1.25309	230	AP1S3|PSMC2|APOBEC3G|POLR2L|NUP37|AP2S1|TAF13|PPIA|UBB|PSMD8|PSMD14|GTF2E2|NUP54|CXCR4|AP1S1|NDC1|PSMA1|PSMD12|POLR2H|AP1S2|PSMB8|CDK7|PSMA2|HLA-A|SLC25A5|PSMB1|NUP210|PSMB9|TAF7L|PSMD5|LIG1|RAC1|PSMB4|PSMC4|PSMA5|NUP107|ELOC|PSMD13|PSMC1|POLR2J|RAN|RAE1|SEM1|PSMA7|NUP35|TAF12|TAF9|POLR2C|POM121C|NUP43|CHMP2A|CD247|LCK|PSME2|POLR2I|B2M|CD8B|PSMB3|AP1M1|TAF10|POLR2G|PSME3|ARF1|NUP160|GTF2H2|PSMD2|…
REACTOME_HIV_LIFE_CYCLE	0.903328	0.953261	0.0396787	-0.179174	-0.813064	148	POLR2L|NUP37|TAF13|PPIA|UBB|GTF2E2|NUP54|CXCR4|NDC1|POLR2H|CDK7|NUP210|TAF7L|LIG1|NUP107|ELOC|POLR2J|RAN|RAE1|NUP35|TAF12|TAF9|POLR2C|POM121C|NUP43|CHMP2A|POLR2I|TAF10|POLR2G|NUP160|GTF2H2|POLR2D|NUP205|CCR5|NUP85|MVB12A|SUPT4H1|FURIN|POM121|GTF2E1|ELOB|SEC13|NUP88|POLR2E|CCNH|TAF11|VPS37B|BANF1|NELFCD|GTF2A2|GTF2H1|ERCC2|TCEA1|FEN1|NUP62|NUP98|TAF1L|SEH1L|HMGA1
REACTOME_HIV_TRANSCRIPTION_ELONGATION	0.985915	0.992215	0.0404935	-0.178248	-0.650177	43	POLR2L|POLR2H|CDK7|ELOC|POLR2J|POLR2C|POLR2I|POLR2G|GTF2H2|POLR2D|SUPT4H1|ELOB|POLR2E|CCNH|NELFCD|GTF2H1|ERCC2|TCEA1
REACTOME_HIV_TRANSCRIPTION_INITIATION	0.733929	0.858733	0.0546808	-0.234213	-0.860029	47	POLR2L|TAF13|GTF2E2|POLR2H|CDK7|TAF7L|POLR2J|TAF12|TAF9|POLR2C|POLR2I|TAF10|POLR2G|GTF2H2|POLR2D|GTF2E1|POLR2E|CCNH|TAF11|GTF2A2|GTF2H1|ERCC2
REACTOME_HOMOLOGOUS_DNA_PAIRING_AND_STRAND_EXCHANGE	0.00267218	0.0267218	0.431708	-0.469828	-1.70664	42	HUS1|RPA3|RFC2|BLM|RMI2|XRCC2|RAD9B|RFC3|RBBP8|RFC4|BRCA1|EXO1|CHEK1|RAD51|RAD1|BRCA2|BARD1|XRCC3|BRIP1|RAD51AP1|RPA2
REACTOME_HOMOLOGY_DIRECTED_REPAIR	0.003326	0.029934	0.431708	-0.378419	-1.63493	104	HUS1|RPA3|RFC2|BLM|UBB|POLE2|RMI2|PCNA|XRCC2|CDK2|PPP4C|SPIDR|RAD9B|TIPIN|RFC3|CCNA2|CCNA1|RBBP8|RFC4|BRCA1|UBE2N|EXO1|CHEK1|GEN1|TIMELESS|POLD3|RAD51|RAD1|EME1|BRCA2|POLE3|BARD1|POLD1|XRCC3|POLQ|BRIP1|RAD51AP1|POLD2|RPA2|ERCC1|POLH|BABAM1|UIMC1|CLSPN|RPA1|RAD51C|RMI1|SUMO1|BRCC3|RFC5|SLX1A|XRCC1|ATR|FEN1
REACTOME_HORMONE_LIGAND_BINDING_RECEPTORS	0.551802	0.734958	0.0802023	0.349725	0.929983	12	TSHR|FSHR|GNRHR
REACTOME_HOST_INTERACTIONS_OF_HIV_FACTORS	0.000114014	0.00271819	0.538434	-0.399881	-1.77713	130	AP1S3|PSMC2|APOBEC3G|NUP37|AP2S1|PPIA|UBB|PSMD8|PSMD14|NUP54|AP1S1|NDC1|PSMA1|PSMD12|AP1S2|PSMB8|PSMA2|HLA-A|SLC25A5|PSMB1|NUP210|PSMB9|PSMD5|RAC1|PSMB4|PSMC4|PSMA5|NUP107|ELOC|PSMD13|PSMC1|RAN|RAE1|SEM1|PSMA7|NUP35|POM121C|NUP43|CD247|LCK|PSME2|B2M|CD8B|PSMB3|AP1M1|PSME3|ARF1|NUP160|PSMD2|CD28|PSMD9|NUP205|NUP85|PSMB2
REACTOME_HSF1_ACTIVATION	0.0328467	0.126718	0.321776	-0.44841	-1.50615	31	DEDD2|RPA3|HSPB1|DNAJB6|SERPINH1|UBB|DNAJB1|HSPA6|HSPH1|MRPL18|RPA2|RLN1|HSP90AA1|PTGES3|HSPB2|RPA1|HSBP1
REACTOME_HSF1_DEPENDENT_TRANSACTIVATION	0.641844	0.797558	0.0606404	-0.255931	-0.904371	38	DEDD2|HSPB1|DNAJB6|SERPINH1|UBB|DNAJB1|CAMK2D
REACTOME_HSP90_CHAPERONE_CYCLE_FOR_STEROID_HORMONE_RECEPTORS_SHR_IN_THE_PRESENCE_OF_LIGAND	0.625219	0.781981	0.0613026	-0.24227	-0.923639	56	TUBA1C|CAPZA1|CAPZA2|DNAJB1|DYNLL1|TUBA1B|TUBA1A|TUBA3E|TUBB4B|TUBB6|TUBA4B|FKBP5
REACTOME_HS_GAG_BIOSYNTHESIS	0.0781528	0.214071	0.213928	-0.408961	-1.37365	31	HS3ST3B1|HS2ST1|SDC1|SDC2|EXT2|SLC35D2|HS3ST3A1|SDC4|GPC5|HSPG2|GPC1|SDC3
REACTOME_HS_GAG_DEGRADATION	0.00332202	0.029934	0.431708	-0.571359	-1.79361	22	GUSB|GLB1|SDC1|SDC2|SGSH|SDC4|GLB1L|GPC5|HSPG2|GPC1|SDC3
REACTOME_HYALURONAN_METABOLISM	0.177656	0.362211	0.1396	-0.428144	-1.24114	17	GUSB|HEXB|SLC9A1|HYAL2|HMMR|CD44|HEXA
REACTOME_HYALURONAN_UPTAKE_AND_DEGRADATION	0.163082	0.342473	0.144631	-0.495126	-1.30288	12	GUSB|HEXB|SLC9A1|HYAL2|HMMR|CD44|HEXA
REACTOME_IKK_COMPLEX_RECRUITMENT_MEDIATED_BY_RIP1	0.385027	0.598192	0.0870516	-0.327961	-1.04053	23	TICAM2|RIPK1|UBB|BIRC3|UBE2N|LY96
REACTOME_IL_6_TYPE_CYTOKINE_RECEPTOR_LIGAND_INTERACTIONS	0.172161	0.353295	0.142057	-0.43245	-1.25362	17	CTF1|OSMR|CLCF1|LIF|IL11
REACTOME_IMMUNOREGULATORY_INTERACTIONS_BETWEEN_A_LYMPHOID_AND_A_NON_LYMPHOID_CELL	3.40835e-05	0.00106805	0.557332	-0.413479	-1.82454	127	ULBP3|MICA|ULBP1|NECTIN2|PVR|SH2D1A|CD40|COL2A1|HLA-A|CXADR|COL1A2|CD3G|CD8A|CD40LG|TREM1|ITGA4|FCGR2B|CD1A|HLA-B|CD96|HLA-C|CD3D|ICAM3|LILRA5|CD3E|CD300LF|CRTAM|CD247|ITGB1|COLEC12|CD300E|CD34|B2M|CD8B|COL3A1|LILRA6|MICB|SLAMF6|CD200R1|LILRB3|PILRB|CLEC2B|ICAM1|HLA-F|ITGB7|SIGLEC5|COL17A1|SIGLEC7|COL1A1|TREM2|TREML2|OSCAR|TYROBP|C3|SIGLEC9|LILRA2|LILRB2|LILRA4|FCGR3A|CD19|KLRB1|SLAMF7|CD81|HLA-E…
REACTOME_INACTIVATION_OF_CSF3_G_CSF_SIGNALING	0.35436	0.567336	0.0940503	-0.333932	-1.06943	25	SOCS1|UBB|SOCS3|CSF3|RNF7|ELOC|UBE2D3|STAT1|LYN|STAT3|UBE2D2
REACTOME_INCRETIN_SYNTHESIS_SECRETION_AND_INACTIVATION	0.182149	0.368075	0.137251	-0.383296	-1.22573	24	DPP4|GATA4|SPCS3|SPCS1|PCSK1|SPCS2|SEC11C|CTNNB1
REACTOME_INFECTION_WITH_MYCOBACTERIUM_TUBERCULOSIS	0.800377	0.904462	0.0531298	-0.2443	-0.787046	26	LTF|NOS2|UBB
REACTOME_INFLAMMASOMES	0.112385	0.269616	0.202072	0.429505	1.33399	21	P2RX7|PSTPIP1|NLRP3|SUGT1|TXNIP|BCL2|RELA|HSP90AB1|PANX1
REACTOME_INFLUENZA_INFECTION	0.71875	0.849554	0.0785029	0.186971	0.905632	156	RPL3|RPL4|RPL22|RPS24|RPL37|RPL30|RPL11|KPNA5|GTF2F2|POLR2F|RPL23|RPS25|RPS23|RPL6|RPS17|RPL15|RPL19|PABPN1|RPS20|RPL26|TPR|NUP214|RPL5|RPL7|RPL34|RANBP2|POLR2A|RPS3|RPL13|RPL36AL|RPS12|RPS6|NUP133|RPL7A|RPL37A|KPNB1|RPS8|RPL8
REACTOME_INHIBITION_OF_DNA_RECOMBINATION_AT_TELOMERE	0.568873	0.747045	0.0668966	-0.305385	-0.924552	20	POLR2L|POLR2H|ATRX|POLR2J|POLR2C|POLR2I|POLR2G|POLR2D|POT1
REACTOME_INHIBITION_OF_REPLICATION_INITIATION_OF_DAMAGED_DNA_BY_RB1_E2F1	0.603291	0.769677	0.0650878	-0.335728	-0.90392	13	POLA2|E2F1|PRIM2|PRIM1|PPP2R1B|PPP2CA|RB1
REACTOME_INHIBITION_OF_THE_PROTEOLYTIC_ACTIVITY_OF_APC_C_REQUIRED_FOR_THE_ONSET_OF_ANAPHASE_BY_MITOTIC_SPINDLE_CHECKPOINT_COMPONENTS	0.136042	0.306703	0.158514	-0.427141	-1.31886	21	UBE2S|CDC20|ANAPC7|ANAPC10|MAD2L1|CDC23|ANAPC11|UBE2C|ANAPC15|CDC26|BUB1B
REACTOME_INITIAL_TRIGGERING_OF_COMPLEMENT	0.150977	0.32742	0.15017	-0.408859	-1.28349	22	COLEC11|CFB|CFP|C1S|C1R|COLEC10|FCN3|CFD|C3|C2
REACTOME_INITIATION_OF_NUCLEAR_ENVELOPE_NE_REFORMATION	0.0828829	0.221672	0.208955	-0.465215	-1.38415	19	CCNB1|LMNA|VRK2|CCNB2|CDK1|LMNB1|TMPO|PPP2R2A|VRK1|EMD|BANF1
REACTOME_INLB_MEDIATED_ENTRY_OF_LISTERIA_MONOCYTOGENES_INTO_HOST_CELL	0.322148	0.53906	0.111463	0.386261	1.10682	15	STAM|SH3GL2|CBL|HGS|GRB2
REACTOME_INOSITOL_PHOSPHATE_METABOLISM	0.00856975	0.0553738	0.38073	0.418233	1.60901	48	IPMK|PLCB1|NUDT11|INPP1|MTMR7|INPP5A|NUDT4|PTEN|MTMR9|NUDT3|PLCB3|MINPP1|ITPK1|NUDT10|IP6K1|SYNJ1|PLCB4|PLCD3|IPPK|PLCH2|INPPL1|PPIP5K1|PLCB2|INPP5B|INPP5J
REACTOME_INSERTION_OF_TAIL_ANCHORED_PROTEINS_INTO_THE_ENDOPLASMIC_RETICULUM_MEMBRANE	0.767442	0.886879	0.0526973	-0.267403	-0.809562	20	SEC61G|UBL4A|SEC61B|UBE2J2|HMOX1|GET4|EMD
REACTOME_INSULIN_PROCESSING	0.183369	0.368075	0.149208	0.360351	1.22058	27	KIF5B|EXOC5|MYO5A|CPE|EXOC2|EXOC8|EXOC6|VAMP2|EXOC3|ERO1B|KIF5C|EXOC7|PCSK2|EXOC4
REACTOME_INSULIN_RECEPTOR_RECYCLING	0.725047	0.854592	0.0577309	-0.25846	-0.832666	26	ATP6V0B|ATP6V1C2|ATP6AP1|TCIRG1|ATP6V0A4|ATP6V0E1|ATP6V1F|ATP6V0D2|ATP6V0A2
REACTOME_INSULIN_RECEPTOR_SIGNALLING_CASCADE	0.0359837	0.13414	0.321776	0.354115	1.40022	54	FGF17|GAB2|PIK3R1|FRS2|PTPN11|SOS1|PIK3CB|MAPK3|KLB|PIK3CA|PIK3C3|MAPK1|FLT3|FGF2|KRAS|GRB2|IRS1|FGF9|PIK3R4|GAB1|FGF8|PDPK1|PDE3B
REACTOME_INTEGRATION_OF_ENERGY_METABOLISM	0.00507667	0.039243	0.407018	0.341504	1.54282	108	GLP1R|PLCB1|ADCY2|KCNB1|PRKCA|ADIPOR2|ADCY8|RAPGEF4|MARCKS|FASN|CACNA1A|PRKAB2|ADRA2A|GNAI1|ACACA|ADCY5|KCNJ11|GNB3|AHCYL1|PRKAG2|PLCB3|ABCC8|ADCY7|CACNA1C|ITPR2|CACNB2|VAMP2|KCNG2|CACNA2D2|PRKACG|GNG8|AGPAT1|PRKAA2|GNG4|CACNA1E|STXBP1|TKT|ACSL4
REACTOME_INTEGRIN_CELL_SURFACE_INTERACTIONS	1.4425e-08	1.39812e-06	0.74774	-0.540642	-2.24759	83	ITGA7|F11R|ITGA3|COL5A2|COL5A1|TNC|COL9A3|COL5A3|SPP1|COL8A1|ITGB8|COL6A2|ITGA2|COL16A1|ITGB3|COL4A2|COL2A1|ITGA5|LUM|COL1A2|COL4A1|ITGA1|COL8A2|JAM3|ITGA4|ITGA10|ICAM3|ITGAE|BSG|VWF|COL23A1|HSPG2|CD44|COL6A5|ITGB1|COL6A1|COL3A1|ITGA6|THBS1|ICAM1|ITGB7|COL1A1|KDR|FN1|ITGA8|FGG
REACTOME_INTEGRIN_SIGNALING	0.878465	0.941212	0.0545681	0.215831	0.73106	27	BCAR1|RAPGEF4|PTK2|SOS1|SRC|GRB2|CSK|ITGA2B|PDPK1
REACTOME_INTERACTIONS_OF_REV_WITH_HOST_CELLULAR_PROTEINS	0.0756757	0.209104	0.21925	-0.389256	-1.35177	36	NUP37|NUP54|NDC1|NUP210|NUP107|RAN|RAE1|NUP35|POM121C|NUP43|NUP160|NUP205|NUP85|POM121|NPM1|SEC13|NUP88|NUP62|NUP98|SEH1L
REACTOME_INTERACTIONS_OF_VPR_WITH_HOST_CELLULAR_PROTEINS	0.0626137	0.186069	0.287805	-0.410418	-1.42526	36	NUP37|NUP54|NDC1|SLC25A5|NUP210|NUP107|RAE1|NUP35|POM121C|NUP43|NUP160|NUP205|NUP85|POM121|SEC13|NUP88|BANF1|NUP62|NUP98|SEH1L|HMGA1
REACTOME_INTERACTION_BETWEEN_L1_AND_ANKYRINS	0.439636	0.644167	0.0934449	0.291376	1.00783	31	SCN3A|SCN1A|SCN11A|SPTBN2|SPTAN1|ANK1|SCN3B|KCNQ2|SPTBN1|SPTBN4|SCN2B|L1CAM|SCN8A|SCN2A|SCN4B|ANK2|KCNQ3
REACTOME_INTERACTION_WITH_CUMULUS_CELLS_AND_THE_ZONA_PELLUCIDA	0.624088	0.781981	0.0633597	-0.34449	-0.873708	11	ZP1|ZP3
REACTOME_INTERCONVERSION_OF_NUCLEOTIDE_DI_AND_TRIPHOSPHATES	4.07756e-05	0.00119482	0.557332	-0.635795	-2.09717	29	DCTD|DTYMK|AK4|GLRX|AK7|DCTPP1|TYMS|AK2|RRM2|GUK1|GSR|NME1|NME2|TXN|RRM1|RRM2B
REACTOME_INTERFERON_ALPHA_BETA_SIGNALING	0.000647762	0.00960212	0.477271	-0.444964	-1.78171	70	SOCS1|IFITM3|XAF1|ISG20|OAS3|PSMB8|MX1|HLA-A|SOCS3|OAS1|IFI27|HLA-B|HLA-C|IFI35|OAS2|MX2|BST2|IP6K2|STAT2|IRF1|IFITM2|OASL|IRF7|IRF3|IFNAR1|IFI6|IRF2|PTPN1|HLA-F|STAT1|RSAD2
REACTOME_INTERFERON_GAMMA_SIGNALING	0.000808062	0.0113129	0.477271	-0.407636	-1.72466	90	SOCS1|IFNGR2|TRIM6|TRIM5|SP100|TRIM21|GBP6|TRIM22|OAS3|CAMK2D|TRIM14|HLA-A|GBP4|SOCS3|GBP1|OAS1|HLA-B|HLA-C|OAS2|HLA-DRA|CD44|IRF1|TRIM29|IFI30|B2M|PTPN2|OASL|MID1|IRF7|GBP3|IRF3|TRIM45|HLA-DPA1|IRF2|TRIM38|ICAM1|PTPN1|HLA-F|STAT1|HLA-DPB1|HLA-DRB1|HLA-DQA1|IFNG|HLA-DQB1|GBP5
REACTOME_INTERFERON_SIGNALING	0.000117263	0.00273613	0.538434	-0.3524	-1.6607	199	SOCS1|IFNGR2|TRIM6|IFITM3|TRIM5|NUP37|SP100|UBB|TRIM21|XAF1|NUP54|KPNA2|NDC1|GBP6|ISG20|TRIM22|OAS3|CAMK2D|PSMB8|MX1|TRIM14|HLA-A|EIF4E|GBP4|SOCS3|NUP210|GBP1|OAS1|IFI27|EIF4G2|HLA-B|HLA-C|UBE2N|IFI35|OAS2|NUP107|MX2|BST2|KPNA7|HERC5|RAE1|NUP35|IP6K2|HLA-DRA|STAT2|CD44|FLNA|POM121C|NUP43|IRF1|TRIM29|IFI30|IFITM2|B2M|PTPN2|OASL|MID1|IRF7|GBP3|IRF3|TRIM45|IFNAR1|HLA-DPA1|IFI6|IRF2|TRIM38|ICAM1|PTPN…
REACTOME_INTERLEUKIN_10_SIGNALING	0.0277365	0.120096	0.352488	-0.404906	-1.48771	44	TIMP1|CCL20|LIF|TNFRSF1A|IL10RB|CXCL8|CSF3|CCL2|CCL5|CXCL10|PTGS2|CD80|IL6|IL1A|ICAM1|CCR5|STAT3|IL10|CSF2|IL1R2|CCR2|IL1RN|IL18
REACTOME_INTERLEUKIN_12_FAMILY_SIGNALING	0.0381123	0.140825	0.321776	-0.368692	-1.4139	57	MSN|RAP1B|CAPZA1|ANXA2|PPIA|SOD2|P4HB|CDC42|IL27RA|CANX|PSME2|MIF|ARF1|STAT1|GSTO1|CA1|LMNB1|BOLA2B|IFNG|STAT3|IL23A|SNRPA1|IL10|HNRNPF
REACTOME_INTERLEUKIN_12_SIGNALING	0.0446429	0.15327	0.287857	-0.376394	-1.38212	47	MSN|RAP1B|CAPZA1|ANXA2|PPIA|SOD2|P4HB|CDC42|PSME2|MIF|ARF1|GSTO1|CA1|LMNB1|BOLA2B|IFNG|SNRPA1|IL10|HNRNPF
REACTOME_INTERLEUKIN_15_SIGNALING	0.136069	0.306703	0.176694	0.46031	1.29846	14	GAB2|SOS2|JAK1|STAT5B|SOS1
REACTOME_INTERLEUKIN_17_SIGNALING	0.496368	0.69184	0.0899861	0.230558	0.977548	71	RIPK2|MAPK8|BTRC|TAB1|CHUK|MAPK10|TNIP2|RPS6KA5|FBXW11
REACTOME_INTERLEUKIN_1_FAMILY_SIGNALING	0.0926518	0.237279	0.184706	-0.270358	-1.21565	139	PSMC2|GSDMD|PTPN9|IL1RAP|S100B|PTPN12|MYD88|UBB|PSMD8|PSMD14|IRAK4|PSMA1|PSMD12|CASP1|PSMB8|PSMA2|IRAK2|PSMB1|PSMB9|PTPN7|SAA1|PSMD5|PTPN14|UBE2N|CUL1|PSMB4|PSMC4|PSMA5|PSMD13|PSMC1|PTPN18|NOD1|SEM1|PSMA7|PSME2|PTPN2|PSMB3
REACTOME_INTERLEUKIN_1_SIGNALING	0.0546624	0.178432	0.245042	-0.296332	-1.27839	102	PSMC2|IL1RAP|S100B|MYD88|UBB|PSMD8|PSMD14|IRAK4|PSMA1|PSMD12|PSMB8|PSMA2|IRAK2|PSMB1|PSMB9|SAA1|PSMD5|UBE2N|CUL1|PSMB4|PSMC4|PSMA5|PSMD13|PSMC1|NOD1|SEM1|PSMA7|PSME2|PSMB3|PSME3|IL1A|PSMD2|PSMD9|PSMB2|PSMA3|PSMD6|SQSTM1|PSMA4|IL1R2
REACTOME_INTERLEUKIN_20_FAMILY_SIGNALING	0.6629	0.810217	0.0619763	-0.272119	-0.876671	26	IL20RA|IL22RA1|IL10RB|SOCS3|STAT2|STAT1|IL24|STAT3
REACTOME_INTERLEUKIN_21_SIGNALING	0.428571	0.634548	0.0919686	0.403732	1.03091	10	JAK1|STAT5B
REACTOME_INTERLEUKIN_27_SIGNALING	0.971366	0.985472	0.0514265	0.207496	0.539571	11	JAK1|CRLF1|EBI3|JAK2
REACTOME_INTERLEUKIN_2_FAMILY_SIGNALING	0.154028	0.331187	0.173748	0.325882	1.21567	44	GAB2|SOS2|JAK1|IL9|PIK3R1|STAT5B|SOS1|PIK3CB|PIK3CA|IL5|IL3RA|GRB2
REACTOME_INTERLEUKIN_2_SIGNALING	0.681004	0.824269	0.0583453	-0.313215	-0.824199	12	SHC1|IL2RG|IL2RA|LCK|PTK2B
REACTOME_INTERLEUKIN_35_SIGNALLING	0.973118	0.985472	0.0419082	-0.204946	-0.539298	12	IL27RA|CANX|STAT1|STAT3
REACTOME_INTERLEUKIN_37_SIGNALING	0.270125	0.475128	0.108394	-0.379979	-1.15039	20	PTPN9|PTPN12|CASP1|PTPN7|PTPN14|PTPN18|PTPN2
REACTOME_INTERLEUKIN_3_INTERLEUKIN_5_AND_GM_CSF_SIGNALING	0.0651163	0.191697	0.271289	0.351322	1.35159	48	GAB2|JAK1|PIK3R1|STAT5B|PTPN11|SOS1|PIK3CB|CBL|CRKL|RAPGEF1|PIK3CA|IL5|IL3RA|FYN|GRB2
REACTOME_INTERLEUKIN_4_AND_INTERLEUKIN_13_SIGNALING	0.0284178	0.120917	0.352488	-0.314267	-1.35902	108	SOCS1|TIMP1|ANXA1|NOS2|IL13RA2|CDKN1A|TWIST1|VEGFA|LIF|MMP2|GATA3|CXCL8|CEBPD|COL1A2|MMP9|SOCS3|SAA1|RORC|IL2RG|BIRC5|CCL2|HSP90B1|VIM|ITGB1|FSCN1|MUC1|IL13RA1|PTGS2|IL6|HGF|IL1A|STAT6|FASLG|ICAM1|STAT1|HSPA8|STAT3|HMOX1|IL23A|FN1|HSP90AA1|IL10|LCN2|FOXO1|IL18|OSM|TGFB1|TP53|IL23R
REACTOME_INTERLEUKIN_6_FAMILY_SIGNALING	0.371585	0.582334	0.0902635	-0.333502	-1.06649	24	CTF1|OSMR|CLCF1|LIF|IL11|SOCS3|IL11RA|IL6|STAT1|STAT3
REACTOME_INTERLEUKIN_6_SIGNALING	0.579295	0.756385	0.0764767	0.35359	0.919474	11	JAK1|PTPN11|CBL
REACTOME_INTERLEUKIN_7_SIGNALING	0.171123	0.352411	0.140406	-0.3917	-1.24275	23	SOCS2|CISH|SOCS1|IL7|RAG1|IL2RG|TSLP|IRS2|HGF|IL7R|STAT3
REACTOME_INTERLEUKIN_RECEPTOR_SHC_SIGNALING	0.136461	0.307036	0.175204	0.385378	1.30535	27	GAB2|JAK1|PIK3R1|SOS1|PIK3CB|PIK3CA|IL5|IL3RA|GRB2
REACTOME_INTRACELLULAR_SIGNALING_BY_SECOND_MESSENGERS	0.0176564	0.090069	0.352488	0.242128	1.25804	307	RICTOR|PPP2R5A|CASP9|FGF17|AGO4|TNRC6C|FOXO4|PHLPP1|AGO3|HDAC5|GAB2|CHD4|MTA3|RRAGB|ADCY2|NRG3|TNKS2|PPP2R5C|PRKX|PRKCA|CHUK|PIK3R1|PIP4K2B|AGO1|FRS2|RNF146|ADCY8|TNRC6B|PRKCE|USP7|RRAGD|CBX6|PTPN11|WWP2|AKT3|PTEN|ATN1|ADCY5|RPTOR|PIK3CB|ERBB4|AHCYL1|CDKN1B|SRC|GATAD2B|KDM1A|FOXO6|ADCY7|TSC2|FOXO3|CHD3|MAPK3|MTA2|NEDD4|KLB|PIK3CA|PHLPP2|CAMK2G|MAF1|GSK3B|ITPR2|PHC1|MTA1|CBX8|MAPK1|FLT3|FGF2|FYN|B…
REACTOME_INTRAFLAGELLAR_TRANSPORT	0.0720412	0.203982	0.21925	-0.358189	-1.33346	49	TTC26|TUBA1C|IFT22|IFT80|DYNLL1|IFT57|IFT122|TUBA1B|TUBA1A|TUBB4B|IFT52|TUBB6|HSPB11|TTC30B|IFT20|TUBB2A|TUBA3C|DYNLRB2|IFT81|TNPO1|DYNC2LI1|TUBB2B|IFT43|DYNLRB1|TTC30A|TRAF3IP1
REACTOME_INTRA_GOLGI_AND_RETROGRADE_GOLGI_TO_ER_TRAFFIC	0.36	0.572005	0.0826646	-0.219453	-1.0342	202	KDELR1|KDELR2|TUBA1C|KDELR3|RAB36|RAB33B|TMED9|CAPZA1|RINT1|KIF9|CAPZA2|KIF18A|BICD1|ARF4|TMED2|KIF26B|DYNLL1|COPB1|ARL1|RACGAP1|COPZ2|ARF5|TMED7|TUBA1B|NAPA|SEC22B|TUBA1A|MAN1C1|GALNT2|SURF4|TMED3|KIF25|TUBA3E|BET1L|TUBB4B|TUBB6|KIF23|COPZ1|TUBA4B|GOSR2|RAB3GAP2|KIF20A|BNIP1|CENPE|KIF4A
REACTOME_INTRA_GOLGI_TRAFFIC	0.746445	0.869243	0.0673624	0.22728	0.847841	44	CYTH1|VTI1A|COG8|RAB30|GOLIM4|MAN1A2|SNAP29|GOSR1|RAB41|RGP1|STX5|COG2|COG1|TRIP11|RIC1|CUX1
REACTOME_INTRINSIC_PATHWAY_FOR_APOPTOSIS	0.543103	0.729542	0.0673624	-0.251574	-0.959169	54	TP63|CASP3|CYCS|CASP8|GSDMD|BAK1|BAX|UACA|DYNLL1|AVEN|AKT2|C1QBP|E2F1|CASP7|STAT3|YWHAQ|BBC3|SFN|YWHAZ|CDKN2A|TP53|DIABLO|GZMB|YWHAG
REACTOME_INTRINSIC_PATHWAY_OF_FIBRIN_CLOT_FORMATION	0.071048	0.202575	0.224966	-0.459051	-1.44106	22	SERPING1|PROC|SERPINA5|PROS1|F11|VWF|SERPINC1|C1QBP|F12|KLKB1|GP5|PRCP|KNG1
REACTOME_INWARDLY_RECTIFYING_K_CHANNELS	0.819635	0.91154	0.0610364	0.220018	0.783491	35	GABBR1|KCNJ11|GNB3|GABBR2|KCNJ9|ABCC8|KCNJ10|GNG8|GNG4|KCNJ12
REACTOME_IONOTROPIC_ACTIVITY_OF_KAINATE_RECEPTORS	0.489177	0.686889	0.0845557	0.380657	0.971988	10	GRIK4|GRIK2|DLG3|GRIK3|DLG4|GRIK5
REACTOME_ION_CHANNEL_TRANSPORT	0.53149	0.721635	0.0628004	-0.207981	-0.971345	183	TRPM8|RYR3|TTYH3|OSTM1|CLCN2|SCNN1B|TRPM4|SCNN1G|CLCNKB|RIPK1|UBB|BEST4|ATP6V0B|PDZD11|CLCNKA|SLC9C2|FXYD1|ANO7|CAMK2D|STOML3|FKBP1B|ATP1A1|ATP6V1C2|ATP6AP1|MCOLN3|TCIRG1|ATP6V0A4|ATP8B1|ATP2B1|ATP10D|ATP1B3|MCOLN2|BSND|TRPV2|MCOLN1|ANO9
REACTOME_ION_HOMEOSTASIS	0.751185	0.872344	0.0670513	0.216598	0.85646	54	FXYD2|FXYD6|RYR1|KCNJ11|AHCYL1|PLN|CAMK2G|SLC8A3|ITPR2|ATP1A3|ASPH|TRPC1
REACTOME_ION_TRANSPORT_BY_P_TYPE_ATPASES	0.758216	0.878889	0.0661326	0.214945	0.855793	55	FXYD2|CUTC|FXYD6|ATP9A|ATP8A1|PLN|CAMK2G|ATP1A3
REACTOME_IRAK1_RECRUITS_IKK_COMPLEX	0.0353949	0.132484	0.321776	0.539126	1.52079	14	PELI2|CHUK|PELI1|PELI3
REACTOME_IRAK2_MEDIATED_ACTIVATION_OF_TAK1_COMPLEX	0.662963	0.810217	0.0611693	-0.341379	-0.838525	10	UBB|IRAK2
REACTOME_IRAK4_DEFICIENCY_TLR2_4	0.428312	0.634548	0.0822055	-0.34805	-1.02871	18	MYD88|IRAK4|LY96|S100A8|S100A9|FGG|TLR1|TLR2|CD36|HMGB1
REACTOME_IRE1ALPHA_ACTIVATES_CHAPERONES	0.0219407	0.104322	0.352488	-0.391047	-1.45578	49	CUL7|KDELR3|SRPRB|SHC1|LMNA|DNAJB9|PDIA6|DNAJB11|HSPA5|MYDGF|SRPRA|WIPI1|EXTL3|PDIA5|GOSR2|EXTL2|PREB|CTDSP2|SULT1A3|DNAJC3
REACTOME_IRF3_MEDIATED_INDUCTION_OF_TYPE_I_IFN	0.914097	0.960556	0.0542316	0.238986	0.621458	11	DTX4|MRE11|PRKDC|XRCC6|XRCC5|NLRC3|NLRP4
REACTOME_IRON_UPTAKE_AND_TRANSPORT	0.0287003	0.120917	0.352488	-0.357515	-1.37523	58	STEAP3|HFE|TFRC|UBB|ATP6V0B|ATP6V1C2|ATP6AP1|TCIRG1|TFR2|FTL|CUL1|ATP6V0A4|MCOLN1|CP|ATP6V0E1|CYBRD1|SLC40A1|ATP6V1F|ATP6V0D2|HMOX1|FBXL5|LCN2|ATP6V0A2
REACTOME_IRS_MEDIATED_SIGNALLING	0.0217454	0.103785	0.352488	0.387073	1.48913	48	FGF17|GAB2|PIK3R1|FRS2|PTPN11|SOS1|PIK3CB|KLB|PIK3CA|PIK3C3|FLT3|FGF2|KRAS|GRB2|IRS1|FGF9|PIK3R4|GAB1|FGF8|PDPK1|PDE3B
REACTOME_JNK_C_JUN_KINASES_PHOSPHORYLATION_AND_ACTIVATION_MEDIATED_BY_ACTIVATED_HUMAN_TAK1	0.0751708	0.208165	0.248911	0.446219	1.41401	22	RIPK2|MAPK8|TAB1|MAPK10|MAPK9|MAP2K7|TAB2
REACTOME_JOSEPHIN_DOMAIN_DUBS	0.944444	0.973502	0.0432769	-0.225197	-0.592587	12	UBB
REACTOME_KERATAN_SULFATE_BIOSYNTHESIS	0.0792453	0.216123	0.21925	-0.422816	-1.38208	28	B3GNT7|CHST2|CHST6|FMOD|ST3GAL4|LUM|SLC35D2
REACTOME_KERATAN_SULFATE_DEGRADATION	0.0049764	0.039243	0.407018	-0.672104	-1.80958	13	HEXB|FMOD|GALNS|GNS|GLB1|LUM|GLB1L|HEXA|ACAN
REACTOME_KERATAN_SULFATE_KERATIN_METABOLISM	0.00453831	0.0368995	0.407018	-0.515428	-1.77642	34	B3GNT7|CHST2|HEXB|CHST6|FMOD|GALNS|GNS|GLB1|ST3GAL4|LUM|SLC35D2|GLB1L|B4GALT4|HEXA|ACAN
REACTOME_KERATINIZATION	1	1	0.0330894	-0.123992	-0.58572	213	KRT10|KRT7|PI3|TGM5|PPL|KRT18|DSG2|CAPNS1|CSTA|KRT23|KRT75|CDSN|KRT80|KRT2|KRT8|JUP|KRTAP5-9|KRT32|PERP|SPINK6|LIPN|KRT71|KRT79|FURIN|KRT84|LIPJ|KRT40|CAPN1
REACTOME_KETONE_BODY_METABOLISM	0.590741	0.760186	0.0667426	-0.363834	-0.893678	10	ACSS3|BDH1
REACTOME_KILLING_MECHANISMS	0.702703	0.836867	0.0678338	0.313494	0.833639	12	MAPK8|DVL1|DVL2|DVL3
REACTOME_KINESINS	0.379725	0.592146	0.0857844	-0.270095	-1.04898	60	TUBA1C|KIF9|KIF18A|KIF26B|RACGAP1|TUBA1B|TUBA1A|KIF25|TUBA3E|TUBB4B|TUBB6|KIF23|TUBA4B|KIF20A|CENPE|KIF4A
REACTOME_KSRP_KHSRP_BINDS_AND_DESTABILIZES_MRNA	0.421053	0.631366	0.0937465	0.346965	1.03258	17	EXOSC7|KHSRP|EXOSC1|EXOSC6|EXOSC4|EXOSC5
REACTOME_L1CAM_INTERACTIONS	0.13738	0.307458	0.149208	-0.269306	-1.18179	119	MSN|TUBA1C|LAMB1|SCN4A|AP2S1|CHL1|EGFR|ACTB|ITGA2|LAMC1|ITGB3|SPTBN5|FGFR1|SCN9A|ITGA5|ACTG1|ITGA1|NRP1|TUBA1B|TUBA1A|TUBA3E|TUBB4B|RANBP9|TUBB6|ITGA10|RAC1|TUBA4B|KIF4A|RPS6KA3|ITGB1|LAMA1|EPHB2|GAP43|SDCBP
REACTOME_LAGGING_STRAND_SYNTHESIS	0.00380955	0.0327838	0.431708	-0.588673	-1.78221	20	RPA3|RFC2|PCNA|RFC3|RFC4|LIG1|POLD3|POLA2|POLD1|PRIM2|PRIM1|POLD2|RPA2
REACTOME_LAMININ_INTERACTIONS	0.000136352	0.00293054	0.518848	-0.607167	-2.02369	30	ITGA7|LAMB1|ITGA3|ITGA2|LAMA2|LAMC1|COL4A2|COL4A1|ITGA1|LAMC3|LAMB2|NID2|HSPG2|ITGB1|LAMA1|LAMA4|ITGA6|LAMB3|LAMC2
REACTOME_LATE_ENDOSOMAL_MICROAUTOPHAGY	0.920993	0.964631	0.0550211	0.20102	0.712067	34	CFTR|UBAP1|CHMP7|PCNT|MVB12B|HDAC6|CHMP4A|CHMP6|VPS28|VPS37C|VPS37D|VPS37A|CHMP3|IFT88
REACTOME_LDL_CLEARANCE	0.374775	0.586604	0.0891647	-0.356246	-1.05993	19	AP2S1|APOB|NPC2|NCEH1|LDLR|SOAT1|SOAT2
REACTOME_LEISHMANIA_INFECTION	0.131098	0.299686	0.216543	0.221209	1.13436	251	ABI1|CALCRL|MAPK8|GLP1R|P2RX7|TSHR|PSTPIP1|ADCY2|VIPR2|PRKX|ADCYAP1R1|SCT|ELMO1|ADCY8|PTK2|ABL1|WASF3|GNAI1|GPR45|ADCY5|DVL1|GNB3|ELMO2|AHCYL1|SRC|WIPF2|ADCY7|MYO5A|MAPK3|GIPR|FSHR|ADRB2|NCKIPSD|NLRP3|DOCK1|ITPR2|TAAR5|CRHR1|SUGT1|TXNIP|MAPK1|WASF1|NCKAP1|GNAZ|FYN|PRKACG|GHRHR|GNG8|GRB2|DVL2|GPR27|ADORA2A|RELA|PTH1R|GNG4|CYFIP2|RXFP1|ABI2
REACTOME_LGI_ADAM_INTERACTIONS	0.386609	0.599173	0.0978773	0.373851	1.05457	14	ADAM22|CACNG2|STX1B
REACTOME_LISTERIA_MONOCYTOGENES_ENTRY_INTO_HOST_CELLS	0.311512	0.526853	0.114267	0.356894	1.0928	20	STAM|SH3GL2|CBL|SRC|HGS|GRB2
REACTOME_LONG_TERM_POTENTIATION	0.0303625	0.122835	0.352488	0.475693	1.5315	23	GRIA2|ERBB4|SRC|CAMK2G|DLG2|GRIN2C|GRIA1|LRRC7|DLG3|DLG4|GRIN1|GRIN2D|ACTN2|GRIN2B|CAMK2A|GRIN2A
REACTOME_LOSS_OF_FUNCTION_OF_MECP2_IN_RETT_SYNDROME	0.918681	0.96301	0.0538979	0.237144	0.647994	13	NCOR2|MECP2|TBL1XR1|SIN3A|TBL1X|NCOR1
REACTOME_LYSINE_CATABOLISM	0.52509	0.716031	0.0709609	-0.362057	-0.95272	12	PIPOX|HYKK|PHYKPL|DLD|OGDH|ALDH7A1
REACTOME_LYSOSOME_VESICLE_BIOGENESIS	0.29078	0.49984	0.103197	-0.322054	-1.11424	35	AP1S3|AP4M1|GNS|AP1S1|AP1S2|BLOC1S1|CHMP2A|AP1M1|VAMP8|TXNDC5|ARF1|CLVS1|CTSZ|HSPA8
REACTOME_LYSOSPHINGOLIPID_AND_LPA_RECEPTORS	0.87041	0.934968	0.0555947	0.247333	0.697688	14	PLPPR3|S1PR1|PLPPR1
REACTOME_MAP2K_AND_MAPK_ACTIVATION	0.82093	0.91154	0.0618406	0.218181	0.797625	40	CNKSR1|IL17RD|KSR2|KSR1|SRC|ARRB1|MAPK3|RAF1|MAPK1|KRAS|CSK|BRAF|PEBP1|ITGA2B|ARRB2
REACTOME_MAP3K8_TPL2_DEPENDENT_MAPK1_3_ACTIVATION	0.105145	0.259553	0.206588	0.460733	1.34305	16	BTRC|CHUK|TNIP2|FBXW11
REACTOME_MAPK3_ERK1_ACTIVATION	0.396104	0.60461	0.096563	0.414514	1.05844	10	JAK1|PTPN11|MAPK3|JAK2|MAP2K1|IL6R
REACTOME_MAPK6_MAPK4_SIGNALING	0.00680599	0.0478654	0.407018	-0.370407	-1.56715	90	PSMC2|ETV4|HSPB1|UBB|RAG1|PSMD8|PSMD14|PRKACA|CDC42|DNAJB1|PSMA1|CDC42EP3|PSMD12|PSMB8|MMP2|PSMA2|IGF2BP1|PSMB1|PSMB9|PSMD5|RAC1|PSMB4|PSMC4|PSMA5|PSMD13|PSMC1|SEM1|PSMA7|PSME2|CDC42EP5|PSMB3|CDK1|PSME3|MOV10|PSMD2|PSMD9|PSMB2|MAPK4|PSMA3|PSMD6|PSMA4|PAK1
REACTOME_MAPK_FAMILY_SIGNALING_CASCADES	0.743185	0.867049	0.044064	-0.185053	-0.915254	324	PDGFA|DUSP6|PSMC2|SPRED2|SPRED1|RAP1B|ETV4|HSPB1|ERBB2|LYPLA1|IQGAP1|DUSP4|ANGPT1|SPRED3|EGFR|SHC1|DUSP10|UBB|RAG1|PSMD8|PSMD14|PRKACA|CDC42|DNAJB1|PHB|ACTB|PSMA1|FGFR3|CDC42EP3|ITGB3|PSMD12|SPTBN5|MET|FGFR1|CAMK2D|PSMB8|LAMTOR2|MMP2|PSMA2|PPP1CB|IL5RA|IGF2BP1|FGF10|ACTG1|PSMB1|PSMB9|PTPN7|PSMD5|GFRA3|RANBP9|GOLGA7|RAC1|IL2RG|PSMB4|PSMC4|PSMA5|PSMD13|DUSP5|ABHD17A|PSMC1|IL2RA|SEM1|VWF|PSMA7|ARAF
REACTOME_MAPK_TARGETS_NUCLEAR_EVENTS_MEDIATED_BY_MAP_KINASES	0.943162	0.973287	0.0429311	-0.197735	-0.664167	31	DUSP6|DUSP4|VRK3|ELK1|RPS6KA3|DUSP3
REACTOME_MASTL_FACILITATES_MITOTIC_PROGRESSION	0.694444	0.833312	0.0589694	-0.329238	-0.808702	10	CCNB1|ENSA|CDK1
REACTOME_MATURATION_OF_SARS_COV_1_NUCLEOPROTEIN	0.571168	0.748099	0.067676	-0.358676	-0.909687	11	PARP9|PARP10|PARP14|SUMO1|PARP4|GSK3A
REACTOME_MATURATION_OF_SARS_COV_2_NUCLEOPROTEIN	0.785586	0.895781	0.0519512	-0.280113	-0.789218	15	PARP9|PRMT1|PARP10|PARP14|SUMO1|PARP4|GSK3A|CSNK1A1|UBE2I
REACTOME_MATURATION_OF_SARS_COV_2_SPIKE_PROTEIN	0.00689736	0.0480148	0.407018	-0.511265	-1.68641	29	EDEM2|FUT8|MAGT1|DDOST|MGAT4B|RPN1|RPN2|ST3GAL4|CANX|ST6GALNAC2|MGAT1|STT3A|MOGS|GANAB|ST6GALNAC4
REACTOME_MECP2_REGULATES_NEURONAL_RECEPTORS_AND_CHANNELS	0.7051	0.837348	0.0668966	0.28117	0.841208	18	GRIA2|MECP2|NOTCH1|PTPN4|SIN3A|CREB1|GPRIN1|TRPC3|GRIN2B|GRIN2A
REACTOME_MEIOSIS	0.639229	0.795879	0.0602484	-0.234977	-0.903871	58	RPA3|BLM|LMNA|DMC1|SUN1|MND1|CDK2|PSMC3IP|MLH1|SYCE3|RBBP8|BRCA1|CDK4
REACTOME_MEIOTIC_RECOMBINATION	0.0223989	0.105583	0.352488	-0.49194	-1.58485	26	RPA3|BLM|DMC1|MND1|CDK2|PSMC3IP|MLH1|RBBP8|BRCA1|CDK4|RAD51|BRCA2|RPA2|TEX15|RPA1|RAD51C
REACTOME_MEIOTIC_SYNAPSIS	0.073991	0.205803	0.248911	0.392243	1.3804	33	TERF2|SMC3|RAD21|TERF2IP|REC8|STAG3|SYNE1|SYCE1|SUN2|STAG1|SYCP2|ACD|STAG2|SYNE2|SYCE2|SYCP3|TERF1|SMC1A
REACTOME_METABOLIC_DISORDERS_OF_BIOLOGICAL_OXIDATION_ENZYMES	0.0156567	0.0821976	0.352488	-0.471249	-1.62415	34	CYP27B1|OPLAH|CYP27A1|FDXR|CYP11A1|GSS|GCLM|FDX2|SLC35D1|AHCY|MAT1A|CYP19A1
REACTOME_METABOLISM_OF_AMINE_DERIVED_HORMONES	0.929047	0.967437	0.0537873	0.217985	0.652168	18	DUOX1|DUOX2|DIO3|DDC|SLC5A5
REACTOME_METABOLISM_OF_AMINO_ACIDS_AND_DERIVATIVES	0.581818	0.758595	0.0541201	-0.19174	-0.96231	365	TSTD1|ASL|HGD|PIPOX|PSMC2|BCAT1|CKMT2|RPL39L|SARDH|KMO|SLC6A11|SMS|SQOR|HDC|PSMD8|PSMD14|SEPHS2|PSPH|NQO1|ACMSD|FAH|PSMA1|HPD|SERINC2|PSMD12|TDO2|RPL26L1|NMRAL1|PSMB8|SLC25A13|PSMA2|PRODH|OAZ1|AHCY|GATM|ETHE1|PSMB1|NAALAD2|NNMT|PSMB9|HAO1|ARG1|PSMD5|RPS27L|SAT1|HYKK|GSR|MAT1A|TPO|PSMB4|PSMC4|PCBD1|PSMA5|MRI1|PSMD13|RPL22L1|PSMC1|HSD17B10|SEM1|PSMA7|INMT|RPS3A|IL4I1|GOT2|SCLY|RPS26|ASS1|PSME2|HAL|…
REACTOME_METABOLISM_OF_ANGIOTENSINOGEN_TO_ANGIOTENSINS	0.119048	0.279851	0.173748	-0.458588	-1.32939	17	ATP6AP2|ACE|ANPEP|ENPEP|GZMH|CES1|CTSZ|CTSD
REACTOME_METABOLISM_OF_CARBOHYDRATES	0.00248759	0.0261197	0.431708	-0.291144	-1.42582	290	HS3ST3B1|PRPS2|B3GNT7|CHST2|GUSB|HEXB|CHST6|CHPF2|SLC9A1|FMOD|NUP37|G6PC3|GALNS|GNS|UGP2|GCK|PYGL|PGM2|GLB1|HYAL2|UBB|HS2ST1|PRKACA|SDC1|NUP54|SDC2|SGSH|SHPK|CHST14|ADPGK|NDC1|SLC35B2|EXT2|PYGM|BGN|SLC25A13|SLC26A2|GPI|PKM|ST3GAL4|LUM|GNPDA1|PHKA2|SLC35D2|FBP2|GYS1|NUP210|PGM1|HS3ST3A1|MDH2|PGK1|DCN|FBP1|HMMR|CHST7|SDC4|GAPDH|NUP107|CHST12|SLC35B3|RPE|G6PD|GLB1L|RAE1|GPC5|GALE|NUP35|HSPG2|CD44|GP…
REACTOME_METABOLISM_OF_COFACTORS	0.322523	0.53906	0.0978773	-0.370307	-1.10177	19	IDH1|GCH1|COQ2|PTS|PDSS2|GCHFR|HSP90AA1|DHFR|COQ9|NOS3|AKT1|COQ6
REACTOME_METABOLISM_OF_FAT_SOLUBLE_VITAMINS	0.428322	0.634548	0.0802023	-0.275702	-1.02241	48	RBP1|TTR|SDC1|SDC2|VKORC1L1|APOB|VKORC1|SDC4|GPC5|HSPG2|GPC1|SDC3|APOC2|LDLR|BCO2|LRAT|PLB1
REACTOME_METABOLISM_OF_FOLATE_AND_PTERINES	0.107456	0.262902	0.202072	0.456298	1.35796	17	MTHFD2|ALDH1L2|MTHFR|FOLR2|DHFR2
REACTOME_METABOLISM_OF_NITRIC_OXIDE_NOS3_ACTIVATION_AND_REGULATION	0.776577	0.890343	0.0524828	-0.280905	-0.791448	15	LYPLA1|CYGB|CAV1|HSP90AA1|NOS3|NOSIP|AKT1
REACTOME_METABOLISM_OF_NUCLEOTIDES	0.0123654	0.0689397	0.38073	-0.343773	-1.46746	95	ENTPD2|DCTD|DPYD|DTYMK|AK4|UPP1|ENTPD8|GLRX|AK7|DCTPP1|TYMS|NT5C3A|NT5E|NUDT15|AK2|PAICS|RRM2|GUK1|GSR|GMPR|NME1|TK1|ENTPD5|PNP|IMPDH1|NME2|TXN|NUDT1|RRM1|DGUOK|RRM2B|ADSL|PPAT|CDA|TYMP|HPRT1|ITPA|ADA|UMPS|NUDT9|NME3
REACTOME_METABOLISM_OF_POLYAMINES	7.38982e-05	0.00193983	0.538434	-0.495312	-1.9138	59	PSMC2|SMS|PSMD8|PSMD14|NQO1|PSMA1|PSMD12|PSMB8|PSMA2|OAZ1|PSMB1|PSMB9|PSMD5|SAT1|PSMB4|PSMC4|PSMA5|PSMD13|PSMC1|SEM1|PSMA7|PSME2|PSMB3|PSME3|PSMD2|PSMD9|PSMB2|PSMA3|PSMD6|PSMA4|PSMC3|AMD1|SRM
REACTOME_METABOLISM_OF_PORPHYRINS	0.953092	0.978725	0.0508054	0.192287	0.651312	27	COX15|HMOX2|UROS|ABCC2|SLCO1B1|ALB|SLCO2B1
REACTOME_METABOLISM_OF_STEROIDS	0.284507	0.493773	0.13649	0.22149	1.07337	153	AKR1C3|CYP17A1|SCD|AKR1C1|NCOA2|IDI1|CREBBP|SEC24C|TSPOAP1|PPARA|FASN|HSD17B1|GPAM|NFYB|SLCO1A2|ACACA|CH25H|OSBP|NCOA1|NR1H4|CYP21A2|SREBF2|STAR|IDI2|TM7SF2|MED1|SRD5A2|TBL1XR1|MBTPS1|BAAT|CHD9|MTF1|OSBPL2|OSBPL7|AKR1B15|NCOA6|AKR1C4|HSD17B14
REACTOME_METABOLISM_OF_STEROID_HORMONES	0.716312	0.848264	0.0554793	-0.247248	-0.855426	35	STARD3NL|FDXR|SRD5A3|CYP11A1|FDX2|STARD4|HSD11B1|CYP19A1|STARD6|TSPO|HSD11B2|HSD17B3|HSD17B11|HSD17B12|SERPINA6|FDX1
REACTOME_METABOLISM_OF_VITAMINS_AND_COFACTORS	0.0307994	0.123198	0.352488	-0.276409	-1.29778	187	RBP1|NAMPT|PPCS|SLC52A1|ENPP1|TTR|MOCOS|MTHFS|SLC5A6|SDC1|PDZD11|SDC2|QPRT|IDH1|HLCS|NT5E|AOX1|GCH1|NAXE|COQ2|PPCDC|VKORC1L1|APOB|PTS|ACACB|FLAD1|MMADHC|NMNAT3|PARP9|CUBN|RFK|NNMT|NMNAT1|VKORC1|VNN2|SDC4|CD320|SLC25A19|ALDH1L1|NMRK1|PARP10|GPC5|HSPG2|SLC19A3|GPC1|SLC2A3|CTRC|SDC3|PDSS2|PTGS2|APOC2|LDLR|PTGIS|RNLS|GSTO1|BCO2|SLC52A2|ACP5|LRAT|GCHFR|MTRR|PLB1|SHMT1|HSP90AA1|LMBRD1|DHFR|BST1|SLC2A1|…
REACTOME_METABOLISM_OF_WATER_SOLUBLE_VITAMINS_AND_COFACTORS	0.0726979	0.205209	0.2114	-0.28416	-1.24777	121	NAMPT|PPCS|SLC52A1|ENPP1|MOCOS|MTHFS|SLC5A6|PDZD11|QPRT|HLCS|NT5E|AOX1|NAXE|PPCDC|ACACB|FLAD1|MMADHC|NMNAT3|PARP9|CUBN|RFK|NNMT|NMNAT1|VNN2|CD320|SLC25A19|ALDH1L1|NMRK1|PARP10|SLC19A3|SLC2A3|CTRC|PTGS2|PTGIS|RNLS|GSTO1|SLC52A2|ACP5|MTRR|SHMT1|LMBRD1|DHFR|BST1|SLC2A1|TCN2|MMACHC|NADK
REACTOME_METALLOPROTEASE_DUBS	0.460497	0.660098	0.0902635	0.324565	0.993806	20	STAM|ABRAXAS2|EP300|STAMBPL1|NLRP3|BABAM2|STAMBP
REACTOME_METALLOTHIONEINS_BIND_METALS	0.140511	0.3125	0.158514	-0.527198	-1.3371	11	MT1M|MT1E|MT3|MT1A
REACTOME_METAL_ION_SLC_TRANSPORTERS	0.0032099	0.0297237	0.431708	-0.555803	-1.7906	26	SLC30A5|SLC30A7|SLC39A8|SLC39A3|SLC31A1|SLC30A6|SLC39A1|SLC41A2|SLC39A4|CP|SLC11A1|SLC40A1
REACTOME_METHYLATION	0.202226	0.393826	0.130777	-0.449117	-1.2325	14	AHCY|NNMT|MAT1A|GSTO1|MTRR|TRMT112|TPMT
REACTOME_MET_ACTIVATES_PTK2_SIGNALING	3.47539e-05	0.00106805	0.557332	-0.63233	-2.10756	30	LAMB1|ITGA3|COL5A2|COL5A1|COL5A3|ITGA2|LAMA2|LAMC1|MET|COL2A1|COL1A2|LAMC3|LAMB2|COL24A1|COL27A1|ITGB1|LAMA1|LAMA4|COL3A1|HGF|LAMB3|LAMC2|COL1A1|FN1
REACTOME_MET_ACTIVATES_RAP1_AND_RAC1	0.591241	0.760186	0.0659816	-0.353431	-0.896385	11	RAP1B|MET|RAC1|HGF|CRK|RAP1A
REACTOME_MET_ACTIVATES_RAS_SIGNALING	0.687956	0.830292	0.0587186	-0.326247	-0.827439	11	SHC1|MET|RANBP9|HGF|NRAS
REACTOME_MET_PROMOTES_CELL_MOTILITY	0.000736112	0.0105398	0.477271	-0.513745	-1.85684	41	RAP1B|LAMB1|ITGA3|COL5A2|COL5A1|COL5A3|ITGA2|LAMA2|LAMC1|MET|COL2A1|COL1A2|LAMC3|LAMB2|RAC1|COL24A1|COL27A1|ITGB1|LAMA1|LAMA4|COL3A1|HGF|LAMB3|LAMC2|COL1A1|FN1|CRK
REACTOME_MET_RECEPTOR_RECYCLING	0.896104	0.949153	0.0543434	0.250669	0.640071	10	CRKL|GGA3|GRB2|GAB1
REACTOME_MHC_CLASS_II_ANTIGEN_PRESENTATION	0.0729002	0.205209	0.208955	-0.28256	-1.24663	123	AP1S3|TUBA1C|RILP|CAPZA1|AP2S1|CAPZA2|SEC24D|CTSA|KIF18A|AP1S1|DYNLL1|AP1S2|SAR1B|RACGAP1|CTSL|CTSK|TUBA1B|TUBA1A|TUBA3E|TUBB4B|TUBB6|KIF23|CTSB|TUBA4B|CTSC|KIF20A|CENPE|KIF4A|CANX|HLA-DRA|IFI30|HLA-DMB|AP1M1|KIF2C|HLA-DPA1|CD74|ARF1|KIF15|TUBB2A|HLA-DPB1|OSBPL1A|HLA-DRB1|HLA-DQA1|TUBA3C|CTSD|HLA-DQB1|HLA-DMA|HLA-DQB2|CTSS
REACTOME_MICRORNA_MIRNA_BIOGENESIS	0.472406	0.6689	0.0875697	0.30052	0.990272	24	AGO4|AGO3|AGO1|POLR2F|DROSHA|DICER1
REACTOME_MISCELLANEOUS_SUBSTRATES	0.614695	0.775385	0.0632191	-0.331861	-0.873263	12	CYP2S1|CYP4F11|CYP4F2|CYP4F3
REACTOME_MISCELLANEOUS_TRANSPORT_AND_BINDING_EVENTS	0.37581	0.587494	0.0995791	0.30978	1.0379	25	LRRC8A|ADD1|ADD3|LRRC8B|ADD2
REACTOME_MISMATCH_REPAIR	0.00557196	0.0422932	0.407018	-0.622457	-1.75377	15	RPA3|PCNA|MLH1|LIG1|EXO1|POLD3|POLD1|POLD2|RPA2|MSH2|RPA1|PMS2|MSH3
REACTOME_MITOCHONDRIAL_BIOGENESIS	0.148338	0.323926	0.184706	0.270556	1.19409	91	TWNK|GLUD1|TFAM|PPRC1|NCOA2|CRTC1|CREBBP|GLUD2|PPARA|PRKAB2|NCOA1|PRKAG2|MED1|TBL1XR1|USP46|SIRT4|DNAJC11|GABPB1|CHD9|HCFC1|ATP5F1C|NCOA6|MT-ATP6|PRKAA2|MT-ATP8|MAPK12|CRTC2
REACTOME_MITOCHONDRIAL_CALCIUM_ION_TRANSPORT	0.553288	0.735383	0.08042	0.28825	0.928025	23	MICU1|AKAP1|YME1L1|SLC8A3|MICU3|MCU|SPG7
REACTOME_MITOCHONDRIAL_FATTY_ACID_BETA_OXIDATION	0.32973	0.544508	0.096563	-0.309246	-1.07392	36	ACOT12|ACAA2|ACADS|ACOT11|ACOT9|DBI|THEM5|ACADL|ACSM3|ACOT1|ACOT2|NDUFAB1|ACSF2|ACSM6|MCAT|MMAA|ECI1|ACADVL
REACTOME_MITOCHONDRIAL_FATTY_ACID_BETA_OXIDATION_OF_SATURATED_FATTY_ACIDS	0.852423	0.92511	0.0574877	0.267167	0.69474	11	HADHB|HADHA
REACTOME_MITOCHONDRIAL_IRON_SULFUR_CLUSTER_BIOGENESIS	0.689214	0.830374	0.0587186	-0.310693	-0.836515	13	FDXR|FDX2|ISCA2|SLC25A37
REACTOME_MITOCHONDRIAL_PROTEIN_IMPORT	0.0228886	0.107211	0.352488	-0.379673	-1.48242	63	GRPEL2|CHCHD10|DNAJC19|CHCHD2|COQ2|SLC25A13|COX17|PMPCB|VDAC1|TIMM8B|TOMM40|COA6|TIMM22|ATP5MC1|CHCHD5|CHCHD3|TIMM10B|CMC2|TIMM17A|TIMM10|TIMM44|MTX1|HSCB|TOMM5
REACTOME_MITOCHONDRIAL_TRANSLATION	0.0110298	0.0643408	0.38073	-0.353708	-1.50268	94	MRPS15|MRPL22|MRPL32|MRPL34|MRPS12|MRPL2|MRPL36|MRPL47|MRPS6|TSFM|MRPL15|MRPL39|MRPS18A|MRPL58|MRPS36|MRPL17|MRPL37|DAP3|MRPL55|MRPS10|MRPL23|MRPL54|MRPS24|MRPL13|MRPL18|MRPL27|MRPS33|MRPL11|MRPL49|MRPS17|MRPS23|MRPL4|MRPS7|MRPL33|MRPS18C|MRPL42|MRPL9|MRPL14
REACTOME_MITOCHONDRIAL_TRNA_AMINOACYLATION	0.241379	0.443997	0.116739	-0.395002	-1.16748	18	RARS2|DARS2|WARS2|FARS2|PPA2|SARS2|CARS2|MARS2
REACTOME_MITOPHAGY	0.49434	0.689776	0.0766747	-0.297565	-0.972666	28	MAP1LC3A|UBB|VDAC1|TOMM40|ATG5|FUNDC1|MTERF3|PGAM5|ATG12
REACTOME_MITOTIC_G1_PHASE_AND_G1_S_TRANSITION	1.14081e-08	1.28574e-06	0.74774	-0.466551	-2.11742	149	PSMC2|RPA3|WEE1|CKS1B|ORC5|CCNB1|UBB|CDKN1A|POLE2|PSMD8|PSMD14|CDKN2C|PSMA1|TYMS|PCNA|PSMD12|SKP2|CDK2|PSMB8|CDK7|PSMA2|MCM4|CDK6|CDC6|PSMB1|CCNA2|RBL1|PSMB9|CCNA1|MCM2|E2F6|PSMD5|RRM2|ORC6|MCM6|CUL1|CDK4|DBF4|PSMB4|PSMC4|TK1|CDC45|CCNE1|PSMA5|PSMD13|ORC2|PSMC1|SEM1|PSMA7|POLA2|AKT2|MCM5|HDAC1|MCM3|MCM8|PSME2|POLE3|PSMB3|E2F1|CDK1|MYBL2|PSME3|PRIM2|ORC1|FBXO5|PRIM1|PSMD2|LYN|PSMD9|RPA2|CDC25A|PSM…
REACTOME_MITOTIC_G2_G2_M_PHASES	0.00148832	0.0180774	0.45506	-0.327945	-1.54378	198	PSMC2|TUBA1C|WEE1|CCNB1|UBB|CDKN1A|PSMD8|PSMD14|PRKACA|PSMA1|TUBG1|PSMD12|RAB8A|DYNLL1|HAUS1|CDK2|PSMB8|CDK7|PSMA2|PPP1CB|AURKA|BORA|CEP41|NDE1|TUBA1B|ODF2|PSMB1|TUBA1A|CCNA2|PSMB9|CCNA1|TUBA3E|TUBB4B|MZT1|PSMD5|PLK1|TUBB6|HMMR|CEP135|CUL1|CETN2|TUBA4B|PSMB4|PSMC4|PLK4|NEK2|PSMA5|HAUS2|FBXL7|PSMD13|PSMC1|GTSE1|CDC25C|SSNA1|SEM1|PSMA7|AJUBA|PSME2|CCNB2|HAUS8|PSMB3|CDC25B|E2F1|CDK1|MYBL2|PSME3|NEDD…
REACTOME_MITOTIC_METAPHASE_AND_ANAPHASE	2.6978e-06	0.000125897	0.627257	-0.369577	-1.76964	235	PSMC2|TUBA1C|NUP37|CCNB1|LMNA|UBB|ITGB3BP|CENPK|VRK2|PSMD8|PSMD14|UBE2S|CENPL|KIF18A|NUP54|DSN1|NDC1|PSMA1|CENPN|PTTG1|CENPS|PSMD12|DYNLL1|ZWILCH|PSMB8|PSMA2|ERCC6L|B9D2|NDE1|TUBA1B|PSMB1|TUBA1A|PSMB9|CENPA|TUBA3E|CDC20|SGO2|TUBB4B|PSMD5|CENPH|PLK1|CENPM|TUBB6|CENPU|SPC24|SKA1|TUBA4B|PSMB4|CDCA8|PSMC4|PSMA5|CENPE|NUP107|BUB1|PSMD13|BIRC5|PSMC1|SPC25|CENPI|CENPO|ANAPC7|RAN|NUF2|SEM1|ANAPC10|PSMA7|…
REACTOME_MITOTIC_PROMETAPHASE	0.0413476	0.14794	0.276501	-0.270896	-1.27816	201	TUBA1C|NUP37|NEK6|CCNB1|ITGB3BP|CENPK|PRKACA|CENPL|KIF18A|DSN1|CENPN|TUBG1|SMC4|CENPS|DYNLL1|HAUS1|ZWILCH|CEP41|ERCC6L|B9D2|NDE1|TUBA1B|ODF2|TUBA1A|CENPA|TUBA3E|CDC20|SGO2|TUBB4B|MZT1|CENPH|PLK1|CENPM|TUBB6|CENPU|SPC24|SKA1|CEP135|CETN2|TUBA4B|CDCA8|PLK4|NEK2|CENPE|NUP107|HAUS2|BUB1|BIRC5|SPC25|CENPI|CENPO|SSNA1|NUF2|NUP43|SGO1|MAD2L1|NSL1|KNTC1|CENPP|CCNB2|HAUS8|NDC80|CDK1|KIF2C|NCAPH|NCAPG|NEDD…
REACTOME_MITOTIC_PROPHASE	0.158155	0.335452	0.140406	-0.287047	-1.19066	81	NUP37|NEK6|CCNB1|LMNA|VRK2|CNEP1R1|LPIN3|NUP54|NDC1|SMC4|KMT5A|NUP210|PLK1|ENSA|NCAPG2|NUP107|RAE1|NUP35|POM121C|NUP43|RAB1A|CCNB2|CDK1|USO1|BLZF1|NUP160|LMNB1|NUP205|NUP85|TMPO|POM121|LPIN2|SEC13|NUP88|VRK1|EMD|BANF1|NUP62|PPP2R1B|NUP98|SMC2|SEH1L
REACTOME_MITOTIC_SPINDLE_CHECKPOINT	0.0015208	0.0180774	0.45506	-0.369268	-1.60748	111	NUP37|ITGB3BP|CENPK|UBE2S|CENPL|KIF18A|DSN1|CENPN|CENPS|DYNLL1|ZWILCH|ERCC6L|B9D2|NDE1|CENPA|CDC20|SGO2|CENPH|PLK1|CENPM|CENPU|SPC24|SKA1|CDCA8|CENPE|NUP107|BUB1|BIRC5|SPC25|CENPI|CENPO|ANAPC7|NUF2|ANAPC10|NUP43|SGO1|MAD2L1|NSL1|KNTC1|CENPP|CDC23|NDC80|ANAPC11|KIF2C|UBE2C|ANAPC15|CDC26|NUP160|BUB1B|MIS12|NUP85|AURKB|NDEL1
REACTOME_MITOTIC_TELOPHASE_CYTOKINESIS	0.178022	0.362371	0.154191	0.455729	1.24528	13	WAPL|SMC3|RAD21|NIPBL|STAG1|STAG2|SMC1A|PDS5A
REACTOME_MOLECULES_ASSOCIATED_WITH_ELASTIC_FIBRES	0.00357878	0.0315058	0.431708	-0.468844	-1.65673	38	EFEMP2|EMILIN2|EMILIN3|EMILIN1|ITGB8|GDF5|ELN|FBLN5|TGFB3|ITGB3|MFAP5|LTBP1|FBLN1|TGFB2|FBN3|MFAP4|ITGB1|EFEMP1|BMP7|FN1|ITGA8|ITGAV|FBN1|TGFB1|MFAP2|LTBP2
REACTOME_MRNA_CAPPING	0.794495	0.90186	0.0522693	-0.239834	-0.791091	29	POLR2L|POLR2H|CDK7|POLR2J|POLR2C|POLR2I|POLR2G|GTF2H2|POLR2D|POLR2E|CCNH|GTF2H1|ERCC2
REACTOME_MRNA_DECAY_BY_3_TO_5_EXORIBONUCLEASE	0.872072	0.935955	0.0471642	-0.243753	-0.697554	16	WDR61|DCPS|EXOSC9|NT5C3B|SKIV2L|EXOSC3
REACTOME_MRNA_DECAY_BY_5_TO_3_EXORIBONUCLEASE	0.659955	0.810217	0.0706196	0.30269	0.867346	15	DDX6|EDC3|XRN1|EDC4
REACTOME_MRNA_EDITING	0.733333	0.858733	0.0564118	-0.313428	-0.769869	10	APOBEC3C|APOBEC3B|APOBEC3A|APOBEC4
REACTOME_MRNA_SPLICING	0.00259447	0.0264609	0.431708	0.302173	1.4906	188	RBM17|CSTF2T|SF3B2|CASC3|DDX42|SF3A1|HNRNPH2|GPKOW|DHX38|SART1|CPSF7|GTF2F2|PRPF38A|WDR33|POLR2F|SYF2|SF1|PRPF19|SRRM2|PCF11|CD2BP2|CCAR1|CWC27|SYMPK|PUF60|ISY1|PQBP1|NUDT21|DDX46|PRPF6|RBM8A|HNRNPR|SNRPN|U2SURP|CDC5L|PABPN1|HNRNPA1|XAB2|SF3B1|SLU7|CPSF2|HNRNPA0|FUS|CPSF1|PRPF40A|TFIP11|SNU13|POLR2A|SMNDC1|HNRNPU|HNRNPM|DHX9|AQR|CDC40|PRPF8|SRSF5|SRSF4|SNRNP200|RBM5|WBP4|PLRG1|ELAVL2|ZCRB1|SNRNP4…
REACTOME_MRNA_SPLICING_MINOR_PATHWAY	0.887348	0.943926	0.0445962	-0.204924	-0.771085	52	POLR2L|SNRPD2|SNRPG|POLR2H|SNRPE|SRSF7|SNRNP40|POLR2J|POLR2C|SNRPB|POLR2I|POLR2G|SRSF2
REACTOME_MTORC1_MEDIATED_SIGNALLING	0.84989	0.92511	0.0577309	0.227266	0.748886	24	RRAGB|EIF4B|RRAGD|RPTOR|RPS6KB1|MTOR|RPS6
REACTOME_MTOR_SIGNALLING	0.289655	0.499012	0.120433	0.295081	1.08983	41	RRAGB|EIF4B|TSC1|RRAGD|PRKAB2|RPTOR|PRKAG2|TSC2|CAB39L|PPM1A|RPS6KB1|MTOR|PRKAA2|RPS6
REACTOME_MUCOPOLYSACCHARIDOSES	0.00151406	0.0180774	0.45506	-0.750459	-1.90334	11	GUSB|GALNS|GNS|GLB1|SGSH
REACTOME_MUSCLE_CONTRACTION	0.957983	0.980551	0.0633597	0.164307	0.819405	195	FXYD2|SCN3A|SORBS1|HIPK2|KCNIP3|FXYD6|TMOD2|RYR1|KCND2|FGF12|SCN1A|SCN11A|KCNK7|MYH3|TCAP|KCNK3|KCNJ11|AHCYL1|KCNIP2|PLN|KCNK12|CACNA1C|AKAP9|MYH11|CAMK2G|SLC8A3|FGF13|ITPR2|ATP1A3|CACNB2|LMOD1|CACNA2D2|ASPH|MYL3|HIPK1|TRPC1|MYH6|KCNK4|SCN3B|TTN|KCNJ12|TNNT1|CACNG7
REACTOME_MYD88_INDEPENDENT_TLR4_CASCADE	0.662829	0.810217	0.0555947	-0.214032	-0.915104	97	DUSP6|CASP8|MAP2K3|TICAM2|S100B|DUSP4|RIPK1|UBB|VRK3|TANK|BIRC3|IRAK2|SAA1|ELK1|UBE2N|CUL1|LY96|RPS6KA3|NOD1|DUSP3|IRF7|IRF3|FADD|UBE2D3|MAPKAPK3|IKBKE
REACTOME_MYOGENESIS	0.28884	0.499012	0.11725	0.32571	1.11386	29	TCF12|MYOD1|SPAG9|ABL1|TCF4|CDON|MAPK12|TCF3|MEF2D|CDH15|MAP2K6|MEF2A
REACTOME_M_PHASE	0.000703721	0.0103103	0.477271	-0.294984	-1.47027	353	PSMC2|TUBA1C|NUP37|NEK6|CCNB1|LMNA|UBB|ITGB3BP|CENPK|VRK2|CNEP1R1|LPIN3|PSMD8|PSMD14|PRKACA|UBE2S|CENPL|KIF18A|NUP54|DSN1|NDC1|PSMA1|CENPN|TUBG1|SMC4|PTTG1|CENPS|PSMD12|DYNLL1|HAUS1|ZWILCH|PSMB8|PSMA2|KMT5A|CEP41|ERCC6L|B9D2|NDE1|TUBA1B|ODF2|PSMB1|NUP210|TUBA1A|PSMB9|CENPA|TUBA3E|CDC20|SGO2|TUBB4B|MZT1|PSMD5|CENPH|PLK1|CENPM|TUBB6|CENPU|KIF23|ENSA|SPC24|SKA1|CEP135|NCAPG2|CETN2|TUBA4B|PSMB4|CDCA8…
REACTOME_NA_CL_DEPENDENT_NEUROTRANSMITTER_TRANSPORTERS	0.978378	0.987786	0.0419082	-0.187018	-0.556432	19	SLC6A11|SLC6A9|SLC6A2|SLC18A1|SLC6A6|SLC6A12|SLC6A19|SLC22A1|SLC6A3|SLC6A5|SLC6A14|SLC18A2|SLC6A15|SLC22A2|SLC6A7|SLC6A1|SLC6A13|SLC6A20|SLC6A18
REACTOME_NCAM1_INTERACTIONS	0.462633	0.660586	0.0770737	-0.27187	-0.987564	42	COL5A2|COL5A1|COL9A3|COL5A3|COL6A2|COL4A2|COL2A1|COL4A1|CACNA1S|COL6A5|COL6A1|COL3A1|ST8SIA4|CACNA1G
REACTOME_NCAM_SIGNALING_FOR_NEURITE_OUT_GROWTH	0.227818	0.42726	0.141225	0.27257	1.12362	63	NCAM1|GDNF|NRTN|PTK2|RPS6KA5|SPTBN2|SOS1|SPTAN1|GFRA1|SRC|CACNA1H|MAPK3|GFRA2|CACNA1C|CACNB2|MAPK1|FYN|KRAS|GRB2|SPTBN1|COL6A6|SPTBN4|PTPRA|CREB1|PSPN|CACNA1I
REACTOME_NEDDYLATION	0.417288	0.627425	0.0732559	-0.210848	-1.00831	234	CUL7|SOCS2|CISH|PSMC2|FBXO17|FBXO22|CCDC8|FBXO4|DDB2|UBB|COMMD10|PSMD8|PSMD14|UBE2F|COMMD7|ASB9|PSMA1|FBXL13|COMMD8|PSMD12|SKP2|PSMB8|PSMA2|LRR1|FBXW9|SOCS3|PSMB1|COPS3|UCHL3|PSMB9|PSMD5|CCNF|COPS8|CUL1|ASB5|PSMB4|PSMC4|RNF7|COPS6|PSMA5|ELOC|FBXL7|PSMD13|BIRC5|PSMC1|BTBD6|DCUN1D5|FBXL12|SEM1|PSMA7|FEM1C|FBXO6
REACTOME_NEF_MEDIATED_DOWNREGULATION_OF_MHC_CLASS_I_COMPLEX_CELL_SURFACE_EXPRESSION	0.12963	0.298054	0.166934	-0.553844	-1.3604	10	AP1S3|AP1S1|AP1S2|HLA-A|B2M|AP1M1
REACTOME_NEF_MEDIATES_DOWN_MODULATION_OF_CELL_SURFACE_RECEPTORS_BY_RECRUITING_THEM_TO_CLATHRIN_ADAPTERS	0.0603291	0.18447	0.321776	-0.487511	-1.50526	21	AP1S3|AP2S1|AP1S1|AP1S2|HLA-A|LCK|B2M|CD8B|AP1M1|ARF1|CD28
REACTOME_NEGATIVE_EPIGENETIC_REGULATION_OF_RRNA_EXPRESSION	0.401376	0.609318	0.0992333	0.268348	1.02123	46	SIRT1|TTF1|TAF1D|POLR2F|MNAT1|UBTF|ARID4B|BAZ2A|SIN3A|POLR1E|SAP30BP|SAP30L|TAF1C|SAP130
REACTOME_NEGATIVE_REGULATION_OF_ACTIVITY_OF_TFAP2_AP_2_FAMILY_TRANSCRIPTION_FACTORS	0.545455	0.73192	0.0787114	0.364752	0.931376	10	TFAP2E|WWOX|KCTD15
REACTOME_NEGATIVE_REGULATION_OF_FGFR1_SIGNALING	0.112108	0.269604	0.199915	0.370998	1.30563	33	FGF17|FRS2|PTPN11|CBL|SRC|MAPK3|ANOS1|MAPK1|FGF2|GRB2|FGF9|BRAF|FGF8
REACTOME_NEGATIVE_REGULATION_OF_FGFR2_SIGNALING	0.0970655	0.246578	0.216543	0.374004	1.32482	34	FGF17|FRS2|PTPN11|CBL|SRC|MAPK3|MAPK1|FGF2|GRB2|FGF9|BRAF|FGF8
REACTOME_NEGATIVE_REGULATION_OF_FGFR3_SIGNALING	0.0919037	0.236881	0.21925	0.399162	1.36505	29	FGF17|FRS2|PTPN11|CBL|SRC|MAPK3|MAPK1|FGF2|GRB2|FGF9|BRAF|FGF8
REACTOME_NEGATIVE_REGULATION_OF_FGFR4_SIGNALING	0.020618	0.0987782	0.352488	0.441781	1.52806	31	FGF17|FRS2|PTPN11|CBL|SRC|MAPK3|KLB|MAPK1|FGF2|GRB2|FGF9|BRAF|FGF8
REACTOME_NEGATIVE_REGULATION_OF_FLT3	0.843243	0.923295	0.0487011	-0.257439	-0.725334	15	SOCS2|UBB
REACTOME_NEGATIVE_REGULATION_OF_MAPK_PATHWAY	0.928571	0.967437	0.0555947	0.192476	0.717062	43	PPP2R5A|PPP2R5C|DUSP9|KSR1|MAPK3|RAF1|BRAP|MAPK1|KRAS|BRAF|MAPK12
REACTOME_NEGATIVE_REGULATION_OF_MET_ACTIVITY	0.323394	0.539705	0.112843	0.352719	1.0955	21	LRIG1|STAM|SH3GL2|CBL|HGS|GRB2
REACTOME_NEGATIVE_REGULATION_OF_NMDA_RECEPTOR_MEDIATED_NEURONAL_TRANSMISSION	0.266055	0.472471	0.126254	0.367676	1.14196	21	CAMK2G|DLG2|GRIN2C|LRRC7|DLG3|DLG4|GRIN1|GRIN2D|ACTN2|GRIN2B|CAMK2A|PPM1E|GRIN2A
REACTOME_NEGATIVE_REGULATION_OF_NOTCH4_SIGNALING	1.8344e-05	0.000624687	0.57561	-0.537847	-2.05063	54	PSMC2|UBB|PSMD8|PSMD14|PSMA1|PSMD12|PSMB8|PSMA2|PSMB1|PSMB9|PSMD5|CUL1|PSMB4|PSMC4|PSMA5|PSMD13|PSMC1|SEM1|PSMA7|PSME2|PSMB3|NOTCH4|PSME3|TACC3|PSMD2|PSMD9|PSMB2|PSMA3|PSMD6|PSMA4|YWHAZ
REACTOME_NEGATIVE_REGULATION_OF_TCF_DEPENDENT_SIGNALING_BY_WNT_LIGAND_ANTAGONISTS	0.360691	0.572381	0.10208	0.382017	1.07761	14	SFRP2|LRP6|LRP5|DKK4|WIF1|WNT5A
REACTOME_NEGATIVE_REGULATION_OF_THE_PI3K_AKT_NETWORK	0.422043	0.631366	0.10592	0.224058	1.01892	113	PPP2R5A|FGF17|PHLPP1|GAB2|NRG3|PPP2R5C|PIK3R1|PIP4K2B|FRS2|PTPN11|AKT3|PTEN|PIK3CB|ERBB4|SRC|MAPK3|KLB|PIK3CA|PHLPP2|MAPK1|FLT3|FGF2|FYN|PIP4K2A|GRB2|IRS1
REACTOME_NEGATIVE_REGULATORS_OF_DDX58_IFIH1_SIGNALING	0.359929	0.572005	0.0905429	-0.308129	-1.06606	35	RNF135|UBB|ATG5|IFIH1|HERC5|IRF3|ATG12|TRIM4|UBE2D3|IKBKE|UBE2D2|DDX58|TNFAIP3|PIN1|NLRC5|ISG15|TBK1
REACTOME_NEPHRIN_FAMILY_INTERACTIONS	0.768707	0.88697	0.0637845	0.247161	0.79574	23	PIK3R1|CASK|SPTAN1|PIK3CB|PIK3CA|FYN|SPTBN1
REACTOME_NETRIN_1_SIGNALING	0.000536677	0.00834831	0.477271	0.473912	1.82968	50	MAPK8|DSCAML1|ABLIM3|ABLIM1|NTN4|DSCAM|PTK2|SIAH1|RGMB|PTPN11|SRC|SLIT1|UNC5A|PRKCQ|DOCK1|DCC|FYN|TRPC1
REACTOME_NEUREXINS_AND_NEUROLIGINS	0.000313314	0.00580552	0.498493	0.469223	1.8871	56	DLGAP1|NLGN2|EPB41|EPB41L2|SHANK2|CASK|PDLIM5|NLGN1|LRRTM3|NRXN1|APBA2|LRRTM4|NRXN2|DLG2|GRIN2C|DLGAP3|STXBP1|DLG3|GRM1|LRRTM2|APBA1|EPB41L3|SHARPIN|EPB41L5|DLGAP2|SHANK1|LRRTM1|SYT2|DLG4|GRIN1|GRIN2D|GRIN2B|SYT9|SYT10
REACTOME_NEURONAL_SYSTEM	2.9221e-07	1.93781e-05	0.674963	0.314601	1.69232	408	MAPT|ALDH5A1|AP2B1|DLGAP1|GRIK4|NLGN2|PLCB1|KCNN3|ALDH2|SLITRK5|ADCY2|KCNB1|GRIA4|GABBR1|PRKX|SLC1A7|PRKCA|SYN3|GNAL|EPB41|ADCY8|ARHGEF7|GRIA2|KCNQ5|CACNG2|EPB41L2|KCND2|GLRA1|GRIN3A|TSPOAP1|SHANK2|RTN3|CASK|IL1RAPL1|GRIA3|CACNA1A|PDLIM5|SLC1A6|KCNK7|KCNH1|PRKAB2|NLGN1|GNAI1|LRRTM3|CHRNA4|KCNN2|NRXN1|GLRA3|APBA2|SLC1A1|ADCY5|KCNK3|LRRTM4|RASGRF1|RPS6KA6|KCNJ11|ERBB4|GNB3|GABBR2|PRKAG2|SRC|PTPRS|G…
REACTOME_NEUROTOXICITY_OF_CLOSTRIDIUM_TOXINS	0.0299538	0.122585	0.352488	0.632115	1.61407	10	STX1B|VAMP2|SYT2|SV2B|SV2C|VAMP1|SYT1|SNAP25|STX1A
REACTOME_NEUROTRANSMITTER_CLEARANCE	0.266234	0.472471	0.122108	0.464162	1.18522	10	ALDH2|BCHE|SLC22A2|LRTOMT|MAOA|COMT
REACTOME_NEUROTRANSMITTER_RECEPTORS_AND_POSTSYNAPTIC_SIGNAL_TRANSMISSION	0.0146996	0.0778784	0.38073	0.264639	1.32962	204	MAPT|AP2B1|GRIK4|PLCB1|ADCY2|GRIA4|GABBR1|PRKX|PRKCA|GNAL|ADCY8|ARHGEF7|GRIA2|CACNG2|GLRA1|GRIN3A|CASK|GRIA3|PRKAB2|GNAI1|CHRNA4|GLRA3|ADCY5|RASGRF1|RPS6KA6|ERBB4|GNB3|GABBR2|PRKAG2|SRC|PLCB3|KCNJ9|GABRB3|ADCY7|MAPK3|CAMK2G|KCNJ10|TSPAN7|ARHGEF9|GIT1|GRIK2|PRKCB|GRIP1|MAPK1|DLG2|GABRA3|PRKACG|KRAS|GNG8|GRIN2C|GRIA1|PRKAA2|GNG4|KCNJ12|GABRR3|LRRC7|DLG3|NBEA|GABRB2|CHRNB2|HTR3B|APBA1|GRIK3|TUBB1|PR…
REACTOME_NEUROTRANSMITTER_RELEASE_CYCLE	0.0603248	0.18447	0.282013	0.348417	1.3562	51	ALDH5A1|SLC1A7|SYN3|TSPOAP1|CASK|SLC1A6|SLC1A1|DNAJC5|VAMP2|GAD1|ABAT|STXBP1|SLC6A13|APBA1|PPFIA3|CPLX1|SLC38A2|SLC6A1|SLC22A2|RIMS1|SLC1A2|RAB3A|PPFIA2|SLC18A2|UNC13B|SYN1|GLS2|PPFIA1|SYT1|SNAP25|MAOA|STX1A|GAD2
REACTOME_NEUTROPHIL_DEGRANULATION	3.00482e-15	1.89304e-12	1.00732	-0.399331	-2.04895	473	CD58|TMBIM1|FUCA2|PTX3|RAB3D|CEACAM1|PSMC2|CD63|LTF|ADGRE5|GUSB|RAP1B|TNFAIP6|QPCT|HEXB|GSDMD|HEBP2|LGALS3|TICAM2|HP|ABCA13|IQGAP1|GLA|ANXA2|GGH|COTL1|CST3|GALNS|PPIA|TTR|GNS|FABP5|CLEC5A|PYGL|PLAUR|PGM2|S100A11|GLB1|MAGT1|CTSA|STBD1|PRDX4|ATP6AP2|DDOST|CHI3L1|PSMD14|CHRNB4|NCSTN|SLPI|SERPINB6|CPPED1|MMP25|SERPINB1|DSN1|CMTM6|ERP44|AGA|CFP|RAP2C|IDH1|PSMD12|LPCAT1|DYNLL1|DEGS1|COPB1|DIAPH1|LAMTOR…
REACTOME_NF_KB_ACTIVATION_THROUGH_FADD_RIP_1_PATHWAY_MEDIATED_BY_CASPASE_8_AND_10	0.153565	0.331187	0.151149	-0.484129	-1.30348	13	CASP8|RNF135|RIPK1|IFIH1|FADD|TRIM4|CASP10|DDX58
REACTOME_NF_KB_IS_ACTIVATED_AND_SIGNALS_SURVIVAL	0.30713	0.520139	0.101714	-0.416147	-1.12044	13	NGFR|UBB
REACTOME_NGF_STIMULATED_TRANSCRIPTION	0.275463	0.480345	0.124434	0.303279	1.10406	39	TCF12|CHD4|ID4|NAB1|ID1|EP300|CDK5R1
REACTOME_NICOTINAMIDE_SALVAGING	0.0392797	0.143456	0.321776	-0.503196	-1.49715	19	NAMPT|NAXE|PARP9|NNMT|PARP10|PTGS2|PTGIS|RNLS
REACTOME_NICOTINATE_METABOLISM	0.0515098	0.170347	0.266351	-0.421792	-1.41674	31	NAMPT|QPRT|NT5E|NAXE|NMNAT3|PARP9|NNMT|NMNAT1|NMRK1|PARP10|PTGS2|PTGIS|RNLS
REACTOME_NITRIC_OXIDE_STIMULATES_GUANYLATE_CYCLASE	0.977064	0.98725	0.0530213	0.195859	0.608314	21	PRKG2|PDE2A|PDE1A|PDE10A|KCNMB4|PDE9A|GUCY1A2|GUCY1A1
REACTOME_NOD1_2_SIGNALING_PATHWAY	0.436036	0.640333	0.0808589	-0.294016	-1.02103	36	CASP4|CASP8|UBB|BIRC3|CASP1|CASP2|IRAK2|UBE2N|NOD1
REACTOME_NONHOMOLOGOUS_END_JOINING_NHEJ	0.164384	0.344631	0.164406	0.339692	1.20965	35	POLL|ATM|HERC2|TP53BP1|KAT5|DCLRE1C|NBN|RNF8|BABAM2|MDC1|RAD50|RIF1|MRE11|XRCC4|PRKDC|UBE2V2
REACTOME_NONSENSE_MEDIATED_DECAY_NMD	0.0003527	0.0060161	0.498493	0.372416	1.70003	116	UPF2|RPL3|RPL4|RPL22|RPS24|PABPC1|CASC3|RPL37|RPL30|RPL11|RPL23|RPS25|RPS23|SMG6|RPL6|RPS17|SMG1|RBM8A|RPL15|RPL19|RPS20|RPL26|SMG7|UPF3A|RPL5|RPL7|RPL34|RPS3|RPL13|RPL36AL|RPS12|RPS6|RPL7A|RPL37A|GSPT1|RPS8|RPL8|FAU|DCP1A
REACTOME_NON_INTEGRIN_MEMBRANE_ECM_INTERACTIONS	6.8113e-06	0.000252419	0.610527	-0.52914	-2.0445	59	PDGFA|LAMB1|COL5A2|TTR|COL5A1|TNC|COL5A3|SDC1|SDC2|ITGA2|LAMA2|LAMC1|ITGB3|ACTN1|DAG1|COL4A2|COL2A1|COL1A2|COL4A1|LAMC3|LAMB2|SDC4|HSPG2|ITGB1|LAMA1|LAMA4|SDC3|COL3A1|ITGA6|THBS1|LAMB3|LAMC2|PDGFB|COL1A1|FN1
REACTOME_NOREPINEPHRINE_NEUROTRANSMITTER_RELEASE_CYCLE	0.00402443	0.0340667	0.407018	0.614384	1.83812	18	TSPOAP1|VAMP2|STXBP1|PPFIA3|CPLX1|SLC22A2|RIMS1|RAB3A|PPFIA2|SLC18A2|UNC13B|PPFIA1|SYT1|SNAP25|MAOA|STX1A
REACTOME_NOTCH1_INTRACELLULAR_DOMAIN_REGULATES_TRANSCRIPTION	0.0113386	0.0652356	0.38073	0.408044	1.56981	48	MAML2|HDAC4|RBPJ|HDAC5|TLE3|MYC|HEY2|CREBBP|HEY1|EP300|NCOR2|TBL1XR1|NOTCH1|HES5
REACTOME_NOTCH2_ACTIVATION_AND_TRANSMISSION_OF_SIGNAL_TO_THE_NUCLEUS	0.344583	0.558461	0.0931455	-0.344422	-1.08121	22	MDK|PSEN2|UBB|NCSTN|JAG1|DLL4
REACTOME_NOTCH2_INTRACELLULAR_DOMAIN_REGULATES_TRANSCRIPTION	0.103604	0.257985	0.208955	0.511835	1.36106	12	MAML2|RBPJ|EP300|NOTCH2|HES5|MAMLD1|CREB1
REACTOME_NOTCH3_ACTIVATION_AND_TRANSMISSION_OF_SIGNAL_TO_THE_NUCLEUS	0.456401	0.656467	0.0799859	-0.314175	-1.00616	25	PSEN2|EGFR|UBB|NCSTN|JAG1|DLL4
REACTOME_NOTCH3_INTRACELLULAR_DOMAIN_REGULATES_TRANSCRIPTION	0.170626	0.352411	0.156312	0.364967	1.22279	25	MAML2|RBPJ|HEY2|CREBBP|HEY1|EP300|NOTCH1|HES5|PBX1|MAMLD1|WWC1
REACTOME_NOTCH4_ACTIVATION_AND_TRANSMISSION_OF_SIGNAL_TO_THE_NUCLEUS	0.0583942	0.18447	0.252961	-0.597079	-1.51433	11	PSEN2|NCSTN|JAG1|DLL4|APH1A|NOTCH4|YWHAZ|PSENEN
REACTOME_NOTCH4_INTRACELLULAR_DOMAIN_REGULATES_TRANSCRIPTION	0.00480708	0.0387233	0.407018	0.566654	1.73507	20	MAML2|RBPJ|HEY2|CREBBP|HEY1|EP300|SMAD3|NOTCH2|NOTCH1|HES5
REACTOME_NOTCH_HLH_TRANSCRIPTION_PATHWAY	0.0417276	0.147967	0.321776	0.447119	1.52512	28	MAML2|HDAC4|RBPJ|HDAC5|CREBBP|NCOR2|TBL1XR1|NOTCH2|NOTCH1|HDAC11|MAMLD1|HDAC6|TBL1X|NCOR1|KAT2B|KAT2A
REACTOME_NR1H2_AND_NR1H3_MEDIATED_SIGNALING	0.000139234	0.00293054	0.518848	0.511321	1.96191	47	EEPD1|AGO4|TNRC6C|AGO3|SCD|AGO1|TNRC6B|APOE|FASN|RXRB|EP300|NCOR2|MYLIP|NCOA1|KDM1A|TBL1XR1|KDM4A|ABCG1|TNRC6A|PLIN1|SREBF1|ABCG5|AGO2|KDM3A|TBL1X|ABCA1|NCOR1|NRIP1|RXRA|ANGPTL3
REACTOME_NR1H3_NR1H2_REGULATE_GENE_EXPRESSION_LINKED_TO_CHOLESTEROL_TRANSPORT_AND_EFFLUX	0.00107309	0.0139391	0.45506	0.512158	1.85224	37	EEPD1|AGO4|TNRC6C|AGO3|AGO1|TNRC6B|APOE|RXRB|EP300|NCOR2|NCOA1|KDM1A|TBL1XR1|KDM4A|ABCG1
REACTOME_NRAGE_SIGNALS_DEATH_THROUGH_JNK	0.00277692	0.0273353	0.431708	0.406438	1.66048	59	MAPK8|NET1|ARHGEF10L|ITSN1|SOS2|ARHGEF17|AATF|ARHGEF7|AKAP13|SOS1|TIAM1|ARHGEF4|ARHGEF9|ARHGEF37|ARHGEF6|ABR|FGD2|GNA13|ARHGEF12|BCL2L11|FGD1|MCF2|ARHGEF11
REACTOME_NRIF_SIGNALS_CELL_DEATH_FROM_THE_NUCLEUS	0.0630631	0.186963	0.24134	-0.500718	-1.43292	16	NGFR|PSEN2|UBB|ITGB3BP|NCSTN
REACTOME_NS1_MEDIATED_EFFECTS_ON_HOST_PATHWAYS	0.0804196	0.218381	0.208955	-0.375132	-1.35125	40	NUP37|CPSF4|NUP54|KPNA2|NDC1|NUP210|NUP107|KPNA7|RAE1|NUP35|POM121C|NUP43|NUP160|NUP205|NUP85|POM121|SEC13|NUP88|KPNA4|NUP62|ISG15|NUP98|SEH1L
REACTOME_NUCLEAR_ENVELOPE_BREAKDOWN	0.0203539	0.097885	0.352488	-0.402374	-1.51404	52	NUP37|NEK6|CCNB1|LMNA|VRK2|CNEP1R1|LPIN3|NUP54|NDC1|NUP210|PLK1|NUP107|RAE1|NUP35|POM121C|NUP43|CCNB2|CDK1|NUP160|LMNB1|NUP205|NUP85|TMPO|POM121|LPIN2|SEC13|NUP88|VRK1|EMD|BANF1|NUP62|NUP98|SEH1L
REACTOME_NUCLEAR_ENVELOPE_NE_REASSEMBLY	0.0316386	0.124305	0.321776	-0.355609	-1.44565	75	TUBA1C|NUP37|CCNB1|LMNA|VRK2|NUP54|NDC1|TUBA1B|TUBA1A|TUBA3E|TUBB4B|TUBB6|TUBA4B|NUP107|RAN|NUP35|NUP43|CHMP2A|CCNB2|CDK1|NUP160|LMNB1|TUBB2A|NUP205|TUBA3C|NUP85|TMPO|PPP2R2A|TNPO1|POM121|TUBB2B|SEC13|SUMO1|VRK1|EMD|BANF1
REACTOME_NUCLEAR_EVENTS_KINASE_AND_TRANSCRIPTION_FACTOR_ACTIVATION	0.81295	0.910027	0.0637845	0.204827	0.839647	61	TCF12|CHD4|ID4|NAB1|ID1|RPS6KA5|EP300|CDK5R1|MAPK3|MAPK1|ID3|CREB1|ATF2|MEF2D|EGR3|DUSP7|MEF2A|ASCL1|LYL1|EGR2|SH3GL3|PPP2R5D
REACTOME_NUCLEAR_EVENTS_STIMULATED_BY_ALK_SIGNALING_IN_CANCER	0.936937	0.971638	0.043888	-0.213293	-0.634608	19	CUL1|ALK|ZC3HC1|CEBPB|STAT3|FN1|EML4|BCL2A1|NPM1|SKP1|STAT5A|JUNB|RBX1
REACTOME_NUCLEAR_IMPORT_OF_REV_PROTEIN	0.0603272	0.18447	0.321776	-0.422864	-1.44236	33	NUP37|NUP54|NDC1|NUP210|NUP107|RAN|RAE1|NUP35|POM121C|NUP43|NUP160|NUP205|NUP85|POM121|NPM1|SEC13|NUP88|NUP62|NUP98|SEH1L
REACTOME_NUCLEAR_PORE_COMPLEX_NPC_DISASSEMBLY	0.0255977	0.113633	0.352488	-0.437481	-1.51359	35	NUP37|NEK6|CCNB1|NUP54|NDC1|NUP210|NUP107|RAE1|NUP35|POM121C|NUP43|CCNB2|CDK1|NUP160|NUP205|NUP85|POM121|SEC13|NUP88|NUP62|NUP98|SEH1L
REACTOME_NUCLEAR_RECEPTOR_TRANSCRIPTION_PATHWAY	0.539352	0.727741	0.0828962	0.241273	0.954566	53	THRA|PPARA|RXRB|NCOR2|NR1D2|NR3C1|NR1H4|NR2F1|PGR|NR1I3|MED1|NR2C2
REACTOME_NUCLEAR_SIGNALING_BY_ERBB4	0.394495	0.604601	0.100279	0.295366	1.02961	32	NRG3|MXD4|APOE|ERBB4|WWOX|SRC|PGR|CXCL12|APH1B|TAB2|SPARC|GFAP|NCOR1|STMN1|ADAP1
REACTOME_NUCLEOTIDE_BINDING_DOMAIN_LEUCINE_RICH_REPEAT_CONTAINING_RECEPTOR_NLR_SIGNALING_PATHWAYS	0.303944	0.516132	0.117766	0.266062	1.07003	56	RIPK2|CASP9|P2RX7|PSTPIP1|TAB1|CHUK|NLRP3|SUGT1|TXNIP|BCL2|AAMP|RELA|MAPK12|HSP90AB1|TAB2|PANX1|CYLD|MAP2K6
REACTOME_NUCLEOTIDE_BIOSYNTHESIS	0.767025	0.886879	0.052805	-0.286339	-0.753477	12	PAICS|IMPDH1|ADSL|PPAT|UMPS|GMPS
REACTOME_NUCLEOTIDE_CATABOLISM	0.303191	0.515548	0.100633	-0.31902	-1.10375	35	ENTPD2|DPYD|UPP1|ENTPD8|NT5C3A|NT5E|NUDT15|ENTPD5|PNP
REACTOME_NUCLEOTIDE_EXCISION_REPAIR	0.590476	0.760186	0.0593488	-0.21788	-0.947813	110	POLR2L|RPA3|RFC2|DDB2|UBB|POLE2|ACTL6A|ACTB|PCNA|POLR2H|CDK7|RFC3|COPS3|COPS8|RFC4|LIG1|UBE2N|CETN2|COPS6|POLR2J|POLD3|POLR2C|POLR2I|ERCC8|POLE3|SUMO3|POLD1|POLR2G|GTF2H2|POLR2D|POLD2|COPS4|RPA2|RUVBL1|ERCC1|MCRS1|HMGN1|COPS7B|COPS5|RPA1|SUMO1|POLR2E|CCNH|RFC5|GTF2H1|XRCC1|ERCC2|PIAS3|TCEA1
REACTOME_NUCLEOTIDE_LIKE_PURINERGIC_RECEPTORS	0.171171	0.352411	0.141225	-0.44827	-1.263	15	P2RY1|ADORA1|P2RY2|P2RY6|LPAR6|ADORA2B
REACTOME_NUCLEOTIDE_SALVAGE	0.956916	0.980551	0.0534572	0.200635	0.645946	23	ADK|UPP2|GMPR2|UCK2|AMPD2|UCK1
REACTOME_N_GLYCAN_ANTENNAE_ELONGATION	0.917226	0.962285	0.054794	0.232039	0.664899	15	MGAT4C|ST8SIA3|MGAT5
REACTOME_N_GLYCAN_ANTENNAE_ELONGATION_IN_THE_MEDIAL_TRANS_GOLGI	0.86629	0.933094	0.0494905	-0.227518	-0.732983	26	FUT8|CHST8|MGAT4B|ST3GAL4|FUCA1|B4GALT4
REACTOME_N_GLYCAN_TRIMMING_IN_THE_ER_AND_CALNEXIN_CALRETICULIN_CYCLE	0.305903	0.518759	0.100633	-0.318662	-1.09826	34	EDEM2|UBB|CALR|PDIA3|OS9|CANX|PSMC1|DERL2|MOGS|GANAB|MLEC|NGLY1
REACTOME_OLFACTORY_SIGNALING_PATHWAY	0.858513	0.926136	0.0611693	0.198918	0.81542	61	GNAL|OR2C1|OR2B11|CNGA4|GNB1|GNG13|OR10H2|OR1E1|OR1D2|OR4D2|OR1C1|OR9G1|OR2T1|OR1A1|OR2M7|OR5D14|OR2J1|OR4Q3|OR5P3|OR4C12|OR8D1|OR10A6|OR2W1|OR51D1|OR10G3|OR6P1|OR10J5|OR2F1|OR56A4|OR2M2|OR14A2|OR4F17|OR10G7|OR10G4|OR2S2|OR6F1|OR2A25|OR14J1|OR7D4|OR5K1|OR13C3|OR4L1|OR11H6|OR1D5|OR1N2|OR7G2|OR2AT4|CNGB1|OR2J3|OR11H4|OR10H5|OR2J2|OR52B6|OR11A1|OR3A1|CNGA2|OR7C1|ADCY3|ANO2|OR51E1|OR51E2
REACTOME_ONCOGENE_INDUCED_SENESCENCE	0.199552	0.390427	0.146416	0.329952	1.16118	33	AGO4|TNRC6C|AGO3|AGO1|TNRC6B|ID1|TFDP2|MAPK3|MAPK1|CDKN2B|ETS2|TNRC6A
REACTOME_ONCOGENIC_MAPK_SIGNALING	0.558673	0.738645	0.0862866	0.218302	0.951828	82	KDM7A|NF1|TRAK1|CNKSR1|MPRIP|CLCN6|KIAA1549|SHOC2|DUSP9|KSR2|KSR1|SRC|ARRB1|MAPK3|QKI|AKAP9|CAMK2G|RAF1|BRAP|MAPK1|KRAS|CSK|BCL2L11
REACTOME_OPIOID_SIGNALLING	0.227848	0.42726	0.145516	0.255237	1.12517	90	PLCB1|ADCY2|PRKX|PRKCA|GNAL|ADCY8|PPP3CB|GNAI1|ADCY5|GNB3|AHCYL1|PLCB3|ADCY7|PPP3CA|CAMK2G|ITPR2|MAPK1|PRKACG|GNG8|GNG4|PLCB4|PPP3CC|NBEA|PDE1A|PRKACB|CREB1|GNAQ|PDE4A
REACTOME_ORC1_REMOVAL_FROM_CHROMATIN	2.66918e-08	2.40226e-06	0.733762	-0.573395	-2.30691	71	PSMC2|ORC5|UBB|PSMD8|PSMD14|PSMA1|PSMD12|SKP2|CDK2|PSMB8|PSMA2|MCM4|CDC6|PSMB1|CCNA2|PSMB9|CCNA1|MCM2|PSMD5|ORC6|MCM6|CUL1|PSMB4|PSMC4|PSMA5|PSMD13|ORC2|PSMC1|SEM1|PSMA7|MCM5|MCM3|MCM8|PSME2|PSMB3|PSME3|ORC1|PSMD2|PSMD9|PSMB2|PSMA3|PSMD6
REACTOME_ORGANELLE_BIOGENESIS_AND_MAINTENANCE	0.802292	0.904565	0.0404935	-0.182429	-0.89169	285	TTC26|TUBA1C|CYCS|IFT22|PKD2|ATP5MF|HDAC3|SOD2|SMO|TCTN1|TMEM67|TCTN2|PRKACA|IMMT|IFT80|SSBP1|TUBG1|ARF4|TMEM216|RAB8A|DYNLL1|APOO|TFB1M|HAUS1|IFT57|CEP41|B9D2|MTERF1|IFT122|BBS12|NDE1|TUBA1B|ODF2|TUBA1A|ATP5PD|TUBA3E|TUBB4B|IFT52|PLK1|TUBB6|HSPB11|CEP135|ARL6|TFB2M|CETN2|TUBA4B|ARL13B|PLK4|NEK2|ATP5MC3|B9D1|HAUS2|BBS4|ATP5PB|NPHP1|ATP5MC1|SSNA1|CCT8|CHCHD3|KIF24|CEP89|ALAS1|HAUS8|TTC8|CDK1|TTC30…
REACTOME_ORGANIC_ANION_TRANSPORTERS	0.946296	0.974129	0.0446854	-0.242792	-0.596367	10	SLC17A1|SLC25A10
REACTOME_ORGANIC_CATION_ANION_ZWITTERION_TRANSPORT	0.938776	0.971857	0.0451344	-0.227067	-0.623132	14	SLC22A18|SLC22A15|RUNX1|SLC22A4|SLC22A5
REACTOME_OTHER_INTERLEUKIN_SIGNALING	0.191257	0.375949	0.133555	-0.380362	-1.21634	24	CASP3|SDC1|IL10RB|IL32|STX3|CSF3
REACTOME_OTHER_SEMAPHORIN_INTERACTIONS	0.252252	0.45864	0.113313	-0.387411	-1.15266	19	ITGA1|SEMA3E|SEMA6D|ITGB1|PLXND1|CD72|TREM2|SEMA7A|TYROBP|PLXNC1|PLXNA4|PLXNA2|PLXNA1|PTPRC
REACTOME_OVARIAN_TUMOR_DOMAIN_PROTEASES	0.393519	0.604601	0.100991	0.285264	1.03848	39	RIPK2|ZRANB1|OTUD5|TNIP2|PTEN|UBE2D1|OTUD7A|VCPIP1
REACTOME_OXIDATIVE_STRESS_INDUCED_SENESCENCE	0.0179887	0.0910271	0.352488	0.363423	1.49836	64	MAPK8|AGO4|TNRC6C|AGO3|AGO1|TNRC6B|MAPK10|TNIK|CBX6|KDM6B|MAP4K4|MAP3K5|TFDP2|MAPK3|PHC1|CBX8|MAPK1|BMI1|RING1|CDKN2B|MINK1|MAPK9|TNRC6A|MAP2K7
REACTOME_O_GLYCOSYLATION_OF_TSR_DOMAIN_CONTAINING_PROTEINS	0.326241	0.542301	0.0962406	-0.304476	-1.07591	38	ADAMTS3|THSD1|ADAMTSL4|SPON2|ADAMTS14|CFP|ADAMTS18|ADAMTS9|POFUT2|ADAMTS1|SBSPON|THBS2|ADAMTSL1|THBS1
REACTOME_O_LINKED_GLYCOSYLATION	0.0599561	0.18447	0.321776	-0.312036	-1.35741	110	GALNT3|B3GNT5|B3GNT7|GALNT12|ADAMTS3|GALNT5|C1GALT1C1|THSD1|ADAMTSL4|SPON2|MUC3A|ADAMTS14|MUC12|CFP|CHST4|DAG1|ADAMTS18|ST3GAL4|GALNT7|ADAMTS9|GALNT2|POFUT2|B3GALNT2|ADAMTS1|POMGNT1|SBSPON|ST6GALNAC2|MUC1|THBS2|GALNT4|ADAMTSL1|B3GNT8|GCNT1|B3GNT9|THBS1|ST6GALNAC4
REACTOME_O_LINKED_GLYCOSYLATION_OF_MUCINS	0.0406972	0.14693	0.321776	-0.349962	-1.36378	62	GALNT3|B3GNT5|B3GNT7|GALNT12|GALNT5|C1GALT1C1|MUC3A|MUC12|CHST4|ST3GAL4|GALNT7|GALNT2|ST6GALNAC2|MUC1|GALNT4|B3GNT8|GCNT1|B3GNT9|ST6GALNAC4
REACTOME_P130CAS_LINKAGE_TO_MAPK_SIGNALING_FOR_INTEGRINS	0.789189	0.898916	0.0517405	-0.27928	-0.786872	15	RAP1B|ITGB3|VWF|FN1|FGG|CRK|RAP1A
REACTOME_P2Y_RECEPTORS	0.333333	0.546875	0.0956031	-0.425979	-1.12093	12	P2RY1|P2RY2|P2RY6|LPAR6
REACTOME_P38MAPK_EVENTS	0.984615	0.992215	0.0507028	0.200241	0.547158	13	SRC|KRAS|RALGDS|MAPK12
REACTOME_P75NTR_RECRUITS_SIGNALLING_COMPLEXES	0.239488	0.441866	0.117766	-0.437323	-1.17745	13	NGFR|MYD88|UBB
REACTOME_P75NTR_REGULATES_AXONOGENESIS	0.844156	0.923295	0.0571259	0.269567	0.688326	10	OMG|LINGO1|MCF2|RTN4R
REACTOME_P75NTR_SIGNALS_VIA_NF_KB	0.425225	0.632566	0.0822055	-0.363137	-1.0392	16	NGFR|MYD88|UBB
REACTOME_P75_NTR_RECEPTOR_MEDIATED_SIGNALLING	0.137056	0.307278	0.191892	0.269403	1.19752	97	RIPK2|MAPK8|NET1|ARHGEF10L|ITSN1|SOS2|ARHGEF17|AATF|ARHGEF7|AKAP13|OMG|SOS1|TIAM1|ARHGEF4|LINGO1|ARHGEF9|ARHGEF37|ARHGEF6|ABR|BEX3|FGD2|GNA13|ARHGEF12|BCL2L11|FGD1|RELA|MCF2|ARHGEF11|NFKBIA|APH1B
REACTOME_PARASITE_INFECTION	0.474299	0.670726	0.0905429	0.241213	0.985462	59	ABI1|ELMO1|PTK2|ABL1|WASF3|ELMO2|SRC|WIPF2|MYO5A|MAPK3|NCKIPSD|DOCK1|MAPK1|WASF1|NCKAP1|FYN|GRB2|CYFIP2|ABI2
REACTOME_PASSIVE_TRANSPORT_BY_AQUAPORINS	0.0731261	0.205209	0.224966	-0.536796	-1.44528	13	AQP5|AQP1|AQP6|AQP2|AQP9|AQP4|MIP
REACTOME_PCNA_DEPENDENT_LONG_PATCH_BASE_EXCISION_REPAIR	0.0151987	0.0801272	0.38073	-0.535523	-1.6535	21	RPA3|RFC2|POLE2|PCNA|RFC3|RFC4|LIG1|POLD3|POLE3|POLD1|POLD2|RPA2
REACTOME_PCP_CE_PATHWAY	0.00528642	0.0406152	0.407018	-0.368059	-1.56462	92	FZD6|PSMC2|FZD1|AP2S1|ROR1|UBB|PSMD8|PSMD14|PSMA1|PSMD12|FZD5|PSMB8|PSMA2|FZD7|PSMB1|PSMB9|PSMD5|FZD8|FZD2|RAC1|PFN1|PSMB4|PSMC4|PSMA5|PSMD13|PSMC1|SEM1|PSMA7|ROR2|PSME2|PSMB3|PSME3|RAC2|PSMD2|PSMD9|PSMB2|PSMA3|PSMD6|PSMA4|FZD4
REACTOME_PD_1_SIGNALING	0.00677296	0.0478654	0.407018	-0.567127	-1.75108	21	PDCD1LG2|CD274|CD3G|CD3D|CD3E|HLA-DRA|CD247|LCK|HLA-DPA1|PDCD1|HLA-DPB1|HLA-DRB1|HLA-DQA1|HLA-DQB1|HLA-DQB2
REACTOME_PECAM1_INTERACTIONS	0.914234	0.960556	0.0455878	-0.251711	-0.6384	11	ITGB3|LCK|LYN|PLCG1|ITGAV
REACTOME_PENTOSE_PHOSPHATE_PATHWAY	0.00945542	0.0584011	0.38073	-0.599592	-1.68935	15	PRPS2|PGM2|SHPK|RPE|G6PD|RPEL1|PRPS1L1|PGLS|RBKS|RPIA
REACTOME_PEPTIDE_HORMONE_BIOSYNTHESIS	0.959184	0.980983	0.0441523	-0.215038	-0.590121	14	PCSK1|INHBB|INHBE|POMC|CGA|INHBA
REACTOME_PEPTIDE_HORMONE_METABOLISM	0.896211	0.949153	0.0418239	-0.190063	-0.804136	90	SLC30A5|DPP4|SLC30A7|ATP6AP2|ACE|GATA4|SPCS3|SLC30A6|ANPEP|ENPEP|RAB27A|SPCS1|PCSK1|GZMH|CES1|SPCS2|SEC11C|CTNNB1|INHBB|CTSZ
REACTOME_PEPTIDE_LIGAND_BINDING_RECEPTORS	0.0296032	0.122585	0.352488	-0.284131	-1.33273	195	F2RL2|ANXA1|NPY2R|CCL20|EDN2|ECE1|NMUR1|CCKAR|CXCR4|CCL28|NTS|AGTR1|GRPR|CXCL9|HCRT|CXCL8|CXCL6|CXCL11|SAA1|APLN|F2RL3|CXCL13|XCL1|PROK2|KISS1|CXCR6|CCL13|GPR37|OXTR|CCL2|XK|CCL5|CCL23|CCR4|NPS|CXCL10|CCL7|GAL|INSL5|PPY|HEBP1|NTSR1|XCL2|RLN2|BDKRB2|BDKRB1|CCR10|MCHR1|AVPR1A|CXCR3|PROKR1|GPR37L1|C5AR1|CCR6|CCR5|AVPR1B|CCRL2|TAC3|PMCH|CXCL16|NPY5R|NPW|CXCR2|C3|KISS1R|APLNR|CXCL5|FPR2|BRS3|CCR2|PPBP…
REACTOME_PERK_REGULATES_GENE_EXPRESSION	0.931095	0.96797	0.0432769	-0.203515	-0.689328	32	HSPA5|CXCL8|DDIT3|EXOSC9|CCL2|ATF3|EIF2AK3|ASNS|CEBPB
REACTOME_PEROXISOMAL_LIPID_METABOLISM	0.973742	0.985472	0.0510114	0.17727	0.606228	29	ACBD5|MLYCD|ACOX1|ACOXL|HSD17B4|ACBD4|NUDT7|CRAT|ACOX3
REACTOME_PEROXISOMAL_PROTEIN_IMPORT	0.358974	0.571818	0.0886261	-0.271947	-1.06181	63	PIPOX|GSTK1|NUDT19|NOS2|MPV17|UBB|CROT|IDH1|HAO1|PEX2|ACOT2|AGXT|UBE2D3|ZFAND6|DECR2|ACOT4|ACOT8|ACOX2|PEX13|UBE2D2
REACTOME_PEXOPHAGY	0.110132	0.266346	0.199915	0.527509	1.37173	11	PEX5|NBR1|ATM|USP30
REACTOME_PHASE_0_RAPID_DEPOLARISATION	0.059633	0.18447	0.282013	0.411281	1.43368	32	SCN3A|FGF12|SCN1A|SCN11A|CACNA1C|CAMK2G|FGF13|CACNB2|CACNA2D2|SCN3B|CACNG7|SCN2B|SCN8A|FGF11|SCN2A|CAMK2A|SCN4B
REACTOME_PHASE_2_PLATEAU_PHASE	0.50991	0.705348	0.0727141	-0.344381	-0.970293	15	KCNE4|KCNE5|KCNE3
REACTOME_PHASE_4_RESTING_MEMBRANE_POTENTIAL	0.552573	0.735208	0.0797706	0.304816	0.921633	19	KCNK7|KCNK3|KCNK12|KCNK4|KCNJ12|KCNK2|KCNK16|KCNK10|KCNK6
REACTOME_PHASE_II_CONJUGATION_OF_COMPOUNDS	0.0108502	0.0638844	0.38073	-0.344124	-1.48605	106	GSTK1|OPLAH|MGST2|UGP2|NAT1|GSS|SLC35B2|GCLM|SLC26A2|GSTM5|SLC35D1|SULT1A1|AHCY|GGCT|NNMT|CHAC1|TPST1|MAT1A|SULT1A2|MGST3|SLC35B3|GLYAT|UGT2B17|SULT2B1|SULT1A3|ABHD14B|GGT5|GSTO1|SULT1C2|ACSM4|MTRR|UGT2B7|TRMT112|GSTM1|TPMT|CNDP2
REACTOME_PHASE_I_FUNCTIONALIZATION_OF_COMPOUNDS	0.23955	0.441866	0.10925	-0.259033	-1.11767	103	CYP27B1|CYP39A1|ALDH3A1|CYP27A1|MAOB|CYP4V2|FDXR|CBR3|CYP11A1|CYP2S1|CYP4F11|FDX2|AHR|PTGS1|POR|FMO1|CYP2C8|CYP3A5|CYP19A1|ADH5|AOC1|ADH4|CES1|NQO2|CMBL|PTGIS|CYP4F2|CYP4F3|CYB5B|ACSS2
REACTOME_PHENYLALANINE_AND_TYROSINE_METABOLISM	0.215328	0.409222	0.125033	-0.49666	-1.25965	11	HGD|FAH|HPD|PCBD1|IL4I1
REACTOME_PHOSPHOLIPASE_C_MEDIATED_CASCADE_FGFR2	0.838137	0.919907	0.0585938	0.24727	0.739784	18	FGF17|FGF2|FGF9|FGF8|FGFR2
REACTOME_PHOSPHOLIPASE_C_MEDIATED_CASCADE_FGFR4	0.288591	0.499012	0.118815	0.40018	1.1467	15	FGF17|KLB|FGF2|FGF9|FGF8
REACTOME_PHOSPHOLIPID_METABOLISM	0.257703	0.465195	0.143759	0.213159	1.07097	204	STARD10|CDS2|GDPD1|MTMR1|PIK3R1|PIP4K2B|PCTP|PLA2G6|MTMR7|MTMR3|LPIN1|HADHB|ETNPPL|PLEKHA5|SBF1|HADHA|MBOAT2|GPAM|DDHD2|PTEN|DDHD1|PIK3C2G|MTMR9|PIK3CB|SLC44A1|GPAT4|PIK3CA|PIK3C3|SBF2|OSBPL8|PITPNB|PI4K2A|RAB14|MTMR2|PIP4K2A|PITPNM2|MTMR4|PIP4P1|VAC14|AGPAT1|PCYT1B|SLC44A5|INPP5K|PIKFYVE|SYNJ1|PIK3R4|PGS1|PLA2G1B|FIG4|ARF3|AWAT2|DGAT2|PLA2G4B|PI4KA|PLA2G12A|AGPAT4|MTM1|PLA2G4C|CSNK2A2|CSNK2A1|MT…
REACTOME_PHOSPHORYLATION_OF_THE_APC_C	0.042764	0.14941	0.321776	-0.494166	-1.49609	20	CCNB1|UBE2S|PLK1|ANAPC7|ANAPC10|CDC23|ANAPC11|CDK1|UBE2C|ANAPC15|CDC26
REACTOME_PHYSIOLOGICAL_FACTORS	0.424731	0.632566	0.0819779	-0.392125	-1.03184	12	GATA4|TBX5|WWTR1|NKX2-5|NPR1|NPPC|NPR2
REACTOME_PI3K_AKT_SIGNALING_IN_CANCER	0.140625	0.3125	0.191892	0.262365	1.17794	105	RICTOR|CASP9|FGF17|FOXO4|GAB2|NRG3|CHUK|PIK3R1|FRS2|PTPN11|AKT3|PTEN|PIK3CB|ERBB4|CDKN1B|SRC|FOXO6|TSC2|FOXO3|KLB|PIK3CA|GSK3B|FLT3|FGF2|FYN|MTOR|GRB2|IRS1
REACTOME_PI3K_EVENTS_IN_ERBB2_SIGNALING	0.653244	0.80774	0.0711327	0.296377	0.863951	16	NRG3|PIK3R1|ERBB4|PIK3CA|GRB2|GAB1
REACTOME_PI3K_EVENTS_IN_ERBB4_SIGNALING	0.112554	0.269616	0.195789	0.54609	1.39441	10	NRG3|PIK3R1|ERBB4|PIK3CA
REACTOME_PINK1_PRKN_MEDIATED_MITOPHAGY	0.369258	0.580131	0.0888945	-0.341119	-1.05325	21	MAP1LC3A|UBB|VDAC1|TOMM40|ATG5|MTERF3|ATG12|SQSTM1|TOMM5
REACTOME_PIWI_INTERACTING_RNA_PIRNA_BIOGENESIS	0.216514	0.410854	0.125033	-0.362688	-1.19632	29	POLR2L|MAEL|POLR2H|PIWIL4|MYBL1|POLR2J|POLR2C|POLR2I|POLR2G|POLR2D|HSP90AA1|TDRD1
REACTOME_PI_3K_CASCADE_FGFR1	0.0279656	0.120262	0.352488	0.469615	1.45857	21	FGF17|PIK3R1|FRS2|PTPN11|PIK3CA|FGF2|GRB2|FGF9|GAB1|FGF8
REACTOME_PI_3K_CASCADE_FGFR2	0.0144315	0.0773773	0.38073	0.50569	1.62808	23	FGF17|PIK3R1|FRS2|PTPN11|PIK3CA|FGF2|GRB2|FGF9|GAB1|FGF8
REACTOME_PI_3K_CASCADE_FGFR3	0.0180791	0.0911186	0.352488	0.549719	1.64465	18	FGF17|PIK3R1|FRS2|PTPN11|PIK3CA|FGF2|GRB2|FGF9|GAB1|FGF8
REACTOME_PI_3K_CASCADE_FGFR4	0.00160389	0.0188869	0.45506	0.608533	1.8633	20	FGF17|PIK3R1|FRS2|PTPN11|KLB|PIK3CA|FGF2|GRB2|FGF9|GAB1|FGF8
REACTOME_PI_METABOLISM	0.0102186	0.0611191	0.38073	0.336286	1.47302	83	GDPD1|MTMR1|PIK3R1|PIP4K2B|MTMR7|MTMR3|PLEKHA5|SBF1|PTEN|PIK3C2G|MTMR9|PIK3CB|PIK3CA|PIK3C3|SBF2|PITPNB|PI4K2A|RAB14|MTMR2|PIP4K2A|MTMR4|PIP4P1|VAC14|INPP5K|PIKFYVE|SYNJ1|PIK3R4|FIG4|ARF3|PI4KA|MTM1|MTMR10|INPPL1
REACTOME_PKA_ACTIVATION_IN_GLUCAGON_SIGNALLING	0.328947	0.543929	0.10882	0.372906	1.10978	17	ADCY2|ADCY8|ADCY5|ADCY7|PRKACG|PRKACB
REACTOME_PKA_MEDIATED_PHOSPHORYLATION_OF_CREB	0.0744921	0.20674	0.248911	0.455448	1.39456	20	ADCY2|PRKX|ADCY8|ADCY5|ADCY7|PRKACG|NBEA|PRKACB|CREB1
REACTOME_PKMTS_METHYLATE_HISTONE_LYSINES	0.00213993	0.0230454	0.431708	0.468049	1.746	44	KMT2A|KMT5B|ATF7IP|NSD3|EHMT2|ASH1L|SETD1A|SETD3|KMT2E|SMYD3|KMT2D|SETD2|SETD1B|SETD7|SETDB1|KMT2C|SUV39H2|RELA|EHMT1
REACTOME_PLASMA_LIPOPROTEIN_ASSEMBLY	0.136937	0.307278	0.159647	-0.431463	-1.28373	19	MTTP|P4HB|PRKACA|APOB|SAR1B|BMP1|APOC2|APOC1
REACTOME_PLASMA_LIPOPROTEIN_ASSEMBLY_REMODELING_AND_CLEARANCE	0.322581	0.53906	0.0943564	-0.267839	-1.07758	71	PCSK5|MTTP|AP2S1|P4HB|PRKACA|APOB|SAR1B|NPC2|CUBN|LIPC|BMP1|NCEH1|CETP|FGF21|APOC2|LDLR|VLDLR|ANGPTL4|SOAT1|APOBR|APOC1|LMF2|SOAT2|ANGPTL8|FURIN|APOF|PLTP
REACTOME_PLASMA_LIPOPROTEIN_CLEARANCE	0.334532	0.547811	0.0956031	-0.319483	-1.08973	33	AP2S1|APOB|NPC2|CUBN|LIPC|NCEH1|LDLR|VLDLR|SOAT1|APOBR|APOC1|SOAT2
REACTOME_PLASMA_LIPOPROTEIN_REMODELING	0.772809	0.88821	0.0523759	-0.238251	-0.82113	34	PCSK5|MTTP|P4HB|APOB|LIPC|CETP|FGF21|APOC2|ANGPTL4|LMF2|ANGPTL8|FURIN|APOF|PLTP
REACTOME_PLATELET_ACTIVATION_SIGNALING_AND_AGGREGATION	0.0507463	0.168264	0.245042	-0.254915	-1.2251	258	PDGFA|VAV3|FAM3C|TAGLN2|RARRES2|ANXA5|P2RY1|F2RL2|CD63|TMSB4X|TIMP1|RAP1B|PDPN|SERPING1|GNG12|PPIA|SHC1|GNG5|SERPINE1|CD109|VEGFA|CALU|ACTN4|MANF|CDC42|HSPA5|CYB5R1|TGFB3|ECM1|ITGB3|LGALS3BP|ACTN1|GNB2|SERPINA3|COL1A2|QSOX1|F2RL3|WDR1|RAC1|PROS1|CHID1|PFN1|MMRN1|RASGRP2|GNG11|TGFB2|GNG7|TEX264|VWF|FLNA|GNG10|GNA12|SERPINA1|LCK|ORM1|CD9|FCER1G|TMX3|CLEC1B|GNA14|APLP2|PCYOX1L|THBS1|SRGN|PIK3R6|HGF|…
REACTOME_PLATELET_ADHESION_TO_EXPOSED_COLLAGEN	0.113173	0.270071	0.179782	-0.489776	-1.34408	14	ITGA2|COL1A2|ITGA1|ITGA10|VWF|ITGB1|FCER1G|LYN|GP5|COL1A1
REACTOME_PLATELET_AGGREGATION_PLUG_FORMATION	0.582192	0.758595	0.0780892	0.254418	0.922552	38	BCAR1|RAPGEF4|PTK2|GP1BA|GP9|ADRA2A|SOS1|SRC
REACTOME_PLATELET_CALCIUM_HOMEOSTASIS	0.985169	0.992215	0.0489954	0.168667	0.575321	28	P2RX7|P2RX6|SLC8A3|ITPR2|SLC8A2|TRPC3|P2RX5|ATP2B3
REACTOME_PLATELET_HOMEOSTASIS	0.973554	0.985472	0.0381629	-0.162893	-0.679473	84	NOS2|GNG12|ORAI1|GNG5|PTGIR|GNB2|APOB|KCNMB3|GNG11|ATP2B1|GNG7|PAFAH2|P2RX1|GNG10|KCNMB1|ITPR3|FGR|PLA2G4A|P2RX4
REACTOME_PLATELET_SENSITIZATION_BY_LDL	0.208054	0.401608	0.142901	0.419354	1.22243	16	PPP2R5A|PPP2R5C|PTPN11
REACTOME_POLO_LIKE_KINASE_MEDIATED_EVENTS	0.059347	0.18447	0.321776	-0.53041	-1.51789	16	WEE1|CCNB1|PLK1|CDC25C|CCNB2|MYBL2|PKMYT1|FOXM1|CDC25A|LIN9|CENPF
REACTOME_POLYMERASE_SWITCHING	0.00807892	0.0530179	0.38073	-0.626052	-1.71805	14	RFC2|PCNA|RFC3|RFC4|POLD3|POLA2|POLD1|PRIM2|PRIM1|POLD2
REACTOME_POLYMERASE_SWITCHING_ON_THE_C_STRAND_OF_THE_TELOMERE	0.227872	0.42726	0.123257	-0.363171	-1.17001	26	RFC2|PCNA|RFC3|RFC4|POLD3|DSCC1|POLA2|POLD1|PRIM2|TEN1|PRIM1|POLD2|POT1
REACTOME_POSITIVE_EPIGENETIC_REGULATION_OF_RRNA_EXPRESSION	0.0201661	0.0973535	0.352488	0.414566	1.54445	43	CHD4|MTA3|DDX21|TTF1|TAF1D|EHMT2|POLR2F|ERCC6|EP300|GATAD2B|CHD3|MTA2|SF3B1|GSK3B|MTA1|MYBBP1A|POLR1E
REACTOME_POSTMITOTIC_NUCLEAR_PORE_COMPLEX_NPC_REFORMATION	0.0900563	0.235417	0.204295	-0.422226	-1.37323	27	NUP37|NUP54|NDC1|NUP107|RAN|NUP35|NUP43|NUP160|NUP205|NUP85|TNPO1|POM121|SEC13|SUMO1|NUP62|NUP98|SEH1L
REACTOME_POST_CHAPERONIN_TUBULIN_FOLDING_PATHWAY	0.0323126	0.125496	0.321776	-0.479416	-1.50499	22	TUBA1C|TBCA|TUBA1B|TUBA1A|TUBA3E|TUBB4B|TUBB6|TUBA4B
REACTOME_POST_TRANSLATIONAL_MODIFICATION_SYNTHESIS_OF_GPI_ANCHORED_PROTEINS	0.244698	0.447854	0.10882	-0.260902	-1.10949	93	PIGB|PIGT|ULBP2|PLAUR|CD109|NTNG1|XPNPEP2|PIGW|PIGN|PIGC|DPM1|LY6G6D|VNN2|PIGU|NRN1|DPM3|MELTF|RAET1L|LYPD1|CPM|PRSS21|ART3|PIGK|CD52|PRND|PIGF|LYPD6B|PIGL|LY6E|VNN3|BST1|CNTN5|FCGR3B|DPM2|PIGH|OTOA|PIGG|THY1|RAET1G|PIGO
REACTOME_POTASSIUM_CHANNELS	0.113158	0.270071	0.216543	0.271623	1.21275	102	KCNN3|KCNB1|GABBR1|KCNQ5|KCND2|KCNK7|KCNH1|KCNN2|KCNK3|KCNJ11|GNB3|GABBR2|KCNH8|KCNJ9|ABCC8|HCN3|KCNJ10|KCNG2|GNG8|KCNK4|GNG4|KCNQ2|KCNJ12|KCNN1|HCN1|KCNAB1|KCNV2|HCN2|KCNS2|GNB1|KCND3|KCNQ1|KCNMB4|KCNAB2|ABCC9|GNB4|KCNC3|KCNK2|KCND1|KCNK16|KCNQ3|KCNA1|KCNJ3|KCNC2|GNG2|KCNK10|KCNB2
REACTOME_POTENTIAL_THERAPEUTICS_FOR_SARS	0.0923077	0.237252	0.237794	0.283147	1.24972	87	FXYD2|PHF21A|AP2B1|CHD4|MTA3|IMPDH2|FXYD6|ARID4A|JAK1|ROCK1|NR3C1|ARID4B|GATAD2B|KDM1A|S1PR1|CHD3|MTA2|ATP1A3|MTA1
REACTOME_POU5F1_OCT4_SOX2_NANOG_ACTIVATE_GENES_RELATED_TO_PROLIFERATION	0.79159	0.900074	0.0522693	-0.281153	-0.75698	13	EPHA1|SALL4|DPPA4
REACTOME_POU5F1_OCT4_SOX2_NANOG_REPRESS_GENES_RELATED_TO_DIFFERENTIATION	0.84632	0.923833	0.057006	0.26703	0.681848	10	SOX2|TSC22D1
REACTOME_PRC2_METHYLATES_HISTONES_AND_DNA	0.815385	0.910027	0.059476	0.273402	0.747068	13	JARID2|PHF1|MTF2
REACTOME_PREGNENOLONE_BIOSYNTHESIS	0.18638	0.36975	0.134273	-0.481772	-1.26774	12	STARD3NL|FDXR|CYP11A1|FDX2|STARD4|STARD6|TSPO
REACTOME_PRESYNAPTIC_DEPOLARIZATION_AND_CALCIUM_CHANNEL_OPENING	0.011395	0.0652622	0.38073	0.664201	1.72719	11	CACNG2|CACNA1A|CACNB2|CACNA2D2|CACNA1B|CACNA1E|CACNA2D3
REACTOME_PRESYNAPTIC_FUNCTION_OF_KAINATE_RECEPTORS	0.727915	0.857171	0.0545681	-0.264817	-0.817661	21	GNG12|GNG5|GNB2|GNG11|GNG7|GNG10
REACTOME_PRESYNAPTIC_NICOTINIC_ACETYLCHOLINE_RECEPTORS	0.123656	0.287997	0.168238	-0.519301	-1.3665	12	CHRND|CHRNA1|CHRNA6|CHRNB4
REACTOME_PRE_NOTCH_EXPRESSION_AND_PROCESSING	0.0164328	0.0848578	0.352488	0.387758	1.487	49	MAML2|RBPJ|AGO4|TNRC6C|AGO3|CREBBP|AGO1|TNRC6B|ST3GAL6|EP300|TFDP2|NOTCH2|NOTCH1
REACTOME_PRE_NOTCH_PROCESSING_IN_GOLGI	0.970962	0.985472	0.0425878	-0.194707	-0.575485	18	TMED2|ST3GAL4|NOTCH4|LFNG|NOTCH3|FURIN
REACTOME_PROCESSING_AND_ACTIVATION_OF_SUMO	0.914815	0.960556	0.0462303	-0.260966	-0.641007	10	SAE1|SUMO3|SUMO1|SUMO2|UBE2I
REACTOME_PROCESSING_OF_CAPPED_INTRONLESS_PRE_MRNA	0.15678	0.334016	0.161979	0.371509	1.26721	28	CSTF2T|CPSF7|WDR33|PCF11|SYMPK|NUDT21|LSM11|PABPN1|CPSF2|CPSF1
REACTOME_PROCESSING_OF_CAPPED_INTRON_CONTAINING_PRE_MRNA	0.0655474	0.192517	0.287805	0.23533	1.20626	241	RBM17|CSTF2T|SF3B2|CASC3|DDX42|SF3A1|POLDIP3|HNRNPH2|GPKOW|DHX38|SART1|CPSF7|GTF2F2|PRPF38A|WDR33|POLR2F|SYF2|SF1|PRPF19|SRRM2|PCF11|CD2BP2|CCAR1|CWC27|SYMPK|PUF60|ISY1|PQBP1|NUDT21|DDX46|PRPF6|RBM8A|HNRNPR|SNRPN|U2SURP|CDC5L|PABPN1|HNRNPA1|XAB2|SF3B1|SLU7|CPSF2|HNRNPA0|FUS|CPSF1|SARNP|PRPF40A|TPR|NUP214|TFIP11|SNU13|METTL14|METTL3|RANBP2|POLR2A|SMNDC1|HNRNPU|HNRNPM|DHX9|AQR|CDC40|PRPF8|SRSF5|NUP…
REACTOME_PROCESSING_OF_DNA_DOUBLE_STRAND_BREAK_ENDS	0.0142668	0.0768212	0.38073	-0.389348	-1.52534	64	HUS1|RPA3|RFC2|BLM|UBB|RMI2|CDK2|PPP4C|RAD9B|TIPIN|RFC3|CCNA2|CCNA1|RBBP8|RFC4|BRCA1|UBE2N|EXO1|CHEK1|TIMELESS|RAD1|BARD1|BRIP1|RPA2|BABAM1|UIMC1|CLSPN|RPA1|RMI1|SUMO1|BRCC3
REACTOME_PROCESSING_OF_INTRONLESS_PRE_MRNAS	0.0019382	0.0216118	0.45506	0.605556	1.83094	19	CSTF2T|CPSF7|WDR33|PCF11|SYMPK|NUDT21|PABPN1|CPSF2|CPSF1
REACTOME_PROCESSING_OF_SMDT1	0.675615	0.821694	0.0694481	0.290209	0.845971	16	MICU1|YME1L1|MICU3|MCU|SPG7|SMDT1|PHB2
REACTOME_PROCESSIVE_SYNTHESIS_ON_THE_C_STRAND_OF_THE_TELOMERE	0.248649	0.452742	0.114267	-0.389499	-1.15887	19	RPA3|BLM|PCNA|LIG1|POLD3|POLD1|POLD2|RPA2|POT1
REACTOME_PROCESSIVE_SYNTHESIS_ON_THE_LAGGING_STRAND	0.00503812	0.039243	0.407018	-0.626861	-1.76618	15	RPA3|PCNA|LIG1|POLD3|POLA2|POLD1|PRIM2|PRIM1|POLD2|RPA2
REACTOME_PROGRAMMED_CELL_DEATH	0.0057566	0.0431745	0.407018	-0.298313	-1.40752	201	CASP6|PSMC2|TP63|CASP3|FAS|CASP4|CYCS|CASP8|GSDMD|TICAM2|GAS2|RIPK1|TNFRSF10B|LMNA|UBB|PSMD8|PSMD14|BCAP31|BAK1|BAX|UACA|TRADD|PSMA1|CFLAR|PSMD12|BIRC3|DYNLL1|FLOT2|CASP1|PSMB8|PSMA2|DSG2|HMGB2|PSMB1|PSMB9|PSMD5|LY96|PSMB4|PSMC4|PSMA5|PSMD13|PSMC1|FLOT1|AVEN|SEM1|PSMA7|AKT2|CHMP2A|VIM|IRF1|C1QBP|MLKL|PSME2|SDCBP|PSMB3|E2F1|FADD|CASP7|PSME3|CTNNB1|IRF2|IL1A|FASLG|FNTA|LMNB1|PSMD2|PSMD9|STAT3|PSMB2…
REACTOME_PROLACTIN_RECEPTOR_SIGNALING	0.340045	0.554243	0.107972	0.380893	1.09143	15	BTRC|STAT5B|PTPN11|JAK2|GHR|SH2B1
REACTOME_PROLONGED_ERK_ACTIVATION_EVENTS	0.0353949	0.132484	0.321776	0.539127	1.52079	14	FRS2|KIDINS220|CRKL|RAPGEF1|MAPK3|MAPK1|BRAF
REACTOME_PROSTACYCLIN_SIGNALLING_THROUGH_PROSTACYCLIN_RECEPTOR	0.158559	0.335452	0.147331	-0.424061	-1.2617	19	GNG12|GNG5|PTGIR|GNB2|GNG11|GNG7|GNG10
REACTOME_PROTEIN_FOLDING	0.177632	0.362211	0.131458	-0.27228	-1.16415	97	TUBA1C|FKBP9|FBXO4|GNG12|HDAC3|GNG5|RGS6|ACTB|GNB2|FBXW9|TBCA|TUBA1B|TUBA1A|XRN2|TUBA3E|TUBB4B|TUBB6|TUBA4B|CCNE1|GNG11|GNG7|GBA|FBXO6|CCT6A|CCT8|KIFC3|GNG10
REACTOME_PROTEIN_LOCALIZATION	0.0452418	0.154904	0.266351	-0.282346	-1.29544	160	GRPEL2|SEC61G|PIPOX|GSTK1|NUDT19|ABCD2|NOS2|CHCHD10|UBL4A|MPV17|UBB|CROT|DNAJC19|IDH1|CHCHD2|COQ2|SLC25A13|COX17|PMPCB|VDAC1|HAO1|TIMM8B|TOMM40|PXMP4|COA6|TIMM22|ATP5MC1|PEX2|CHCHD5|CHCHD3|SEC61B|TIMM10B|CMC2|ACOT2|AGXT|UBE2D3|TIMM17A|ZFAND6|UBE2J2|PEX3|TIMM10|DECR2|ACOT4|ACOT8|HMOX1|TIMM44|ABCD1|ACOX2|PEX13|UBE2D2|PXMP2|MTX1|HSCB|TOMM5|FIS1|GET4|EPHX2|CAT|HMGCL|ATP5F1B|EMD|CHCHD7
REACTOME_PROTEIN_METHYLATION	0.0789474	0.215778	0.237794	0.475706	1.41572	17	KIN|EEF1AKMT2|EEF2
REACTOME_PROTEIN_PROTEIN_INTERACTIONS_AT_SYNAPSES	2.72808e-05	0.000904574	0.57561	0.438757	1.93653	87	DLGAP1|NLGN2|SLITRK5|GRIA4|EPB41|EPB41L2|SHANK2|RTN3|CASK|IL1RAPL1|GRIA3|PDLIM5|NLGN1|LRRTM3|NRXN1|APBA2|LRRTM4|PTPRS|SLITRK1|PTPRD|NRXN2|DLG2|SLITRK6|NTRK3|GRIN2C|DLGAP3|GRIA1|STXBP1|DLG3|GRM1|LRRTM2|LRFN4|APBA1|EPB41L3|SHARPIN|PPFIA3|EPB41L5|DLGAP2|SHANK1|LRRTM1|SYT2|DLG4|GRIN1|SLITRK2|GRIN2D|PTPRF|GRIN2B|SYT9|SYT10
REACTOME_PROTEIN_UBIQUITINATION	0.591065	0.760186	0.063079	-0.239255	-0.937322	64	UBB|WDR61|UBE2S|UBE2A|PCNA|HLA-A|SELENOS|UCHL3|RAD18|UBE2T|UBE2N|BCL10|RNF181|PEX2|OTULIN|UBE2C|UBE2Z|UBE2D3|UBE2J2|UBE2E3|UBE2B|PEX13|UBE2D2
REACTOME_PTEN_REGULATION	0.454787	0.656394	0.100633	0.209735	0.994057	139	AGO4|TNRC6C|AGO3|HDAC5|CHD4|MTA3|RRAGB|TNKS2|AGO1|RNF146|TNRC6B|USP7|RRAGD|CBX6|WWP2|AKT3|PTEN|ATN1|RPTOR|GATAD2B|KDM1A|CHD3|MAPK3|MTA2|NEDD4|MAF1|PHC1|MTA1|CBX8|MAPK1|BMI1|MTOR|RING1
REACTOME_PTK6_REGULATES_RHO_GTPASES_RAS_GTPASE_AND_MAP_KINASES	0.0777538	0.213908	0.237794	0.504343	1.42267	14	BCAR1|ELMO1|PTK6|ARHGAP35|ELMO2|DOCK1|KRAS
REACTOME_PURINERGIC_SIGNALING_IN_LEISHMANIASIS_INFECTION	0.974522	0.985472	0.0495902	0.186307	0.627653	26	P2RX7|PSTPIP1|NLRP3|SUGT1|TXNIP|RELA|HSP90AB1
REACTOME_PURINE_CATABOLISM	0.677632	0.823011	0.0683111	0.286251	0.851893	17	NUDT5|NT5C2
REACTOME_PURINE_SALVAGE	0.843956	0.923295	0.057853	0.263586	0.720247	13	ADK|GMPR2|AMPD2
REACTOME_PYRIMIDINE_CATABOLISM	0.18638	0.36975	0.134273	-0.481229	-1.26631	12	DPYD|UPP1|NT5C3A|NT5E
REACTOME_PYRIMIDINE_SALVAGE	0.95073	0.977096	0.0438002	-0.234674	-0.595189	11	UPP1|TK1|CDA|TYMP|UCKL1|DCK|PUDP
REACTOME_PYROPTOSIS	0.00705265	0.0485592	0.407018	-0.514326	-1.67277	27	TP63|CASP3|CASP4|CYCS|GSDMD|BAK1|BAX|CASP1|CHMP2A|IRF1|IRF2|IL1A|ELANE|IL18|TP53|CASP5|GZMB
REACTOME_PYRUVATE_METABOLISM	0.900533	0.951108	0.0450443	-0.213194	-0.716093	31	LDHA|PDK1|VDAC1|MPC2|BSG|SLC16A3|PDK3|DLD|MPC1
REACTOME_PYRUVATE_METABOLISM_AND_CITRIC_ACID_TCA_CYCLE	0.971831	0.985472	0.0543434	0.166099	0.661315	55	LDHB|PDK4|ADHFE1|L2HGDH|PDP2|PDPR|ACO2|ME3|PDHX|PDP1|SDHA|PDHA1|CS|PPARD|PDK2|HAGH|RXRA
REACTOME_RAB_GEFS_EXCHANGE_GTP_FOR_GDP_ON_RABS	0.0454094	0.155056	0.321776	0.308705	1.36312	88	RAB18|HPS4|RAB27B|RIN2|DENND5A|TRAPPC5|RAB3IL1|RAB5B|GDI2|SBF1|TRAPPC12|MADD|RAB6B|AKT3|TRAPPC9|DENND5B|RAB3IP|DENND4A|DENND4B|RAB9B|MON1B|SBF2|RAB14|DENND4C|TRAPPC6B|GAPVD1|RAB6A|TRAPPC6A|RAB3GAP1|TRAPPC2|RGP1
REACTOME_RAB_GERANYLGERANYLATION	0.718213	0.849554	0.0538979	-0.225069	-0.881749	64	RAB34|RAB3D|RAB32|RAB36|RAB33B|RAB42|RAB8A|RAB38|RAB17|RAB27A
REACTOME_RAB_REGULATION_OF_TRAFFICKING	0.000721835	0.0104542	0.477271	0.358434	1.64718	119	RAB18|RABGAP1|HPS4|RAB27B|TBC1D10A|RIN2|TBC1D14|DENND5A|TSC1|TRAPPC5|RAB3IL1|GGA1|RAB5B|GDI2|SBF1|GABARAP|TRAPPC12|MADD|RAB6B|RABEP1|AKT3|TRAPPC9|DENND5B|RAB3IP|DENND4A|TBC1D24|DENND4B|OPTN|RAB9B|TBC1D13|TSC2|GGA3|MON1B|SBF2|RAB14|DENND4C|TRAPPC6B|GAPVD1|RAB6A|TRAPPC6A|TBC1D17|RAB3GAP1|TRAPPC2|TBC1D2|RGP1|RAB33A|TBC1D16|GDI1
REACTOME_RAC1_GTPASE_CYCLE	0.239193	0.441866	0.152145	0.217412	1.07694	182	OPHN1|ABI1|ARHGAP12|ARHGAP31|ABL2|ARHGAP32|BCR|SOS2|DOCK10|PIK3R1|TAOK3|ARHGEF7|WASF3|FAM13A|ARHGAP35|SRGAP3|ARHGAP24|SOS1|PKN1|ARHGAP22|TIAM1|NISCH|FARP1|WIPF2|ARHGAP21|ARAP1|ARHGAP5|PIK3CA|ARHGEF4|DOCK1|GIT1|SH3BP1|WASF1|ARHGEF6|ABR|NCKAP1|PAK5|GNA13|DOCK3|KTN1|ARHGAP39|CYFIP2|ABI2|PAK3|MCF2|ARHGEF11|TAGAP|PLEKHG3|CIT|ARHGEF18|LEMD3|DOCK5|ARHGAP42|ARHGAP33
REACTOME_RAC2_GTPASE_CYCLE	0.730392	0.858483	0.0508054	-0.208542	-0.877132	87	VAV3|SWAP70|EPHA2|TFRC|IQGAP1|STBD1|VRK2|DIAPH3|SYDE1|CDC42|MCAM|ESYT1|DSG2|RACGAP1
REACTOME_RAC3_GTPASE_CYCLE	0.583548	0.759453	0.0843144	0.213872	0.944858	92	OPHN1|ABI1|ABL2|ARHGAP32|BCR|SLITRK5|DOCK10|PIK3R1|TAOK3|RAC3|ARHGAP35|TIAM1|ARHGAP21|RAPGEF1|ARHGAP5|GIT1|WASF1|ABR|NCKAP1
REACTOME_RAF_ACTIVATION	0.234763	0.438224	0.134273	0.320203	1.13424	34	PPP2R5A|PPP2R5C|SHOC2|KSR1|SRC|CAMK2G|RAF1|BRAP|KRAS|BRAF
REACTOME_RAF_INDEPENDENT_MAPK1_3_ACTIVATION	0.689342	0.830374	0.0691198	0.264994	0.853152	23	PEA15|JAK1|PTPN11|DUSP9|MAPK3|MAPK1
REACTOME_RAP1_SIGNALLING	0.852252	0.92511	0.048215	-0.25192	-0.720928	16	RAP1B|PRKACA|RASGRP2
REACTOME_RAS_ACTIVATION_UPON_CA2_INFLUX_THROUGH_NMDA_RECEPTOR	0.239278	0.441866	0.132846	0.381941	1.16949	20	RASGRF1|CAMK2G|DLG2|KRAS|LRRC7|DLG3|DLG4|GRIN1|GRIN2D|ACTN2|GRIN2B|CAMK2A|RASGRF2
REACTOME_RAS_PROCESSING	0.856102	0.92511	0.048506	-0.231135	-0.739139	24	LYPLA1|UBB|GOLGA7|ABHD17A|ICMT|FNTA
REACTOME_RA_BIOSYNTHESIS_PATHWAY	0.154529	0.331698	0.148262	-0.407677	-1.27978	22	RDH5|ALDH1A3|CRABP1|RDH10|RDH13|ADH4
REACTOME_REACTIONS_SPECIFIC_TO_THE_COMPLEX_N_GLYCAN_SYNTHESIS_PATHWAY	0.522222	0.713049	0.0728939	-0.386705	-0.949856	10	FUT8|CHST8|FUCA1
REACTOME_RECEPTOR_MEDIATED_MITOPHAGY	0.332117	0.546875	0.0968878	-0.436826	-1.10789	11	MAP1LC3A|ATG5|FUNDC1|PGAM5|ATG12
REACTOME_RECEPTOR_TYPE_TYROSINE_PROTEIN_PHOSPHATASES	0.117381	0.277487	0.195789	0.432652	1.32476	20	SLITRK5|IL1RAPL1|PTPRS|SLITRK1|PTPRD|SLITRK6|NTRK3|PPFIA3|SLITRK2|PTPRF|SLITRK4
REACTOME_RECOGNITION_AND_ASSOCIATION_OF_DNA_GLYCOSYLASE_WITH_SITE_CONTAINING_AN_AFFECTED_PURINE	0.627706	0.783854	0.0714786	0.343968	0.878305	10	TERF2|TERF2IP|ACD|TERF1
REACTOME_RECOGNITION_OF_DNA_DAMAGE_BY_PCNA_CONTAINING_REPLICATION_COMPLEX	0.0492188	0.166262	0.321776	-0.445207	-1.48388	30	RPA3|RFC2|UBB|POLE2|PCNA|RFC3|RAD18|RFC4|POLD3|POLE3|POLD1|DTL|POLD2|UBE2B|RPA2
REACTOME_RECRUITMENT_OF_MITOTIC_CENTROSOME_PROTEINS_AND_COMPLEXES	0.647643	0.80397	0.0768737	0.212235	0.921923	80	ACTR1A|CSNK1E|TUBGCP2|DYNC1H1|TUBGCP4|CEP57|CLASP1|PAFAH1B1|CEP250|DCTN1|AKAP9|ALMS1|CEP70|CDK5RAP2|PCNT|CEP290|CEP131|HAUS4|PCM1|CEP78|TUBGCP6|TUBGCP3
REACTOME_RECRUITMENT_OF_NUMA_TO_MITOTIC_CENTROSOMES	0.820555	0.91154	0.0454059	-0.196993	-0.837716	93	TUBA1C|PRKACA|TUBG1|DYNLL1|HAUS1|CEP41|NDE1|TUBA1B|ODF2|TUBA1A|TUBA3E|TUBB4B|MZT1|PLK1|TUBB6|CEP135|CETN2|TUBA4B|PLK4|NEK2|HAUS2
REACTOME_RECYCLING_OF_BILE_ACIDS_AND_SALTS	0.399113	0.606613	0.0975449	0.347059	1.03833	18	NCOA2|SLCO1A2|NCOA1|NR1H4|BAAT|SLCO1B1|ALB|RXRA
REACTOME_RECYCLING_PATHWAY_OF_L1	0.18007	0.365949	0.135002	-0.320089	-1.18701	48	MSN|TUBA1C|AP2S1|ACTB|ACTG1|TUBA1B|TUBA1A|TUBA3E|TUBB4B|TUBB6|TUBA4B|KIF4A|RPS6KA3
REACTOME_REDUCTION_OF_CYTOSOLIC_CA_LEVELS	0.966216	0.983845	0.0526973	0.212096	0.564003	12	SLC8A3|SLC8A2|ATP2B3|ATP2B2|ATP2B4|ATP2A2|SLC8A1
REACTOME_REGULATED_NECROSIS	5.26405e-05	0.00141121	0.557332	-0.518241	-1.97576	56	TP63|CASP3|FAS|CASP4|CYCS|CASP8|GSDMD|RIPK1|TNFRSF10B|UBB|BAK1|BAX|TRADD|CFLAR|BIRC3|FLOT2|CASP1|FLOT1|CHMP2A|IRF1|MLKL|SDCBP|FADD|IRF2|IL1A|FASLG|ELANE|HSP90AA1|TNFSF10|TNFRSF10A|IL18|TP53|CASP5|CDC37|GZMB|RIPK3
REACTOME_REGULATED_PROTEOLYSIS_OF_P75NTR	0.166058	0.347564	0.144631	-0.517245	-1.31186	11	NGFR|PSEN2|NCSTN
REACTOME_REGULATION_BY_C_FLIP	0.00984786	0.0599435	0.38073	-0.687267	-1.74307	11	FAS|CASP8|RIPK1|TNFRSF10B|TRADD|CFLAR|FADD|FASLG|TNFSF10|TNFRSF10A
REACTOME_REGULATION_OF_BACH1_ACTIVITY	0.187956	0.370618	0.135002	-0.507602	-1.2874	11	UBB|SKP2|CUL1|MAFK
REACTOME_REGULATION_OF_BETA_CELL_DEVELOPMENT	0.629545	0.785374	0.0738053	0.241093	0.894778	42	MAML2|RBPJ|CREBBP|PTF1A|EP300|AKT3|NOTCH1
REACTOME_REGULATION_OF_CHOLESTEROL_BIOSYNTHESIS_BY_SREBP_SREBF	0.00482504	0.0387233	0.407018	0.41676	1.65931	55	SCD|NCOA2|IDI1|CREBBP|SEC24C|PPARA|FASN|GPAM|NFYB|ACACA|NCOA1|SREBF2|TM7SF2|MED1|TBL1XR1|MBTPS1|CHD9|MTF1|NCOA6|MVD|SREBF1|KPNB1|NFYA|SP1|TBL1X|PMVK|FDFT1|LSS
REACTOME_REGULATION_OF_COMMISSURAL_AXON_PATHFINDING_BY_SLIT_AND_ROBO	0.549784	0.734503	0.0782955	0.362383	0.925327	10	SRC|SLIT1|DCC|NTN1|ROBO1|SLIT3
REACTOME_REGULATION_OF_EXPRESSION_OF_SLITS_AND_ROBOS	0.68272	0.825503	0.0810802	0.191448	0.935325	172	UPF2|RPL3|RPL4|RPL22|RPS24|PABPC1|LDB1|CASC3|ZSWIM8|CUL2|RPL37|RPL30|RPL11|RPL23|RPS25|RPS23|RPL6|RPS17|RBM8A|SLIT1|RPL15|RPL19|RPS20|RPL26|UPF3A|RPL5|RPL7|RPL34|RPS3|RPL13|RPL36AL|PSMC5|RPS12|RPS6|RPL7A|RPL37A|GSPT1|RPS8
REACTOME_REGULATION_OF_FOXO_TRANSCRIPTIONAL_ACTIVITY_BY_ACETYLATION	0.0192677	0.0952052	0.352488	0.658846	1.68233	10	SIRT1|FOXO4|CREBBP|EP300|FOXO3|TXNIP
REACTOME_REGULATION_OF_FZD_BY_UBIQUITINATION	0.35159	0.566501	0.0916795	-0.345405	-1.06649	21	FZD6|LGR6|UBB|FZD5|FZD8
REACTOME_REGULATION_OF_GENE_EXPRESSION_BY_HYPOXIA_INDUCIBLE_FACTOR	0.698905	0.835503	0.0579755	-0.322511	-0.817965	11	VEGFA|EPO|CITED2
REACTOME_REGULATION_OF_GENE_EXPRESSION_IN_BETA_CELLS	0.0603291	0.18447	0.321776	-0.487724	-1.50592	21	HNF4G|MAFA|GCK|FOXA2|AKT2|SLC2A2|PDX1|NKX6-1|FOXO1|FOXA3
REACTOME_REGULATION_OF_GENE_EXPRESSION_IN_LATE_STAGE_BRANCHING_MORPHOGENESIS_PANCREATIC_BUD_PRECURSOR_CELLS	0.0872483	0.229679	0.227987	0.480581	1.40091	16	MAML2|RBPJ|CREBBP|EP300|NOTCH1|NEUROG3|MAMLD1
REACTOME_REGULATION_OF_GLUCOKINASE_BY_GLUCOKINASE_REGULATORY_PROTEIN	0.0256431	0.113633	0.352488	-0.455129	-1.52872	31	NUP37|GCK|NUP54|NDC1|NUP210|NUP107|RAE1|NUP35|POM121C|NUP43|NUP160|NUP205|NUP85|POM121|GCKR|SEC13|NUP88|NUP62|NUP98|SEH1L
REACTOME_REGULATION_OF_GLYCOLYSIS_BY_FRUCTOSE_2_6_BISPHOSPHATE_METABOLISM	0.990991	0.995733	0.0515309	0.196559	0.522686	12	PFKFB3|PRKACG|PRKACB|PPP2R5D|PFKFB2
REACTOME_REGULATION_OF_HMOX1_EXPRESSION_AND_ACTIVITY	4.20007e-05	0.00120275	0.557332	-0.491727	-1.93624	65	PSMC2|UBB|PSMD8|PSMD14|PSMA1|PSMD12|SKP2|PSMB8|PSMA2|PSMB1|PSMB9|PSMD5|CUL1|PSMB4|PSMC4|PSMA5|PSMD13|HM13|PSMC1|SEM1|PSMA7|PSME2|PSMB3|PSME3|MAFK|PSMD2|PSMD9|PSMB2|HMOX1|PSMA3|PSMD6|PSMA4
REACTOME_REGULATION_OF_HSF1_MEDIATED_HEAT_SHOCK_RESPONSE	0.210873	0.4038	0.119348	-0.278999	-1.15728	81	DEDD2|RPA3|HSPB1|DNAJB6|NUP37|SERPINH1|UBB|NUP54|DNAJB1|HSPA5|NDC1|NUP210|HSPA6|HSPA4L|NUP107|HSPH1|RAE1|NUP35|POM121C|NUP43|MRPL18|NUP160|NUP205|RPA2|HSPA8|NUP85|RLN1|DNAJC2|HSPA4|POM121|HSPB2|RPA1|SEC13|NUP88|HSPA13|BAG5|ATR|NUP62|NUP98|SEH1L|HSPA1B
REACTOME_REGULATION_OF_IFNA_SIGNALING	0.516008	0.710568	0.0743625	-0.29576	-0.952834	26	SOCS1|SOCS3|STAT2|IFNAR1|PTPN1|STAT1|USP18|IFNAR2
REACTOME_REGULATION_OF_IFNG_SIGNALING	0.44898	0.651745	0.0808589	-0.368512	-1.0113	14	SOCS1|IFNGR2|SOCS3|PTPN2|PTPN1|STAT1|IFNG
REACTOME_REGULATION_OF_INNATE_IMMUNE_RESPONSES_TO_CYTOSOLIC_DNA	0.259598	0.467276	0.112379	-0.428912	-1.15481	13	UBB|TRIM21|ZBP1|IRF3|TRIM56
REACTOME_REGULATION_OF_INSULIN_LIKE_GROWTH_FACTOR_IGF_TRANSPORT_AND_UPTAKE_BY_INSULIN_LIKE_GROWTH_FACTOR_BINDING_PROTEINS_IGFBPS	0.000422898	0.0069532	0.498493	-0.380797	-1.68004	123	FUCA2|FSTL1|TIMP1|LAMB1|VWA1|LGALS1|NUCB1|IGFBP3|AFP|CST3|PROC|P4HB|IGFBP7|TNC|PDIA6|IGFBP2|SPP1|CALU|SDC2|LAMC1|FAM20C|MMP2|APOB|SHISA5|MXRA8|SCG2|LAMB2|QSOX1|LTBP1|VGF|TMEM132A|MELTF|HSP90B1|RCN1|PAPPA2|SERPINC1|GZMH|CDH2|IGFBP5|SERPINA1|PRSS23|CKAP4|IL6|APOL1|APLP2|CP|FAM20A|DNAJC3
REACTOME_REGULATION_OF_INSULIN_SECRETION	0.015977	0.0835311	0.352488	0.340891	1.46848	78	GLP1R|PLCB1|KCNB1|PRKCA|ADCY8|RAPGEF4|MARCKS|CACNA1A|ADRA2A|GNAI1|ADCY5|KCNJ11|GNB3|AHCYL1|PLCB3|ABCC8|CACNA1C|ITPR2|CACNB2|VAMP2|KCNG2|CACNA2D2|PRKACG|GNG8|GNG4|CACNA1E|STXBP1|ACSL4|PRKACB|GNAQ
REACTOME_REGULATION_OF_KIT_SIGNALING	0.525727	0.716126	0.0824344	0.327947	0.955978	16	PRKCA|SOS1|CBL|SRC|FYN|GRB2|SOCS6
REACTOME_REGULATION_OF_LIPID_METABOLISM_BY_PPARALPHA	0.058779	0.18447	0.321776	0.279108	1.28264	119	MED13L|NCOA2|CREBBP|FADS1|THRAP3|PPARA|NFYB|RXRB|EP300|NCOR2|MED24|FAM120B|MED22|MED13|NCOA1|TNFRSF21|NR1H4|SREBF2|MED1|TBL1XR1|MED12|CDK19|ACOX1|CHD9|PEX11A|MTF1|ARNT2|CYP1A1|CDK8|SIN3A|NCOA3|HMGCS2|NCOA6
REACTOME_REGULATION_OF_LOCALIZATION_OF_FOXO_TRANSCRIPTION_FACTORS	0.324324	0.539826	0.111463	0.418935	1.11403	12	FOXO4|AKT3|FOXO6|FOXO3
REACTOME_REGULATION_OF_MECP2_EXPRESSION_AND_ACTIVITY	0.0615034	0.185907	0.276501	0.415163	1.436	31	AGO4|TNRC6C|AGO3|HIPK2|AGO1|TNRC6B|NCOR2|MECP2|TBL1XR1|HTT|CAMK2G|SIN3A|TNRC6A|CREB1|AGO2
REACTOME_REGULATION_OF_MRNA_STABILITY_BY_PROTEINS_THAT_BIND_AU_RICH_ELEMENTS	0.0302168	0.122835	0.352488	-0.33856	-1.424	87	PSMC2|HSPB1|UBB|PSMD8|PSMD14|PSMA1|PSMD12|PSMB8|PSMA2|PSMB1|PSMB9|PSMD5|PSMB4|PSMC4|PSMA5|PSMD13|EXOSC9|PSMC1|SEM1|PSMA7|PSME2|PSMB3|PSME3|PSMD2|PSMD9|ZFP36|HSPA8|PSMB2|PSMA3|PSMD6|PSMA4|TNFSF13|YWHAZ|TNPO1|EXOSC3
REACTOME_REGULATION_OF_PLK1_ACTIVITY_AT_G2_M_TRANSITION	0.395041	0.604601	0.0815265	-0.244706	-1.02449	86	CCNB1|UBB|PRKACA|TUBG1|RAB8A|DYNLL1|HAUS1|PPP1CB|AURKA|BORA|CEP41|NDE1|ODF2|TUBA1A|TUBB4B|PLK1|CEP135|CUL1|CETN2|PLK4|NEK2|HAUS2|SSNA1|AJUBA|CCNB2|HAUS8|CDK1|NEDD1|PRKAR2B
REACTOME_REGULATION_OF_PTEN_GENE_TRANSCRIPTION	0.0719424	0.203982	0.261664	0.315699	1.29414	61	HDAC5|CHD4|MTA3|RRAGB|RRAGD|CBX6|PTEN|ATN1|RPTOR|GATAD2B|KDM1A|CHD3|MAPK3|MTA2|MAF1|PHC1|MTA1|CBX8|MAPK1|BMI1|MTOR|RING1
REACTOME_REGULATION_OF_PTEN_STABILITY_AND_ACTIVITY	0.0636438	0.187801	0.287805	-0.337107	-1.34415	69	PSMC2|UBB|PSMD8|PSMD14|PSMA1|PSMD12|PSMB8|PSMA2|PSMB1|PSMB9|PSMD5|PSMB4|PSMC4|PSMA5|PSMD13|PSMC1|SEM1|PSMA7|AKT2|PSME2|PSMB3|PSME3|PSMD2|PSMD9|PSMB2|PSMA3|PSMD6
REACTOME_REGULATION_OF_PYRUVATE_DEHYDROGENASE_PDH_COMPLEX	0.333333	0.546875	0.10925	0.379117	1.10514	16	PDK4|PDP2|PDPR|PDHX|PDP1|PDHA1|PPARD|PDK2|RXRA
REACTOME_REGULATION_OF_RAS_BY_GAPS	0.00316999	0.0295866	0.431708	-0.424951	-1.69172	68	PSMC2|SPRED2|SPRED1|SPRED3|UBB|PSMD8|PSMD14|PSMA1|PSMD12|PSMB8|PSMA2|PSMB1|PSMB9|PSMD5|PSMB4|PSMC4|PSMA5|PSMD13|PSMC1|SEM1|PSMA7|PSME2|PSMB3|PSME3|PSMD2|PSMD9|PSMB2|PSMA3|PSMD6|RASA3|PSMA4|NRAS
REACTOME_REGULATION_OF_RUNX1_EXPRESSION_AND_ACTIVITY	0.0250986	0.112944	0.352488	0.536411	1.59638	17	AGO4|TNRC6C|AGO3|AGO1|TNRC6B|PTPN11|SRC
REACTOME_REGULATION_OF_RUNX2_EXPRESSION_AND_ACTIVITY	0.000513265	0.00808393	0.477271	-0.437559	-1.76416	73	PSMC2|UBB|TWIST1|PSMD8|PSMD14|NKX3-2|PSMA1|PSMD12|SKP2|PSMB8|PSMA2|PSMB1|PSMB9|PSMD5|CBFB|CUL1|PSMB4|PSMC4|PSMA5|HIVEP3|PSMD13|PSMC1|DLX5|SEM1|PSMA7|PSME2|PSMB3|PSME3|STAT1|PSMD2|PSMD9|PPARGC1A|PSMB2|PSMA3|PSMD6
REACTOME_REGULATION_OF_RUNX3_EXPRESSION_AND_ACTIVITY	0.000242321	0.00469731	0.518848	-0.491068	-1.87444	55	PSMC2|MDM2|UBB|PSMD8|PSMD14|PSMA1|PSMD12|PSMB8|PSMA2|PSMB1|PSMB9|PSMD5|CBFB|PSMB4|PSMC4|PSMA5|PSMD13|PSMC1|SEM1|PSMA7|PSME2|PSMB3|RUNX3|PSME3|PSMD2|PSMD9|PSMB2|PSMA3|PSMD6|PSMA4|CDKN2A|PSMC3|TGFB1
REACTOME_REGULATION_OF_SIGNALING_BY_CBL	0.0294784	0.122585	0.352488	0.467003	1.47988	22	PIK3R1|PIK3CB|CBL|CRKL|RAPGEF1|PIK3CA|FYN|GRB2
REACTOME_REGULATION_OF_SIGNALING_BY_NODAL	0.603524	0.769677	0.0743625	0.346956	0.902223	11	ACVR2B|ACVR2A|LEFTY1|TDGF1|DAND5|ACVR1B
REACTOME_REGULATION_OF_TLR_BY_ENDOGENOUS_LIGAND	0.784452	0.895781	0.0511148	-0.251488	-0.776504	21	GSDMD|APOB|LY96|S100A8|S100A9
REACTOME_REGULATION_OF_TNFR1_SIGNALING	0.0443262	0.152599	0.287857	-0.4103	-1.41955	35	CASP8|SPPL2A|RIPK1|UBB|USP4|TRAF1|TRADD|CFLAR|TNFRSF1A|BIRC3
REACTOME_REGULATION_OF_TP53_ACTIVITY	0.625585	0.781981	0.0558265	-0.204016	-0.936056	160	MDM2|TP63|HUS1|RPA3|SETD9|RFC2|PLK3|BLM|TAF13|SMYD2|UBB|RMI2|CCNG1|CDK2|AURKA|RAD9B|KMT5A|RFC3|CCNA2|CCNA1|MDM4|TAF7L|RBBP8|RFC4|BRCA1|PIP4K2C|EXO1|CHEK1|CHEK2|TAF12|AKT2|TAF9|RNF34|HDAC1|RAD1|PRKAA1|RFFL|PRDM1|ING2|BARD1|CDK1|TAF10|PRR5
REACTOME_REGULATION_OF_TP53_ACTIVITY_THROUGH_ACETYLATION	0.00505788	0.039243	0.407018	0.49637	1.71057	30	CHD4|BRD7|PIP4K2B|KAT6A|EP300|AKT3|GATAD2B|BRD1|BRPF3|CHD3|MTA2|BRPF1|PIP4K2A|PIP4P1
REACTOME_REGULATION_OF_TP53_ACTIVITY_THROUGH_ASSOCIATION_WITH_CO_FACTORS	0.693305	0.833312	0.0664364	0.296268	0.835725	14	PHF20|AKT3|TP53BP2|BANP
REACTOME_REGULATION_OF_TP53_ACTIVITY_THROUGH_METHYLATION	0.365766	0.577727	0.0905429	-0.359309	-1.06905	19	MDM2|SETD9|SMYD2|UBB|KMT5A|MDM4|CHEK2
REACTOME_REGULATION_OF_TP53_ACTIVITY_THROUGH_PHOSPHORYLATION	0.0606329	0.184535	0.321776	-0.312875	-1.33003	92	MDM2|HUS1|RPA3|RFC2|PLK3|BLM|TAF13|UBB|RMI2|CDK2|AURKA|RAD9B|RFC3|CCNA2|CCNA1|MDM4|TAF7L|RBBP8|RFC4|BRCA1|EXO1|CHEK1|CHEK2|TAF12|TAF9|RAD1|PRKAA1|BARD1|TAF10|TPX2|BRIP1|PRKAG1|PRKAG3|TP53RK|RPA2
REACTOME_REGULATION_OF_TP53_EXPRESSION_AND_DEGRADATION	0.366548	0.578036	0.0897105	-0.301985	-1.05991	37	MDM2|UBB|CCNG1|CDK2|CCNA2|CCNA1|MDM4|CHEK2|AKT2|RNF34|RFFL|PRDM1|CDK1|PRR5
REACTOME_REMOVAL_OF_AMINOTERMINAL_PROPEPTIDES_FROM_GAMMA_CARBOXYLATED_PROTEINS	0.875926	0.939291	0.048215	-0.276161	-0.678331	10	PROC|PROS1|FURIN|GAS6
REACTOME_REPRESSION_OF_WNT_TARGET_GENES	0.071062	0.202575	0.287805	0.540064	1.47572	13	CTBP2|TLE3|MYC|TCF7L1|TCF7L2
REACTOME_REPRODUCTION	0.439669	0.644167	0.0758887	-0.241557	-1.0076	84	RPA3|BLM|CATSPERB|LMNA|DMC1|SUN1|ZP1|MND1|CDK2|PSMC3IP|MLH1|ZP3|SYCE3|RBBP8|CATSPER1|BRCA1|HVCN1|CDK4|CATSPERD|RAD51|BRCA2|CD9
REACTOME_RESOLUTION_OF_ABASIC_SITES_AP_SITES	0.0323701	0.125496	0.321776	-0.434869	-1.5263	37	RPA3|RFC2|POLE2|PNKP|PCNA|RFC3|RFC4|LIG1|POLD3|UNG|MBD4|POLE3|MUTYH|POLD1|TDG|SMUG1|POLD2|RPA2
REACTOME_RESOLUTION_OF_AP_SITES_VIA_THE_MULTIPLE_NUCLEOTIDE_PATCH_REPLACEMENT_PATHWAY	0.118397	0.278842	0.173748	-0.414618	-1.32589	24	RPA3|RFC2|POLE2|PCNA|RFC3|RFC4|LIG1|POLD3|POLE3|POLD1|POLD2|RPA2
REACTOME_RESOLUTION_OF_D_LOOP_STRUCTURES	0.0500894	0.167495	0.271289	-0.40903	-1.40972	34	BLM|RMI2|XRCC2|SPIDR|RBBP8|BRCA1|EXO1|GEN1|RAD51|EME1|BRCA2|BARD1|XRCC3|BRIP1|RAD51AP1
REACTOME_RESOLUTION_OF_D_LOOP_STRUCTURES_THROUGH_SYNTHESIS_DEPENDENT_STRAND_ANNEALING_SDSA	0.148776	0.324321	0.156312	-0.398434	-1.28361	26	BLM|RMI2|XRCC2|RBBP8|BRCA1|EXO1|RAD51|BRCA2|BARD1|XRCC3|BRIP1|RAD51AP1
REACTOME_RESOLUTION_OF_SISTER_CHROMATID_COHESION	0.00360066	0.0315058	0.431708	-0.354295	-1.55868	125	TUBA1C|NUP37|CCNB1|ITGB3BP|CENPK|CENPL|KIF18A|DSN1|CENPN|CENPS|DYNLL1|ZWILCH|ERCC6L|B9D2|NDE1|TUBA1B|TUBA1A|CENPA|TUBA3E|CDC20|SGO2|TUBB4B|CENPH|PLK1|CENPM|TUBB6|CENPU|SPC24|SKA1|TUBA4B|CDCA8|CENPE|NUP107|BUB1|BIRC5|SPC25|CENPI|CENPO|NUF2|NUP43|SGO1|MAD2L1|NSL1|KNTC1|CENPP|CCNB2|NDC80|CDK1|KIF2C
REACTOME_RESPIRATORY_ELECTRON_TRANSPORT	0.0239323	0.109256	0.352488	-0.328753	-1.41849	103	CYCS|COX7B|UQCRQ|NDUFB5|NDUFA4|COQ10B|NDUFA3|COA1|NDUFB4|UQCR11|COX5B|NDUFA2|COX6A1|NDUFB1|NDUFB7|NDUFA12|NDUFB2|COX14|SDHD|NDUFA7|COX5A|COX6B1|COX11|UQCRFS1|NDUFA6|NDUFAF7|UQCR10|NDUFV3|NDUFA1|NDUFB3|NDUFA13|NDUFC1|NDUFB6|NDUFA8|NDUFS5|COX8A|UQCRC1|NDUFAB1|NDUFAF5|NDUFV2|UQCRH|SDHB|COX18|SCO2|NDUFS6|TMEM126B|TACO1
REACTOME_RESPIRATORY_ELECTRON_TRANSPORT_ATP_SYNTHESIS_BY_CHEMIOSMOTIC_COUPLING_AND_HEAT_PRODUCTION_BY_UNCOUPLING_PROTEINS	0.00453922	0.0368995	0.407018	-0.337572	-1.48854	126	CYCS|ATP5MF|COX7B|UQCRQ|NDUFB5|NDUFA4|COQ10B|NDUFA3|COA1|ATP5PD|NDUFB4|UQCR11|UCP1|COX5B|NDUFA2|COX6A1|ATP5MC3|NDUFB1|NDUFB7|ATP5PB|NDUFA12|ATP5MC1|NDUFB2|COX14|SDHD|NDUFA7|COX5A|COX6B1|COX11|SLC25A14|ATP5F1E|UQCRFS1|NDUFA6|NDUFAF7|UQCR10|NDUFV3|NDUFA1|NDUFB3|NDUFA13|NDUFC1|NDUFB6|NDUFA8|NDUFS5|COX8A|UQCRC1|NDUFAB1|NDUFAF5|NDUFV2|UQCRH|SDHB|COX18|ATP5PO|ATP5MG|ATP5PF|SCO2|NDUFS6|TMEM126B|TACO1
REACTOME_RESPONSE_OF_EIF2AK1_HRI_TO_HEME_DEFICIENCY	0.00650617	0.0471136	0.407018	-0.617551	-1.73995	15	PPP1R15A|GRB10|ATF5|CHAC1|DDIT3|ATF3|TRIB3|ASNS|EIF2AK1|CEBPB
REACTOME_RESPONSE_OF_EIF2AK4_GCN2_TO_AMINO_ACID_DEFICIENCY	0.0320868	0.125169	0.321776	0.306593	1.36888	102	RPL3|RPL4|RPL22|RPS24|RPL37|RPL30|RPL11|RPL23|RPS25|GCN1|RPS23|RPL6|RPS17|RPL15|RPL19|RPS20|RPL26|RPL5|RPL7|RPL34|RPS3|RPL13|RPL36AL|RPS12|RPS6|RPL7A|RPL37A|RPS8|RPL8|FAU|ATF2
REACTOME_RESPONSE_OF_MTB_TO_PHAGOCYTOSIS	0.678005	0.823011	0.0699459	0.266474	0.857915	23	VPS33B|MAPK3|SFPQ|MAPK1|HGS|KPNB1|TRIM27|CTSG|RNF213
REACTOME_RESPONSE_TO_ELEVATED_PLATELET_CYTOSOLIC_CA2	0.00114786	0.0146091	0.45506	-0.368604	-1.63813	130	PDGFA|FAM3C|TAGLN2|RARRES2|ANXA5|CD63|TMSB4X|TIMP1|SERPING1|PPIA|SERPINE1|CD109|VEGFA|CALU|ACTN4|MANF|HSPA5|CYB5R1|TGFB3|ECM1|ITGB3|LGALS3BP|ACTN1|SERPINA3|QSOX1|WDR1|PROS1|CHID1|PFN1|MMRN1|TGFB2|TEX264|VWF|FLNA|SERPINA1|ORM1|CD9|TMX3|APLP2|PCYOX1L|THBS1|SRGN|HGF|SERPINF2|OLA1|PDGFB|VEGFD|FN1|CFD|FGG|CLU|CAP1|ITIH4|LAMP2|LHFPL2|ENDOD1|PPBP|GAS6|KNG1|TGFB1
REACTOME_RESPONSE_TO_METAL_IONS	0.102041	0.256492	0.190023	-0.499172	-1.36986	14	MT1M|MT1E|MT3|MT1A|CSRP1
REACTOME_RETINOID_CYCLE_DISEASE_EVENTS	4.88028e-05	0.00133677	0.557332	-0.788607	-2.12326	13	RBP1|RDH5|RLBP1|TTR|STRA6|RDH12
REACTOME_RETROGRADE_NEUROTROPHIN_SIGNALLING	0.0305354	0.122835	0.352488	0.546443	1.54143	14	AP2B1|DNM3|SH3GL2|DNAL4
REACTOME_RETROGRADE_TRANSPORT_AT_THE_TRANS_GOLGI_NETWORK	0.0620525	0.185907	0.282013	0.351505	1.34797	49	VPS51|VTI1A|VPS53|VPS52|COG8|RAB6B|NAA30|RAB9B|USP6NL|NAA35|GOLGA4|RAB6A|RGP1|COG2|GOLGA1|COG1|RIC1|VAMP4|RHOBTB3|GCC2
REACTOME_RET_SIGNALING	0.0161855	0.0842716	0.352488	0.418225	1.52895	40	GAB2|GDNF|PRKCA|PIK3R1|FRS2|NRTN|RET|PTPN11|SOS1|PIK3CB|GFRA1|SRC|DOK6|GFRA2|PIK3CA|PRKACG|GRB2|GAB1|PRKACB|PSPN|DOK4
REACTOME_REVERSIBLE_HYDRATION_OF_CARBON_DIOXIDE	0.008871	0.0558873	0.38073	-0.647486	-1.7038	12	CA2|CA3|CA5B|CA13|CA12|CA6|CA1|CA5A|CA9|CA14
REACTOME_RHOA_GTPASE_CYCLE	0.102426	0.256574	0.231127	0.247373	1.19236	148	OPHN1|TJP2|ACBD5|NET1|ARHGEF10L|ARHGAP31|ARHGAP32|BCR|ARHGEF17|MACO1|PIK3R1|ARHGEF7|FAM13A|MYO9A|AKAP13|ROCK1|ARHGAP35|ARHGAP24|PCDH7|PKN1|CCDC115|ARHGAP22|TIAM1|FARP1|RTKN|ARHGAP21|ARAP1|SLK|ARHGAP5|ARHGEF4|VAPB|ARHGAP19|ARHGAP28
REACTOME_RHOBTB1_GTPASE_CYCLE	0.120181	0.28199	0.193813	0.399622	1.28659	23	SPEN|RBBP6|CPSF7|ROCK1|RNF20
REACTOME_RHOBTB2_GTPASE_CYCLE	0.272727	0.477696	0.107554	-0.361177	-1.14591	23	ACTN1|ACTG1|TWF1|CCT6A|TRA2B|HSP90AA1|CCT2|CDC37|TMOD3
REACTOME_RHOBTB3_ATPASE_CYCLE	0.880952	0.94194	0.0551352	0.255553	0.652542	10	RAB9B|HGS|RHOBTB3|LRRC41|CUL3|VHL
REACTOME_RHOBTB_GTPASE_CYCLE	0.851598	0.92511	0.0592219	0.211717	0.753928	35	SPEN|RBBP6|CPSF7|ROCK1|RNF20
REACTOME_RHOB_GTPASE_CYCLE	0.028729	0.120917	0.352488	0.327428	1.38381	70	OPHN1|TJP2|NET1|ARHGEF10L|ARHGAP32|BCR|ARHGEF17|PIK3R1|MYO9A|AKAP13|ROCK1|ARHGAP35|PCDH7|PKN1|RTKN|ARHGAP21|SLK|ARHGAP5
REACTOME_RHOC_GTPASE_CYCLE	0.0997567	0.252904	0.222056	0.290613	1.23776	73	OPHN1|TJP2|ACBD5|ARHGEF10L|ARHGAP32|BCR|ARHGEF17|MACO1|PIK3R1|AKAP13|ROCK1|ARHGAP35|PKN1|RTKN|ARHGAP21|SLK|ARHGAP5|VAPB|ABR|ARHGEF12|FMNL2|ARHGAP39|MCF2|ARHGEF11
REACTOME_RHOD_GTPASE_CYCLE	0.550877	0.734503	0.0675189	-0.254477	-0.9588	53	STEAP3|CPNE8|RHOD|STBD1|VRK2|DIAPH3|MCAM|ACTN1|ESYT1|DIAPH1|RACGAP1
REACTOME_RHOF_GTPASE_CYCLE	0.344828	0.558461	0.10882	0.286445	1.05794	41	ARHGAP12|ARHGAP32|DIAPH2|MTMR1|ADD3|PIK3R1|FAM169A|FARP1|ARHGAP21|BASP1|ARHGAP5
REACTOME_RHOG_GTPASE_CYCLE	0.734349	0.858733	0.052163	-0.216266	-0.871947	73	VAV3|EPHA2|TFRC|STBD1|HSPE1|VRK2|DIAPH3|CDC42|MCAM|ESYT1|DSG2|IQGAP2|YKT6|DEPDC1B|LMAN1|ITGB1|ARHGEF5|CAV1|ARHGDIB|VAMP3|TMPO|PAK4|TRIO
REACTOME_RHOH_GTPASE_CYCLE	0.455516	0.656467	0.077884	-0.287948	-1.01064	37	TFRC|ZAP70|UACA|NIPSNAP2|TUBA1B|FAM91A1|TMEM59|LCK|JUP|CAV1|ARHGDIB|RHOH|VAMP3|PAK4|PAK1|SLC4A7
REACTOME_RHOJ_GTPASE_CYCLE	0.826389	0.914982	0.0479259	-0.212876	-0.812565	55	STEAP3|CPNE8|RHOJ|TFRC|DIAPH3|SYDE1|CDC42|NIPSNAP2
REACTOME_RHOQ_GTPASE_CYCLE	0.65324	0.80774	0.0592219	-0.233855	-0.899554	58	STEAP3|CPNE8|TFRC|DLC1|IQGAP1|DIAPH3|SYDE1|CDC42|CDC42EP3|TRIP10
REACTOME_RHOU_GTPASE_CYCLE	0.00973535	0.05977	0.38073	0.437825	1.59387	39	DLG5|ARHGAP31|DST|STAM|PEAK1|PIK3R1|ARHGEF7|WDR6|WWP2|SPTAN1|SRC|GIT1|ARHGEF6|HGS|GRB2|PAK3|SPTBN1
REACTOME_RHOV_GTPASE_CYCLE	0.0659091	0.192681	0.266351	0.386787	1.39883	37	ARHGAP12|DLG5|DST|PEAK1|PIK3R1|ARHGEF7|MYO9A|WDR6|SPTAN1|CEP97
REACTOME_RHO_GTPASES_ACTIVATE_CIT	0.691892	0.832649	0.057853	-0.284654	-0.846928	19	MYL12B|MYL9|PPP1CB|RHOC|RAC1|PRC1|MYL6|KIF14|MYH9
REACTOME_RHO_GTPASES_ACTIVATE_FORMINS	0.000424918	0.0069532	0.498493	-0.370535	-1.66751	138	TUBA1C|NUP37|RHOD|ITGB3BP|CENPK|DIAPH3|CENPL|KIF18A|CDC42|DSN1|ACTB|CENPN|CENPS|DYNLL1|ZWILCH|DIAPH1|ERCC6L|B9D2|ACTG1|NDE1|TUBA1B|TUBA1A|CENPA|TUBA3E|CDC20|SGO2|TUBB4B|RHOC|CENPH|PLK1|CENPM|TUBB6|CENPU|SPC24|SKA1|RAC1|PFN1|TUBA4B|CDCA8|CENPE|NUP107|BUB1|BIRC5|SPC25|CENPI|CENPO|NUF2|NUP43|SGO1|ITGB1|MAD2L1|NSL1|KNTC1|CENPP|NDC80|KIF2C
REACTOME_RHO_GTPASES_ACTIVATE_IQGAPS	0.000131372	0.00293054	0.518848	-0.600229	-2.01609	31	TUBA1C|IQGAP1|CDC42|CTNNA1|ACTB|ACTG1|TUBA1B|TUBA1A|TUBA3E|TUBB4B|TUBB6|RAC1|TUBA4B|IQGAP2|IQGAP3|CTNNB1|TUBB2A|TUBA3C
REACTOME_RHO_GTPASES_ACTIVATE_KTN1	0.737885	0.861664	0.0643583	0.307234	0.79893	11	KIF5B|KLC4|KTN1|KLC2
REACTOME_RHO_GTPASES_ACTIVATE_NADPH_OXIDASES	0.657837	0.810217	0.0701132	0.26422	0.870658	24	PRKCA|MAPK3|PIK3C3|PRKCB|MAPK1|PIK3R4|PRKCZ
REACTOME_RHO_GTPASES_ACTIVATE_PAKS	0.498233	0.693673	0.0728939	-0.314691	-0.971654	21	MYL12B|CDC42|MYL9|PPP1CB|RAC1|LIMK1|FLNA|MYL6|MYLK|MYH9|PAK1
REACTOME_RHO_GTPASES_ACTIVATE_PKNS	0.930023	0.967654	0.0545681	0.19916	0.705476	34	NCOA2|PPP1R12A|PKN1|MYH10|KDM1A|PPP1R12B|MYH11|KDM4C|MYH14|KLK3|PDPK1
REACTOME_RHO_GTPASES_ACTIVATE_ROCKS	0.846847	0.923833	0.048506	-0.254636	-0.757616	19	MYL12B|MYL9|PPP1CB|RHOC|LIMK1|MYL6
REACTOME_RHO_GTPASES_ACTIVATE_WASPS_AND_WAVES	0.434004	0.640333	0.0931455	0.27992	1.00831	36	ABI1|PTK2|ABL1|WASF3|WIPF2|MAPK3|NCKIPSD|MAPK1|WASF1|NCKAP1|GRB2|CYFIP2|ABI2
REACTOME_RHO_GTPASE_CYCLE	0.00210663	0.0229484	0.431708	0.245107	1.32451	446	OPHN1|ABI1|TJP2|ACBD5|ARHGAP12|ANKRD26|DLG5|LRRC1|NET1|ARHGEF10L|OSBPL11|ARHGAP31|ABL2|ARHGAP32|DST|BCR|SLITRK5|ITSN1|STAM|SOS2|ARHGEF17|DIAPH2|DOCK10|SPEN|MACO1|CFTR|MTMR1|PEAK1|ADD3|PIK3R1|VANGL2|FRS2|CCDC88A|ARFGAP2|TAOK3|RBBP6|ARHGEF7|RALGAPA1|CPSF7|DNMBP|WASF3|FAM13A|RAC3|MYO9A|AKAP13|ROCK1|CDC42BPB|ARHGAP35|WDR6|SRGAP3|ARHGAP24|WWP2|FAM169A|KIDINS220|PCDH7|SOS1|SPTAN1|PKN1|PLXNB1|ELMO2|FRS3…
REACTOME_RHO_GTPASE_EFFECTORS	0.0371364	0.137623	0.321776	-0.2647	-1.27505	262	TUBA1C|WIPF3|ARPC1A|TAX1BP3|IQGAP1|NUP37|RHOD|MYL12B|ITGB3BP|CENPK|DIAPH3|CENPL|KIF18A|CDC42|CTNNA1|DSN1|ACTB|CENPN|MYL9|CENPS|DYNLL1|ZWILCH|DIAPH1|PPP1CB|ROPN1|RHOQ|ERCC6L|B9D2|ACTG1|ARPC5|ACTR3|NDE1|TUBA1B|TUBA1A|CENPA|TUBA3E|CDC20|SGO2|TUBB4B|RHOC|CENPH|PLK1|CENPM|TUBB6|CENPU|NCF1|SPC24|SKA1|RAC1|PFN1|TUBA4B|CDCA8|LIMK1|IQGAP2|CENPE|NUP107|BUB1|BIRC5|SPC25|CENPI|CENPO|ARPC3|IQGAP3|CDC25C|ARPC2…
REACTOME_RIPK1_MEDIATED_REGULATED_NECROSIS	0.00302602	0.0288016	0.431708	-0.534459	-1.76291	29	FAS|CASP8|RIPK1|TNFRSF10B|UBB|TRADD|CFLAR|BIRC3|FLOT2|FLOT1|MLKL|SDCBP|FADD|FASLG|HSP90AA1|TNFSF10|TNFRSF10A
REACTOME_RIP_MEDIATED_NFKB_ACTIVATION_VIA_ZBP1	0.96337	0.982871	0.0433637	-0.196273	-0.568972	17	RIPK1|MYD88
REACTOME_RMTS_METHYLATE_HISTONE_ARGININES	0.826185	0.914982	0.0601186	0.225098	0.775724	30	SMARCC2|ARID1B|PBRM1|PRMT5|ARID1A|SMARCB1|ACTL6B|SMARCA4|SMARCC1|ARID2|SMARCA2|JAK2|WDR5
REACTOME_RNA_POLYMERASE_III_CHAIN_ELONGATION	0.486388	0.686889	0.0755015	-0.336647	-0.995006	18	POLR1D|POLR2L|CRCP|POLR2H|POLR3G
REACTOME_RNA_POLYMERASE_III_TRANSCRIPTION	0.0827586	0.221672	0.237794	0.362224	1.33781	41	POLR3H|POLR3A|POU2F1|NFIX|NFIB|POLR2F|POLR3GL|GTF3C5|SNAPC4|POLR3B|BDP1|GTF3C4|BRF1
REACTOME_RNA_POLYMERASE_III_TRANSCRIPTION_INITIATION_FROM_TYPE_1_PROMOTER	0.260593	0.467738	0.122108	0.332515	1.1342	28	POLR3H|POLR3A|POLR2F|POLR3GL|GTF3C5|POLR3B|BDP1|GTF3C4|BRF1
REACTOME_RNA_POLYMERASE_III_TRANSCRIPTION_INITIATION_FROM_TYPE_3_PROMOTER	0.224576	0.422969	0.132846	0.341351	1.16435	28	POLR3H|POLR3A|POU2F1|POLR2F|POLR3GL|SNAPC4|POLR3B|BDP1
REACTOME_RNA_POLYMERASE_III_TRANSCRIPTION_TERMINATION	0.281179	0.489345	0.121543	0.349207	1.12428	23	POLR3H|POLR3A|NFIX|NFIB|POLR2F|POLR3GL|POLR3B
REACTOME_RNA_POLYMERASE_II_TRANSCRIBES_SNRNA_GENES	0.444444	0.648899	0.0975449	0.233278	0.993536	74	POU2F1|RPRD2|GTF2F2|POLR2F|INTS5|TAF5|PCF11|SNAPC4|GTF2A1|INTS2|ZC3H8|SUPT5H|CDK9|INTS4|POLR2A|RPRD1A|PHAX|ICE2|ICE1|TAF8|POU2F2|ELL2|SP1|CCNK|GTF2F1|SNAPC3
REACTOME_RNA_POLYMERASE_II_TRANSCRIPTION_TERMINATION	0.236145	0.439501	0.138805	0.2687	1.11642	66	CSTF2T|CASC3|POLDIP3|DHX38|CPSF7|WDR33|PCF11|SYMPK|NUDT21|RBM8A|LSM11|PABPN1|SLU7|CPSF2|CPSF1|SARNP
REACTOME_RNA_POLYMERASE_I_PROMOTER_ESCAPE	0.813208	0.910027	0.0524828	-0.2397	-0.783519	28	POLR1D|POLR2L|POLR2H|CDK7|CBX3
REACTOME_RNA_POLYMERASE_I_TRANSCRIPTION	0.0604651	0.18447	0.282013	0.35476	1.36482	48	CHD4|MTA3|TTF1|TAF1D|EHMT2|POLR2F|ERCC6|MNAT1|UBTF|GATAD2B|RRN3|CHD3|MAPK3|MTA2|MTA1|POLR1E
REACTOME_RNA_POLYMERASE_I_TRANSCRIPTION_INITIATION	0.0246392	0.111274	0.352488	0.394606	1.47203	44	CHD4|MTA3|TTF1|TAF1D|EHMT2|POLR2F|ERCC6|MNAT1|UBTF|GATAD2B|RRN3|CHD3|MTA2|MTA1|POLR1E
REACTOME_RNA_POLYMERASE_I_TRANSCRIPTION_TERMINATION	0.590566	0.760186	0.067676	-0.281263	-0.919377	28	POLR1D|POLR2L|CAVIN1|POLR2H|CDK7
REACTOME_RND1_GTPASE_CYCLE	0.017511	0.0896906	0.352488	0.394582	1.46443	42	ANKRD26|DLG5|DST|PIK3R1|VANGL2|FRS2|CCDC88A|ARHGAP35|WDR6|KIDINS220|FRS3|RASAL2|ARHGAP5
REACTOME_RND2_GTPASE_CYCLE	0.0070401	0.0485592	0.407018	0.448927	1.67247	43	ANKRD26|DLG5|LRRC1|DST|PIK3R1|VANGL2|FRS2|ARHGAP35|WDR6|KIDINS220|FRS3|RND2|NISCH|ARHGAP5|UHRF1BP1L|KTN1|PKP4|SCRIB|LEMD3|NUDC|MUC13|DSG1|GOLGA3
REACTOME_RND3_GTPASE_CYCLE	0.00744911	0.0501919	0.407018	0.425179	1.57798	42	ANKRD26|DLG5|DST|PIK3R1|VANGL2|CCDC88A|ROCK1|ARHGAP35|WDR6|NISCH|ARHGAP21|RASAL2|ARHGAP5|KTN1|PKP4|SCRIB|LEMD3|MUC13|DSG1|DDX4|PLEKHG5|DSP
REACTOME_ROLE_OF_LAT2_NTAL_LAB_ON_CALCIUM_MOBILIZATION	0.123043	0.287099	0.190023	0.454084	1.32367	16	GAB2|PIK3R1|SOS1|PIK3CB|PIK3CA|FYN|GRB2|PDPK1|MS4A2|SYK
REACTOME_ROLE_OF_PHOSPHOLIPIDS_IN_PHAGOCYTOSIS	0.12527	0.290147	0.184706	0.388858	1.30284	25	PIK3R1|PLA2G6|PRKCE|PIK3CB|AHCYL1|PLPP4|PIK3CA|ITPR2
REACTOME_ROLE_OF_SECOND_MESSENGERS_IN_NETRIN_1_SIGNALING	0.880952	0.94194	0.0551352	0.25428	0.649291	10	DCC|TRPC1|TRPC3|TRPC5|NTN1
REACTOME_RORA_ACTIVATES_GENE_EXPRESSION	0.00447546	0.0368567	0.407018	0.609419	1.82326	18	NCOA2|CREBBP|PPARA|EP300|NCOA1|MED1|TBL1XR1|CHD9|NCOA6|SREBF1|TBL1X|RORA|RXRA
REACTOME_ROS_AND_RNS_PRODUCTION_IN_PHAGOCYTES	0.209009	0.401608	0.126254	-0.337474	-1.17195	36	NOS2|ATP6V0B|ATP6V1C2|TCIRG1|NCF1|HVCN1|ATP6V0A4|MPO|NCF2|RAC2|SLC11A1|CYBA|ATP6V0E1|ATP6V1F|ATP6V0D2
REACTOME_RRNA_MODIFICATION_IN_THE_NUCLEUS_AND_CYTOSOL	0.592857	0.760186	0.0793435	0.229147	0.936063	60	PDCD11|DIMT1|THUMPD1|BMS1|TBL3|RCL1|TSR3|SNU13|RRP7A|FCF1|MPHOSPH10|RPS6|FBL|EMG1|DDX52|UTP3|WDR3|WDR75|KRR1|UTP14C|IMP4
REACTOME_RRNA_PROCESSING	0.0034055	0.0304321	0.431708	0.278939	1.39221	201	RPL3|PDCD11|RPL4|RPL22|RPS24|CSNK1E|RPP38|RPL37|DDX21|DIMT1|PELP1|RPL30|THUMPD1|RPL11|RPP30|BMS1|RPL23|RPS25|RPS23|RPL6|RPS17|EXOSC7|RPL15|NOB1|TBL3|RPL19|RPS20|RCL1|RPL26|FTSJ3|TSR3|PES1|RIOK1|EXOSC1|NOL9|SNU13|RPL5|RPL7|RPL34|EXOSC6|NCL|RRP7A|EXOSC4|RPS3|FCF1|RPL13|RPL36AL|MPHOSPH10|RPS12|RPS6|LAS1L|RPL7A|RPL37A|RPS8|FBL|RPL8|MTREX|FAU|EXOSC5|MRM1|EMG1|RPS4X|DDX52|UTP3|RPP14
REACTOME_RUNX1_AND_FOXP3_CONTROL_THE_DEVELOPMENT_OF_REGULATORY_T_LYMPHOCYTES_TREGS	0.0420413	0.147967	0.321776	-0.629725	-1.54678	10	CBFB|TNFRSF18|IL2RA|RUNX1|FOXP3|CTLA4|IFNG|CR1
REACTOME_RUNX1_INTERACTS_WITH_CO_FACTORS_WHOSE_PRECISE_EFFECT_ON_RUNX1_TARGETS_IS_NOT_KNOWN	0.010235	0.0611191	0.38073	0.446381	1.61436	37	HIPK2|SMARCC2|CBX6|EP300|ARID1B|PBRM1|ARID1A|PHC1|PCGF5|CBX8|BMI1|RING1|SMARCB1|ACTL6B|SMARCA4|SMARCC1|PHC3|ARID2|CSNK2A2|SMARCA2|CSNK2A1|CBX4
REACTOME_RUNX1_REGULATES_GENES_INVOLVED_IN_MEGAKARYOCYTE_DIFFERENTIATION_AND_PLATELET_FUNCTION	0.0192111	0.0952052	0.352488	0.421402	1.52402	37	AGO4|KMT2A|TNRC6C|AGO3|AGO1|TNRC6B|GP1BA|EP300|SETD1A|KMT2E|PRKCQ|KMT2D|SIN3A|SETD1B|KMT2C|TNRC6A
REACTOME_RUNX1_REGULATES_TRANSCRIPTION_OF_GENES_INVOLVED_IN_DIFFERENTIATION_OF_HSCS	0.0304274	0.122835	0.352488	-0.358836	-1.43684	70	PSMC2|UBB|PSMD8|PSMD14|LMO2|PSMA1|PSMD12|PSMB8|CDK7|PSMA2|GATA3|PSMB1|PSMB9|PSMD5|CBFB|PSMB4|PSMC4|PSMA5|PSMD13|PSMC1|SEM1|PSMA7|RUNX1|PSME2|PSMB3|PSME3|LMO1|PSMD2|PSMD9|PSMB2|PSMA3|PSMD6
REACTOME_RUNX2_REGULATES_BONE_DEVELOPMENT	0.275626	0.480345	0.123257	0.323667	1.11952	31	HDAC4|HEY2|HEY1|ABL1|SP7|SRC|SMAD4|MAPK3|MAPK1
REACTOME_RUNX2_REGULATES_OSTEOBLAST_DIFFERENTIATION	0.558499	0.738645	0.0785029	0.282339	0.930362	24	HEY2|HEY1|ABL1|SP7|SRC|MAPK3|MAPK1
REACTOME_RUNX3_REGULATES_NOTCH_SIGNALING	0.142549	0.315661	0.172324	0.458845	1.29433	14	MAML2|RBPJ|CREBBP|EP300|NOTCH1|MAMLD1
REACTOME_RUNX3_REGULATES_P14_ARF	0.61039	0.772956	0.0728939	0.348905	0.890911	10	HDAC4|EP300|KRAS|BRD2
REACTOME_SARS_COV_1_INFECTION	0.7487	0.871064	0.0523759	-0.229741	-0.85553	50	UBB|ST3GAL4|CTSL|PARP9|CANX|ST6GALNAC2|PARP10|MGAT1|CHMP2A|MOGS|GANAB|ST6GALNAC4
REACTOME_SARS_COV_2_INFECTION	0.105263	0.259553	0.17822	-0.310752	-1.25023	71	EDEM2|FUT8|MAGT1|UBB|DDOST|MGAT4B|RPN1|RPN2|ST3GAL4|CTSL|PARP9|PRMT1|CANX|ST6GALNAC2|PARP10|MGAT1|CHMP2A|STT3A|MOGS|GANAB|ST6GALNAC4
REACTOME_SARS_COV_INFECTIONS	0.695385	0.833312	0.0502948	-0.198956	-0.913276	156	IFNGR2|EDEM2|AP2S1|FKBP1A|FUT8|RIPK1|MAGT1|UBB|DDOST|MGAT4B|VEGFA|RPN1|FXYD1|RPN2|ST3GAL4|CTSL|ATP1A1|PARP9|ITGA4|ZBP1|PRMT1|CANX|IMPDH1|ATP1B3|ST6GALNAC2|PARP10|STAT2|MGAT1|HDAC1|CHMP2A|ITGB1|STT3A|MOGS|IFNAR1|GANAB|FXYD3|PDCD1|ST6GALNAC4|SAP30|FNTA|ATP1B2
REACTOME_SCAVENGING_BY_CLASS_A_RECEPTORS	0.0279023	0.120262	0.352488	-0.520344	-1.54817	19	COLEC11|CALR|COL4A2|APOB|MSR1|COL1A2|COL4A1|FTL|HSP90B1|COLEC12|MARCO|COL3A1
REACTOME_SCAVENGING_OF_HEME_FROM_PLASMA	0.155393	0.332547	0.15017	-0.482901	-1.30017	13	HP|HPX|AMBP|HBA1|APOL1|JCHAIN|CD163|APOA1
REACTOME_SCF_SKP2_MEDIATED_DEGRADATION_OF_P27_P21	3.69726e-06	0.000150276	0.627257	-0.543317	-2.1101	60	PSMC2|CKS1B|UBB|CDKN1A|PSMD8|PSMD14|PSMA1|PSMD12|SKP2|CDK2|PSMB8|PSMA2|PSMB1|CCNA2|PSMB9|CCNA1|PSMD5|CUL1|CDK4|PSMB4|PSMC4|CCNE1|PSMA5|PSMD13|PSMC1|SEM1|PSMA7|PSME2|PSMB3|PSME3|PSMD2|PSMD9|PSMB2|PSMA3|PSMD6
REACTOME_SEALING_OF_THE_NUCLEAR_ENVELOPE_NE_BY_ESCRT_III	0.506217	0.701687	0.0723571	-0.288192	-0.968001	31	TUBA1C|TUBA1B|TUBA1A|TUBA3E|TUBB4B|TUBB6|TUBA4B|CHMP2A|TUBB2A|TUBA3C
REACTOME_SELECTIVE_AUTOPHAGY	0.519199	0.711076	0.0679923	-0.23488	-0.972119	80	TUBA1C|MAP1LC3A|UBB|DYNLL1|PLIN2|TUBA1B|TUBA1A|TUBA3E|VDAC1|TUBB4B|TUBB6|UBE2N|TOMM40|ATG5|TUBA4B|ARL13B|FUNDC1|MTERF3|VIM|PGAM5|ATG12|TUBB2A|PRKAG1|PRKAG3|TUBA3C|HSPA8|HSP90AA1|SQSTM1|PLIN3|TOMM5
REACTOME_SELENOAMINO_ACID_METABOLISM	0.024341	0.110721	0.352488	0.302832	1.36948	109	RPL3|RPL4|RPL22|RPS24|GNMT|RPL37|RPL30|RPL11|SECISBP2|RPL23|RPS25|RPS23|RPL6|RPS17|RPL15|RPL19|RPS20|RPL26|PSTK|RPL5|RPL7|RPL34|RPS3|RPL13|RPL36AL|RPS12|RPS6|RPL7A|RPL37A|RPS8|RPL8|CBS|FAU
REACTOME_SEMA3A_PAK_DEPENDENT_AXON_REPULSION	0.318919	0.536499	0.09855	-0.388795	-1.11263	16	SEMA3A|FES|NRP1|RAC1|LIMK1|HSP90AA1|PAK1|PLXNA3|PLXNA4|CFL1|PLXNA2|PLXNA1
REACTOME_SEMA3A_PLEXIN_REPULSION_SIGNALING_BY_INHIBITING_INTEGRIN_ADHESION	0.170686	0.352411	0.143759	-0.459827	-1.26189	14	SEMA3A|FES|NRP1|RRAS|RAC1
REACTOME_SEMA4D_INDUCED_CELL_MIGRATION_AND_GROWTH_CONE_COLLAPSE	0.821109	0.91154	0.0495902	-0.253459	-0.767348	20	ERBB2|MYL12B|MYL9|RHOC|LIMK1|MYL6
REACTOME_SEMA4D_IN_SEMAPHORIN_SIGNALING	0.449909	0.652342	0.0797706	-0.315534	-1.00904	24	ERBB2|MYL12B|MYL9|MET|RHOC|RRAS|RAC1|LIMK1
REACTOME_SEMAPHORIN_INTERACTIONS	0.522337	0.713049	0.0691198	-0.248397	-0.97314	64	ERBB2|MYL12B|SEMA3A|MYL9|MET|FES|ITGA1|NRP1|RHOC|RRAS|RAC1|LIMK1|SEMA3E|SEMA6D|ITGB1|PLXND1|MYL6|CD72|DPYSL5|TREM2|MYH9|HSP90AA1|SEMA7A|CDK5|PAK1|TYROBP
REACTOME_SENESCENCE_ASSOCIATED_SECRETORY_PHENOTYPE_SASP	0.0299652	0.122585	0.352488	-0.387944	-1.45975	52	UBB|IGFBP7|CDKN1A|UBE2S|CDKN2C|CDK2|CXCL8|CDK6|CCNA2|CCNA1|CDK4|RPS6KA3|ANAPC7|ANAPC10|CDC23|ANAPC11|IL6|UBE2C|IL1A|ANAPC15|CDC26|CEBPB|STAT3|RPS6KA1
REACTOME_SENSORY_PERCEPTION	0.674319	0.820909	0.048506	-0.190492	-0.930065	280	RBP1|MSN|RDH5|RLBP1|SCNN1B|CAPZA1|TRPM4|SCNN1G|PDE6B|EPS8L2|CAPZA2|TTR|PDE6A|STRA6|ESPNL|SDC1|RDH12|SDC2|CYP4V2|ACTB|CHRNA9|GNAT1|APOB|SCN9A|RDH8|TWF2|ACTG1|TAS1R1|CAMKMT|EPS8|CIB2|RDH10|TWF1|MYO15A|SDC4|GUCA1A|FSCN2|MYO1C|ATP2B1|HSD17B6|PPEF1|GPC5|HSPG2|GPC1|SDC3|GUCY2D|APOC2|OR51E2|OR51E1|LDLR|TMC2|PDE6G|KCNMB1|ITPR3|FNTA|BCO2|WHRN|CHRNA10
REACTOME_SENSORY_PERCEPTION_OF_TASTE	0.0904977	0.235593	0.224966	0.337494	1.29495	47	SCN3A|TAS2R4|TAS2R3|GNB3|TAS2R20|TAS2R50|TAS1R3|SCNN1D|TAS2R14|TAS2R5|TAS2R31|GRM1|TAS2R43|GRM4|SCN2B|TAS2R1|TAS2R13|GNB1|TAS1R2|PLCB2|SCN2A|SCN4B
REACTOME_SENSORY_PROCESSING_OF_SOUND	0.703642	0.837195	0.0531298	-0.217857	-0.894836	77	MSN|CAPZA1|EPS8L2|CAPZA2|ESPNL|ACTB|CHRNA9|TWF2|ACTG1|EPS8|CIB2|TWF1|MYO15A|FSCN2|MYO1C|ATP2B1
REACTOME_SENSORY_PROCESSING_OF_SOUND_BY_OUTER_HAIR_CELLS_OF_THE_COCHLEA	0.461806	0.660586	0.0758887	-0.261565	-0.998415	55	MSN|EPS8L2|ESPNL|ACTB|CHRNA9|TWF2|ACTG1|EPS8|CIB2|TWF1|MYO15A|FSCN2|MYO1C
REACTOME_SEPARATION_OF_SISTER_CHROMATIDS	1.76799e-06	8.91065e-05	0.643552	-0.397358	-1.86531	190	PSMC2|TUBA1C|NUP37|UBB|ITGB3BP|CENPK|PSMD8|PSMD14|UBE2S|CENPL|KIF18A|DSN1|PSMA1|CENPN|PTTG1|CENPS|PSMD12|DYNLL1|ZWILCH|PSMB8|PSMA2|ERCC6L|B9D2|NDE1|TUBA1B|PSMB1|TUBA1A|PSMB9|CENPA|TUBA3E|CDC20|SGO2|TUBB4B|PSMD5|CENPH|PLK1|CENPM|TUBB6|CENPU|SPC24|SKA1|TUBA4B|PSMB4|CDCA8|PSMC4|PSMA5|CENPE|NUP107|BUB1|PSMD13|BIRC5|PSMC1|SPC25|CENPI|CENPO|ANAPC7|NUF2|SEM1|ANAPC10|PSMA7|NUP43|SGO1|MAD2L1|NSL1|KNTC1|PS…
REACTOME_SEROTONIN_NEUROTRANSMITTER_RELEASE_CYCLE	0.00239016	0.025522	0.431708	0.63318	1.89435	18	SYN3|TSPOAP1|VAMP2|STXBP1|PPFIA3|CPLX1|RIMS1|RAB3A|PPFIA2|SLC18A2|UNC13B|SYN1|PPFIA1|SYT1|SNAP25|STX1A|SYN2
REACTOME_SEROTONIN_RECEPTORS	0.997748	0.99854	0.0512184	0.181589	0.48288	12	HTR1A|HTR2A|HTR2C|HTR1E|HTR1B|HTR6|HTR5A
REACTOME_SHC1_EVENTS_IN_EGFR_SIGNALING	0.489796	0.686889	0.0762797	-0.357459	-0.980964	14	EGFR|SHC1|EREG|NRAS|HBEGF|EGF|AREG|TGFA|HRAS
REACTOME_SHC1_EVENTS_IN_ERBB2_SIGNALING	0.609236	0.772271	0.0632191	-0.283998	-0.891528	22	ERBB2|PTPN12|EGFR|SHC1
REACTOME_SHC1_EVENTS_IN_ERBB4_SIGNALING	0.50108	0.696151	0.0831291	0.338241	0.954124	14	NRG3|SOS1|ERBB4|KRAS|GRB2
REACTOME_SHC_MEDIATED_CASCADE_FGFR1	0.720183	0.850451	0.0675189	0.262817	0.81628	21	FGF17|SOS1|FGF2|KRAS|GRB2|FGF9|FGF8
REACTOME_SHC_MEDIATED_CASCADE_FGFR3	0.509978	0.705348	0.0835991	0.324378	0.970477	18	FGF17|SOS1|FGF2|KRAS|GRB2|FGF9|FGF8
REACTOME_SHC_MEDIATED_CASCADE_FGFR4	0.205418	0.398808	0.144631	0.392353	1.20137	20	FGF17|SOS1|KLB|FGF2|KRAS|GRB2|FGF9|FGF8
REACTOME_SIALIC_ACID_METABOLISM	0.697842	0.835024	0.0573667	-0.254208	-0.867083	33	GLB1|CTSA|NANP|ST8SIA5|ST3GAL4|NEU1|ST6GALNAC2|SLC35A1|ST6GALNAC4|ST8SIA4
REACTOME_SIGNALING_BY_ACTIVIN	0.0559284	0.180676	0.287857	0.511221	1.46489	15	ACVR2B|SMAD4|SMAD3|MAPK3|MAPK1|ACVR2A|SMAD2|FOXH1|ACVR1B
REACTOME_SIGNALING_BY_ALK	0.622601	0.781704	0.0711327	0.26543	0.899061	27	MYC|PIK3R1|FRS2|EP300|PIK3CB|SRC|PIK3CA|MYCN|SIN3A|IRS1
REACTOME_SIGNALING_BY_ALK_IN_CANCER	0.661137	0.810217	0.0734381	0.227	0.89759	54	KIF5B|PIK3R1|FRS2|BIRC6|PPM1B|EEF1G|FRS3|DCTN1|MECP2|MAPK3|PIK3CA|MAPK1|TPR|RANBP2|GRB2|IRS1
REACTOME_SIGNALING_BY_BMP	0.000406304	0.00682592	0.498493	0.589363	2.01031	28	BMP2|NOG|ACVR2B|SMAD9|BMPR1A|SMAD7|ZFYVE16|BMPR2|UBE2D1|SMURF2|SMAD4
REACTOME_SIGNALING_BY_BRAF_AND_RAF1_FUSIONS	0.2954	0.505565	0.122679	0.26251	1.08219	65	KDM7A|TRAK1|CNKSR1|MPRIP|CLCN6|KIAA1549|KSR2|KSR1|SRC|ARRB1|MAPK3|QKI|AKAP9|CAMK2G|RAF1|MAPK1|KRAS|CSK|BCL2L11|BRAF|FXR1|PEBP1|ITGA2B|ARRB2|JAK2|TENT4A
REACTOME_SIGNALING_BY_CSF3_G_CSF	0.749553	0.871251	0.0537873	-0.249786	-0.832537	30	SOCS1|SHC1|UBB|SOCS3|CSF3|RNF7|ELOC|UBE2D3|STAT1|LYN|STAT3|UBE2D2
REACTOME_SIGNALING_BY_CTNNB1_PHOSPHO_SITE_MUTANTS	0.0693512	0.19996	0.257206	0.505395	1.44819	15	PPP2R5A|PPP2R5C|AMER1|GSK3B|AXIN1|APC|PPP2R5D|PPP2R5E|PPP2R5B
REACTOME_SIGNALING_BY_CYTOSOLIC_FGFR1_FUSION_MUTANTS	0.0237863	0.109256	0.352488	0.54007	1.60727	17	GAB2|BCR|PIK3R1|STAT5B|MYO18A|PIK3CA|CPSF6|ZMYM2|FGFR1OP2|GRB2
REACTOME_SIGNALING_BY_EGFR	0.138824	0.309589	0.183024	0.314101	1.21268	50	LRIG1|STAM|SH3GL2|PIK3R1|ARHGEF7|PAG1|PTPN11|SOS1|CBL|SRC|PIK3CA|PTPRK|HGS|AAMP|KRAS|GRB2|CSK
REACTOME_SIGNALING_BY_EGFR_IN_CANCER	0.890538	0.945306	0.0475434	-0.221003	-0.707772	25	EGFR|SHC1|UBB|PLCG1|HSP90AA1|EREG|NRAS|HBEGF|CDC37|EGF|AREG|TGFA|HRAS
REACTOME_SIGNALING_BY_ERBB2	0.564706	0.745057	0.0813027	0.241738	0.933299	50	NRG3|PRKCA|PIK3R1|PRKCE|PTK6|AKT3|SOS1|ERBB4|SRC|PIK3CA|CUL5|FYN|KRAS|GRB2|MEMO1
REACTOME_SIGNALING_BY_ERBB2_ECD_MUTANTS	0.733333	0.858733	0.0551352	-0.287859	-0.823774	16	ERBB2|EGFR|SHC1
REACTOME_SIGNALING_BY_ERBB2_IN_CANCER	0.774011	0.88821	0.0546808	-0.249074	-0.802427	26	ERBB2|PTPN12|EGFR|SHC1
REACTOME_SIGNALING_BY_ERBB4	0.155452	0.332547	0.170932	0.293585	1.19245	58	NRG3|MXD4|PIK3R1|APOE|SOS1|ERBB4|WWOX|SRC|PGR|GABRB3|NEDD4|PIK3CA|KRAS|GRB2|CXCL12|APH1B|GABRB2|TAB2|SPARC|GFAP|GABRB1|NCOR1|DLG4|STMN1|ADAP1|GABRG2|ERBB3
REACTOME_SIGNALING_BY_ERYTHROPOIETIN	0.213823	0.40759	0.138022	0.351918	1.17908	25	PIK3R1|STAT5B|SOS1|PIK3CB|CRKL|RAPGEF1|PIK3CA|KRAS|GRB2|GAB1
REACTOME_SIGNALING_BY_FGFR	0.394872	0.604601	0.10714	0.234993	1.03719	87	FGF17|FLRT1|PIK3R1|FRS2|TIAL1|GTF2F2|POLR2F|PTPN11|SOS1|FRS3|CBL|SRC|MAPK3|KLB|PIK3CA|ANOS1|HNRNPA1|FGFBP3|MAPK1|FGF2|KRAS|GRB2|POLR2A|HNRNPM|FGF9|BRAF|RBFOX2|GAB1|FGF8
REACTOME_SIGNALING_BY_FGFR1	0.152941	0.330681	0.173748	0.309154	1.19358	50	FGF17|FLRT1|PIK3R1|FRS2|PTPN11|SOS1|FRS3|CBL|SRC|MAPK3|PIK3CA|ANOS1|MAPK1|FGF2|KRAS|GRB2|FGF9|BRAF|GAB1|FGF8
REACTOME_SIGNALING_BY_FGFR1_IN_DISEASE	0.00500819	0.039243	0.407018	0.468669	1.69496	37	FGF17|GAB2|BCR|PIK3R1|FRS2|STAT5B|MYO18A|SOS1|PIK3CA|CPSF6|ZMYM2|FGFR1OP2|FGF2|KRAS|GRB2|FGF9|GAB1|FGF8
REACTOME_SIGNALING_BY_FGFR2	0.0729927	0.205209	0.261664	0.301276	1.28317	73	FGF17|PIK3R1|FRS2|TIAL1|GTF2F2|POLR2F|PTPN11|SOS1|FRS3|CBL|SRC|MAPK3|PIK3CA|HNRNPA1|FGFBP3|MAPK1|FGF2|KRAS|GRB2|POLR2A|HNRNPM|FGF9|BRAF|RBFOX2|GAB1|FGF8
REACTOME_SIGNALING_BY_FGFR2_IIIA_TM	0.49009	0.686889	0.0747385	-0.332249	-0.988538	19	POLR2L|POLR2H|POLR2J|POLR2C|POLR2I|POLR2G|FGF1|POLR2D
REACTOME_SIGNALING_BY_FGFR2_IN_DISEASE	0.327189	0.542887	0.112379	0.285753	1.06456	43	FGF17|PIK3R1|FRS2|GTF2F2|POLR2F|SOS1|PIK3CA|FGF2|KRAS|GRB2|POLR2A|FGF9|GAB1|FGF8
REACTOME_SIGNALING_BY_FGFR3	0.0697674	0.200701	0.261664	0.372083	1.36026	40	FGF17|PIK3R1|FRS2|PTPN11|SOS1|FRS3|CBL|SRC|MAPK3|PIK3CA|MAPK1|FGF2|KRAS|GRB2|FGF9|BRAF|GAB1|FGF8
REACTOME_SIGNALING_BY_FGFR3_FUSIONS_IN_CANCER	0.101732	0.256492	0.206588	0.554473	1.41582	10	PIK3R1|FRS2|SOS1|PIK3CA|KRAS|GRB2|GAB1
REACTOME_SIGNALING_BY_FGFR4	0.00881264	0.0558873	0.38073	0.443706	1.63875	41	FGF17|PIK3R1|FRS2|PTPN11|SOS1|FRS3|CBL|SRC|MAPK3|KLB|PIK3CA|MAPK1|FGF2|KRAS|GRB2|FGF9|BRAF|GAB1|FGF8
REACTOME_SIGNALING_BY_FGFR4_IN_DISEASE	0.0354343	0.132484	0.321776	0.599602	1.5592	11	PIK3R1|FRS2|SOS1|PIK3CA|KRAS|GRB2|GAB1
REACTOME_SIGNALING_BY_FGFR_IN_DISEASE	0.109005	0.265871	0.208955	0.29844	1.22995	62	FGF17|GAB2|BCR|PIK3R1|FRS2|STAT5B|GTF2F2|POLR2F|MYO18A|SOS1|PIK3CA|CPSF6|ZMYM2|FGFR1OP2|FGF2|KRAS|GRB2|POLR2A|FGF9|GAB1|FGF8
REACTOME_SIGNALING_BY_FLT3_FUSION_PROTEINS	0.0433887	0.150605	0.321776	0.479369	1.44941	19	GAB2|PIK3R1|STAT5B|MYO18A|SOS1|PIK3CA|ZMYM2|KRAS|GRB2|GOLGB1|SPTBN1
REACTOME_SIGNALING_BY_FLT3_ITD_AND_TKD_MUTANTS	0.0604027	0.18447	0.276501	0.504709	1.47124	16	GAB2|PIK3R1|STAT5B|PTPN11|SOS1|PIK3CA|FLT3|KRAS|GRB2
REACTOME_SIGNALING_BY_HEDGEHOG	0.00323187	0.0297237	0.431708	-0.330049	-1.50141	150	PSMC2|TUBA1C|EVC2|GLI1|EVC|SMO|GAS8|P4HB|UBB|PSMD8|PSMD14|PRKACA|PSMA1|PSMD12|PSMB8|PSMA2|IFT57|OS9|IFT122|TUBA1B|PSMB1|TUBA1A|DHH|PSMB9|TUBB4B|PSMD5|IFT52|INTU|TUBB6|CUL1|PSMB4|PSMC4|PSMA5|GLI2|PSMD13|HHAT|PSMC1|GLI3|SEM1|PSMA7|GPC5|PSME2|PSMB3|DERL2|PSME3|SHH|GAS1|PRKAR2B|HHIP|TUBB2A|PSMD2|PSMD9|TUBA3C|PSMB2|ADCY10|PSMA3|PSMD6
REACTOME_SIGNALING_BY_HIPPO	0.124153	0.288091	0.190023	0.426676	1.30646	20	TJP2|AMOTL1|AMOTL2|NPHP4|AMOT|LATS1|SAV1|DVL2|TJP1|WWC1|STK4
REACTOME_SIGNALING_BY_INSULIN_RECEPTOR	0.228288	0.427404	0.143759	0.261504	1.1265	78	FGF17|GAB2|ATP6V1G2|PIK3R1|FRS2|PTPN11|SOS1|PIK3CB|ATP6V0A1|MAPK3|KLB|PIK3CA|PIK3C3|ATP6V1C1|MAPK1|FLT3|FGF2|KRAS|GRB2|IRS1|FGF9|PIK3R4|GAB1|FGF8
REACTOME_SIGNALING_BY_INTERLEUKINS	0.000304792	0.00573729	0.498493	-0.291766	-1.48563	444	MSN|SOCS2|DUSP6|CTF1|CISH|PSMC2|SOCS1|CASP3|TIMP1|IL17RC|RAP1B|MAP2K3|GSDMD|PTPN9|ANXA1|OSMR|CAPZA1|NOS2|IL1RAP|IL7|S100B|PTPN12|DUSP4|ANXA2|PPIA|SOD2|CCL20|SHC1|IL20RA|IL13RA2|CLCF1|MYD88|P4HB|UBB|CDKN1A|TWIST1|RAG1|PSMD8|VEGFA|LIF|PSMD14|PRKACA|SDC1|CDC42|IL22RA1|VRK3|IRAK4|PSMA1|TNFRSF1A|PSMD12|IL11|CASP1|PSMB8|MMP2|PSMA2|IL10RB|IL32|GATA3|IL5RA|CXCL8|CEBPD|IL15|COL1A2|IL27RA|MMP9|IRAK2|SOCS3|…
REACTOME_SIGNALING_BY_KIT_IN_DISEASE	0.176072	0.360148	0.157403	0.411383	1.25964	20	PIK3R1|STAT5B|SOS1|SRC|PIK3CA|FYN|KRAS|GRB2
REACTOME_SIGNALING_BY_LEPTIN	0.885463	0.943926	0.0557104	0.256154	0.666103	11	STAT5B|PTPN11|IRS1|JAK2|SH2B1
REACTOME_SIGNALING_BY_MET	0.104478	0.259137	0.176694	-0.302095	-1.24775	79	RAP1B|LAMB1|ITGA3|COL5A2|SHC1|COL5A1|UBB|COL5A3|ITGA2|LAMA2|LAMC1|MET|COL2A1|COL1A2|LAMC3|LAMB2|RANBP9|RAC1|COL24A1|COL27A1|ITGB1|LAMA1|LAMA4|PTPN2|COL3A1|HGF|LAMB3|PTPN1|LAMC2|STAT3|COL1A1|FN1|CRK|SPINT1|NRAS|RAP1A|RAB4B
REACTOME_SIGNALING_BY_MODERATE_KINASE_ACTIVITY_BRAF_MUTANTS	0.898618	0.950181	0.0571259	0.199102	0.754506	45	CNKSR1|KSR2|KSR1|SRC|ARRB1|MAPK3|CAMK2G|RAF1|BRAP|MAPK1|KRAS|CSK|BRAF|PEBP1|ITGA2B|ARRB2
REACTOME_SIGNALING_BY_NODAL	0.0118654	0.0676288	0.38073	0.500749	1.55527	21	ACVR2B|PCSK6|SMAD4|SMAD3|FOXO3|MAPK3|MAPK1|ACVR2A|LEFTY1|SMAD2|TDGF1|DAND5|FOXH1|ACVR1B
REACTOME_SIGNALING_BY_NOTCH	0.368664	0.57992	0.0813027	-0.223549	-1.03973	176	PSMC2|MDK|FABP7|HES1|PSEN2|HDAC3|EGFR|UBB|PSMD8|PSMD14|NCSTN|PSMA1|DTX2|HEYL|DLK1|TMED2|PSMD12|ELF3|PSMB8|PSMA2|FLT4|ST3GAL4|HDAC7|PSMB1|PSMB9|PSMD5|POFUT1|JAG1|DLL4|PTCRA|CUL1|HDAC9|PSMB4|PSMC4|PSMA5|PSMD13|PSMC1|SEM1|PSMA7|POGLUT1|HDAC1|PLXND1|RUNX1|PSME2|DLGAP5|PSMB3|APH1A|E2F1|CCNC|NOTCH4|LFNG|PSME3
REACTOME_SIGNALING_BY_NOTCH1	0.00726987	0.0497828	0.407018	0.362698	1.54474	74	MAML2|HDAC4|RBPJ|DLL1|HDAC5|MIB1|TLE3|MYC|HEY2|CREBBP|CNTN1|HEY1|DTX4|EP300|NCOR2|ARRB1|TBL1XR1|NOTCH1|HES5
REACTOME_SIGNALING_BY_NOTCH1_HD_DOMAIN_MUTANTS_IN_CANCER	0.342282	0.556484	0.107554	0.379813	1.08834	15	DLL1|MIB1|NOTCH1
REACTOME_SIGNALING_BY_NOTCH1_PEST_DOMAIN_MUTANTS_IN_CANCER	0.0196122	0.0961534	0.352488	0.362181	1.47106	58	MAML2|HDAC4|RBPJ|DLL1|HDAC5|MIB1|MYC|HEY2|CREBBP|HEY1|EP300|NCOR2|TBL1XR1|NOTCH1|HES5
REACTOME_SIGNALING_BY_NOTCH2	0.204036	0.396736	0.144631	0.328799	1.15712	33	MAML2|RBPJ|DLL1|MIB1|CNTN1|EP300|NOTCH2|HES5
REACTOME_SIGNALING_BY_NOTCH3	0.295943	0.505565	0.121543	0.283423	1.08689	49	MAML2|RBPJ|DLL1|MIB1|HEY2|CREBBP|HEY1|EP300|WWP2|NOTCH1|HES5
REACTOME_SIGNALING_BY_NOTCH4	0.0298229	0.122585	0.352488	-0.342641	-1.42329	82	PSMC2|HES1|PSEN2|UBB|PSMD8|PSMD14|NCSTN|PSMA1|PSMD12|PSMB8|PSMA2|FLT4|PSMB1|PSMB9|PSMD5|JAG1|DLL4|CUL1|PSMB4|PSMC4|PSMA5|PSMD13|PSMC1|SEM1|PSMA7|PSME2|PSMB3|APH1A|NOTCH4|PSME3|TACC3|PSMD2|PSMD9|PSMB2|MAML3|PSMA3|PSMD6
REACTOME_SIGNALING_BY_NTRK2_TRKB	0.0147104	0.0778784	0.38073	0.483781	1.62087	25	NTRK2|PIK3R1|FRS2|PTPN11|CDK5R1|SOS1|FRS3|TIAM1|SRC|PIK3CA|FYN|KRAS|DOCK3|GRB2|GAB1
REACTOME_SIGNALING_BY_NTRK3_TRKC	0.166667	0.348259	0.159647	0.426359	1.26886	17	PIK3R1|SOS1|SRC|PTPRS|PIK3CA|KRAS|NTRK3|GRB2|IRS1
REACTOME_SIGNALING_BY_NTRKS	0.0316931	0.124305	0.321776	0.289385	1.36453	134	TCF12|AP2B1|CHD4|PCSK6|ID4|DNM3|ADCYAP1R1|SH3GL2|NTRK2|PIK3R1|FRS2|NAB1|ID1|RPS6KA5|PTPN11|EP300|KIDINS220|CDK5R1|SOS1|PIK3CB|SHC2|FRS3|TIAM1|SRC|CRKL|PTPRS|RAPGEF1|MAPK3|PIK3CA|MAPK1|FYN|ID3|DNAL4|KRAS|NTRK3|DOCK3|GRB2|IRS1|ADORA2A|RALGDS|BRAF|MAPK12|GAB1
REACTOME_SIGNALING_BY_NUCLEAR_RECEPTORS	0.0256926	0.113633	0.352488	0.253181	1.29529	237	EEPD1|AGO4|POU2F1|TNRC6C|AGO3|AKR1C3|SCD|TLE3|MYC|NCOA2|KDM4B|CREBBP|PIK3R1|AGO1|PDK4|SMC3|TNRC6B|RAD21|PTK2|GTF2F2|POLR2F|APOE|IGF1R|FASN|GPAM|RXRB|EP300|GNAI1|NCOR2|AKT3|MYLIP|KAT5|ERBB4|NCOA1|GNB3|GTF2A1|CDKN1B|SRC|KDM1A|PGR|MED1|FOXO3|DHRS9|MAPK3|TBL1XR1|PIK3CA|KDM4A|ABCG1|CPT1B|CDK9|AXIN1|KANK1|YY1|MAPK1|NCOA3|RDH16|KCTD6|BCL2|PDHX|KRAS|GNG8|POLR2A|GNG4|CXCL12|TNRC6A|STAG1|PLIN1|PRKCZ|SREBF1…
REACTOME_SIGNALING_BY_PDGF	0.0231878	0.10821	0.352488	-0.367519	-1.41371	58	PDGFA|PLAT|THBS4|PDGFD|COL5A2|PTPN12|COL5A1|COL9A3|COL5A3|SPP1|COL6A2|THBS3|COL4A2|COL2A1|COL4A1|GRB7|COL6A5|THBS2|COL6A1|COL3A1|THBS1|STAT6|STAT1|PDGFRB|STAT3|PDGFB|PLCG1|CRK|NRAS|FURIN
REACTOME_SIGNALING_BY_PDGFRA_TRANSMEMBRANE_JUXTAMEMBRANE_AND_KINASE_DOMAIN_MUTANTS	0.0810811	0.219232	0.237794	0.522462	1.38932	12	PIK3R1|SOS1|PIK3CB|PIK3CA|KRAS|GRB2
REACTOME_SIGNALING_BY_PDGFR_IN_DISEASE	0.02955	0.122585	0.352488	0.490302	1.50129	20	WDR48|PIK3R1|SOS1|PIK3CB|PIK3CA|KANK1|KRAS|GOLGA4|GRB2
REACTOME_SIGNALING_BY_PTK6	0.127962	0.294889	0.191892	0.316849	1.25287	54	KHDRBS2|NRG3|PELP1|BCAR1|ELMO1|PTK6|ARHGAP35|NR3C1|ERBB4|ELMO2|CBL|CDKN1B|ARAP1|KHDRBS3|SFPQ|DOCK1
REACTOME_SIGNALING_BY_RETINOIC_ACID	0.378521	0.591	0.0873098	-0.285362	-1.04089	43	RDH5|ALDH1A3|FABP5|PDK1|CRABP1|RDH10|RDH13|PDK3|ADH4|CRABP2|RARG|DLD
REACTOME_SIGNALING_BY_ROBO_RECEPTORS	0.0818713	0.220895	0.271289	0.23529	1.19388	217	UPF2|RPL3|RPL4|RPL22|ENAH|RPS24|PABPC1|ABL2|LDB1|CASC3|SOS2|ZSWIM8|CLASP2|CUL2|RPL37|PRKCA|RPL30|RPL11|ABL1|RPL23|CLASP1|PPP3CB|RPS25|SRGAP3|EVL|RPS23|SOS1|RPL6|SRC|RPS17|RBM8A|SLIT1|RPL15|RPL19|RPS20|PFN2|RPL26|DCC|UPF3A|PAK5|PRKACG|RPL5|RPL7|RPL34|RPS3|RPL13|ARHGAP39|RPL36AL|CXCL12|PAK3|PSMC5|RPS12|RPS6|RPL7A|RPL37A|GSPT1|RPS8
REACTOME_SIGNALING_BY_SCF_KIT	0.640553	0.796739	0.0736213	0.241196	0.898568	43	GAB2|PRKCA|PIK3R1|STAT5B|PTPN11|SOS1|CBL|SRC|PIK3CA|FYN|KRAS|GRB2
REACTOME_SIGNALING_BY_TGFB_FAMILY_MEMBERS	0.0183182	0.0919561	0.352488	0.30869	1.3807	104	BMP2|NOG|PARD3|ACVR2B|SMAD9|BMPR1A|SMAD7|MYC|ZFYVE16|BMPR2|NCOR2|UBE2D1|SMURF2|TRIM33|CBL|SMAD4|TFDP2|SMAD3|MAPK3|PPM1A|UCHL5|CDK9|MAPK1|CDK8|ACVR2A|CDKN2B|MTMR4|RNF111|BMPR1B
REACTOME_SIGNALING_BY_TGF_BETA_RECEPTOR_COMPLEX	0.419118	0.629426	0.100633	0.237501	1.01461	75	PARD3|SMAD7|MYC|NCOR2|UBE2D1|SMURF2|TRIM33|CBL|SMAD4|TFDP2|SMAD3|MAPK3|PPM1A|UCHL5|CDK9|MAPK1|CDK8|CDKN2B|MTMR4|RNF111
REACTOME_SIGNALING_BY_THE_B_CELL_RECEPTOR_BCR	0.0896937	0.234957	0.287805	-0.301563	-1.31185	110	PSMC2|FKBP1A|PPIA|ORAI1|UBB|PSMD8|CD79B|PSMD14|PSMA1|PSMD12|PSMB8|PSMA2|PSMB1|PSMB9|PSMD5|CUL1|BCL10|PSMB4|PSMC4|PSMA5|PSMD13|PSMC1|SEM1|PSMA7|PSME2|PSMB3|MALT1|PSME3|ITPR3|PSMD2|LYN|PSMD9|PSMB2|RASGRP3|PSMA3|PSMD6|ORAI2|NFKBIE|PSMA4|NRAS
REACTOME_SIGNALING_BY_TYPE_1_INSULIN_LIKE_GROWTH_FACTOR_1_RECEPTOR_IGF1R	0.0257027	0.113633	0.352488	0.366171	1.44789	54	FGF17|GAB2|PIK3R1|FRS2|IGF1R|PTPN11|SOS1|PIK3CB|KLB|PIK3CA|PIK3C3|FLT3|FGF2|KRAS|GRB2|IRS1|FGF9|PIK3R4|IGF1|GAB1|FGF8|PDPK1|PDE3B
REACTOME_SIGNALING_BY_VEGF	0.268041	0.473969	0.134273	0.243391	1.09602	106	ABI1|RICTOR|PRKCA|PIK3R1|BCAR1|ELMO1|PTK2|WASF3|ROCK1|AKT3|PIK3CB|SHC2|ELMO2|AHCYL1|SRC|PIK3CA|DOCK1|ITPR2|PRKCB|WASF1|NCKAP1|PGF|FYN|PRKACG|MTOR|AAMP|KRAS|CYFIP2|ABI2|PAK3|PRKCZ|MAPK12
REACTOME_SIGNALING_BY_WNT	0.00126787	0.0159056	0.45506	0.284505	1.46698	268	PPP2R5A|SFRP2|FRAT1|SOX6|ZRANB1|AP2B1|AGO4|CTBP2|TNRC6C|AGO3|FRAT2|PLCB1|PYGO1|CSNK1E|CHD8|TLE3|BTRC|MYC|SOX3|CXXC4|USP34|TNKS2|PPP2R5C|TCF7L1|PRKCA|CREBBP|VANGL2|AGO1|RNF146|SOX4|WNT7B|TNRC6B|TCF7L2|LRP6|GNAO1|PRKG2|RAC3|VPS26A|PPP3CB|SOX2|WNT11|EP300|WNT3|LGR5|BCL9L|TCF4|WNT9B|KAT5|WNT8B|DVL1|SMURF2|GNB3
REACTOME_SIGNALING_BY_WNT_IN_CANCER	0.073991	0.205803	0.248911	0.391562	1.378	33	PPP2R5A|CTBP2|TNKS2|PPP2R5C|TCF7L2|LRP6|PORCN|AMER1|GSK3B|AXIN1
REACTOME_SIGNALLING_TO_ERKS	0.146727	0.321968	0.173748	0.351522	1.24518	34	FRS2|KIDINS220|SOS1|SHC2|SRC|CRKL|RAPGEF1|MAPK3|MAPK1|KRAS|GRB2|RALGDS|BRAF|MAPK12
REACTOME_SIGNALLING_TO_RAS	0.785553	0.895781	0.0625237	0.260481	0.797582	20	SOS1|SHC2|SRC|KRAS|GRB2|RALGDS|MAPK12
REACTOME_SIGNAL_AMPLIFICATION	0.780576	0.894114	0.052163	-0.238096	-0.812125	33	P2RY1|GNG12|GNG5|GNB2|GNG11|GNG7|GNG10|GNA14|PLA2G4A
REACTOME_SIGNAL_ATTENUATION	0.612554	0.774141	0.0727141	0.347381	0.88702	10	SOS1|MAPK3|MAPK1|GRB2|IRS1
REACTOME_SIGNAL_REGULATORY_PROTEIN_FAMILY_INTERACTIONS	0.501119	0.696151	0.0850427	0.335101	0.976831	16	PTK2|PTPN11|SFTPA2|SRC|SFTPD|GRB2
REACTOME_SIGNAL_TRANSDUCTION_BY_L1	0.547703	0.732597	0.0681513	-0.301245	-0.930138	21	EGFR|ITGB3|FGFR1|ITGA5|NRP1|RAC1|ITGB1
REACTOME_SLBP_DEPENDENT_PROCESSING_OF_REPLICATION_DEPENDENT_HISTONE_PRE_MRNAS	0.0293562	0.122585	0.352488	-0.627862	-1.59241	11	ZNF473|SNRPG|SNRPE|LSM10|SLBP|SNRPB
REACTOME_SLC_MEDIATED_TRANSMEMBRANE_TRANSPORT	0.0234221	0.108499	0.352488	-0.277202	-1.3325	248	SLC2A10|SLC30A5|SLC7A3|SLC12A7|SLC30A7|SLC39A8|SLC9A1|SLC35A2|SLC4A3|SLC22A18|SLC6A11|SLC24A5|MFSD4B|SLC13A3|SLC39A3|SLC47A2|SLC27A1|SLC47A1|SLC5A6|PDZD11|SLC29A1|SLC26A4|SLC31A1|SLC33A1|SLC35B2|SLC30A6|SLC26A2|SLC13A5|SLC38A3|SLC35D1|SLC7A10|SLC43A2|SLC25A5|SLC35D2|SLC16A10|SLC39A1|SLC28A1|SLC35C1|SLC2A14|SLC41A2|SLC17A1|SLC22A15|SLC20A1|BSG|SLC5A10|SLC2A9|SLC16A3|ARL2BP|SLC35B3|CTNS|SLC39A4|SLC…
REACTOME_SLC_TRANSPORTER_DISORDERS	0.0185194	0.0925969	0.352488	-0.34763	-1.49536	98	SLC2A10|SLC35A2|NUP37|SLC22A18|SLC24A5|GCK|NUP54|SLC26A4|NDC1|SLC33A1|SLC26A2|NUP210|SLC35C1|BSG|SLC2A9|NUP107|SLC39A4|RAE1|NUP35|POM121C|NUP43|RHAG|SLC2A2|SLC35A1|CP|SLCO2A1|SLC3A2|AVPR1A|SLC40A1|NUP160|SLC6A2|NUP205|SLC7A7|AVPR1B|NUP85|SLC1A3|SLC22A5|SLC2A1|POM121|SLC16A1|SLC27A4|SLC12A3|GCKR|SLC12A1|SEC13|NUP88
REACTOME_SMAD2_SMAD3_SMAD4_HETEROTRIMER_REGULATES_TRANSCRIPTION	0.472477	0.6689	0.0897105	0.28261	0.985144	32	SMAD7|MYC|SMAD4|TFDP2|SMAD3|MAPK3|CDK9|MAPK1|CDK8|CDKN2B|RNF111|SMAD2
REACTOME_SMOOTH_MUSCLE_CONTRACTION	0.0673759	0.196059	0.231127	-0.38454	-1.35883	38	MYL12A|ANXA1|ANXA2|CALD1|MYL12B|TPM4|MYL9|ITGA1|TPM3|TPM2|MYL6|MYLPF|MYL7|MYLK|CAV3|PAK1|DYSF
REACTOME_SNRNP_ASSEMBLY	0.0174543	0.0896906	0.352488	-0.401886	-1.5142	53	NUP37|GEMIN7|SNRPD2|NUP54|NDC1|SNRPG|SMN1|SNRPE|SNUPN|NUP210|WDR77|NUP107|RAE1|NUP35|POM121C|NUP43|SNRPB|NUP160|NUP205|NUP85|POM121|SEC13|NUP88|SNRPF|SMN2|GEMIN6|NUP62|NUP98|SEH1L
REACTOME_SODIUM_CALCIUM_EXCHANGERS	0.881387	0.94194	0.0472587	-0.26025	-0.660054	11	SLC24A5
REACTOME_SPHINGOLIPID_DE_NOVO_BIOSYNTHESIS	0.390995	0.603004	0.102822	0.274718	1.0248	44	PPM1L|SAMD8|SGMS1|SGPL1|OSBP|CERS3|DEGS2|PRKD1|VAPB
REACTOME_SPHINGOLIPID_METABOLISM	0.0457467	0.155786	0.321776	-0.324312	-1.36557	88	ARSD|ARSF|UGCG|ARSJ|HEXB|GLA|ARSI|GLB1|CTSA|CERS2|B3GALNT1|PRKD2|ARSK|SUMF2|DEGS1|ESYT1|SUMF1|SMPD2|NEU1|CERS5|ORMDL2|SGMS2|CSNK1G2|GLB1L|GBA|SMPD1
REACTOME_SPRY_REGULATION_OF_FGF_SIGNALING	0.239374	0.441866	0.132147	0.403517	1.17627	16	PTPN11|CBL|SRC|MAPK3|MAPK1|GRB2|BRAF
REACTOME_SRP_DEPENDENT_COTRANSLATIONAL_PROTEIN_TARGETING_TO_MEMBRANE	0.650538	0.805976	0.0808589	0.203696	0.926323	113	RPL3|RPL4|RPL22|RPS24|RPL37|SEC61A2|RPL30|RPL11|RPL23|RPS25|RPS23|RPL6|RPS17|RPL15|RPL19|RPS20|RPL26|RPL5|RPL7|RPL34|RPS3|RPL13|RPL36AL|RPS12|RPS6|RPL7A|RPL37A|RPS8|RPL8
REACTOME_STABILIZATION_OF_P53	0.000323369	0.00586783	0.498493	-0.488138	-1.87197	57	PSMC2|MDM2|UBB|PSMD8|PSMD14|PSMA1|PSMD12|PSMB8|PSMA2|PSMB1|PSMB9|MDM4|PSMD5|PSMB4|PSMC4|PSMA5|PSMD13|PSMC1|CHEK2|SEM1|PSMA7|PSME2|PSMB3|PSME3|PSMD2|PSMD9|PSMB2|PSMA3|PSMD6|PSMA4|CDKN2A|PSMC3|TP53
REACTOME_STAT3_NUCLEAR_EVENTS_DOWNSTREAM_OF_ALK_SIGNALING	0.27037	0.475128	0.110565	-0.477368	-1.17255	10	HDAC3|CD274|IL2RG|HDAC1|PRDM1|STAT3
REACTOME_STAT5_ACTIVATION_DOWNSTREAM_OF_FLT3_ITD_MUTANTS	0.333333	0.546875	0.10714	0.433354	1.10655	10	GAB2|STAT5B|PTPN11|FLT3|GRB2
REACTOME_STIMULI_SENSING_CHANNELS	0.289902	0.499012	0.0982123	-0.253897	-1.09641	106	TRPM8|RYR3|TTYH3|OSTM1|CLCN2|SCNN1B|TRPM4|SCNN1G|CLCNKB|RIPK1|UBB|BEST4|CLCNKA|SLC9C2|ANO7|STOML3|FKBP1B|MCOLN3|MCOLN2|BSND|TRPV2|MCOLN1|ANO9|MLKL|WNK4
REACTOME_STING_MEDIATED_INDUCTION_OF_HOST_IMMUNE_RESPONSES	0.408163	0.61739	0.0860347	-0.380495	-1.04418	14	CGAS|TRIM21|IRF3|STAT6
REACTOME_STRIATED_MUSCLE_CONTRACTION	0.81982	0.91154	0.0499914	-0.227258	-0.789202	36	TPM4|DES|TPM3|TPM2|MYL4|VIM|TNNI2|TNNI1|ACTA1|MYBPC2|TNNT3|TNNC2|MYBPC1|TNNC1|TMOD3
REACTOME_SULFUR_AMINO_ACID_METABOLISM	0.767925	0.886879	0.0551352	-0.247877	-0.810248	28	TSTD1|SQOR|AHCY|ETHE1|MAT1A|MRI1|GOT2
REACTOME_SUMOYLATION	0.300283	0.511293	0.132846	0.215697	1.0538	172	HDAC4|THRA|HIPK2|NCOA2|SATB1|CREBBP|TOP2B|SMC3|RAD21|PPARA|HERC2|TOPORS|SAFB|EP300|NCOR2|PIAS1|MRTFA|TP53BP1|NR3C1|NCOA1|NR1H4|PCGF2|PGR|CHD3|PHC1|NSMCE4A|MTA1|CBX8|SIN3A|TPR|NUP214|BMI1|RAD52|RING1|RANGAP1|RANBP2|ZBED1|XPC|RELA|SENP2|MBD1|STAG1|NUP133|NFKBIA|DDX17|CBX5|STAG2|MDC1|UBA2|CTBP1|PHC3
REACTOME_SUMOYLATION_OF_CHROMATIN_ORGANIZATION_PROTEINS	0.942207	0.973287	0.0423318	-0.190258	-0.725347	56	NUP37|NUP54|NDC1|NUP210|SATB2|SCMH1|NUP107|RNF2|RAE1|NUP35|POM121C|HDAC1|NUP43|SUMO3|NUP160|NUP205|NUP85
REACTOME_SUMOYLATION_OF_DNA_DAMAGE_RESPONSE_AND_REPAIR_PROTEINS	0.352745	0.566912	0.0880945	-0.256765	-1.05109	76	EID3|NUP37|BLM|SP100|NUP54|NDC1|HDAC7|NUP210|NSMCE3|BRCA1|CETN2|SCMH1|NUP107|RNF2|RAE1|NUP35|POM121C|NUP43|SUMO3|TDG|NUP160|NSMCE2|NUP205|NUP85|POM121|PML|RPA1|CDKN2A|SMC5|SEC13|NUP88|SUMO1
REACTOME_SUMOYLATION_OF_DNA_METHYLATION_PROTEINS	0.704698	0.837348	0.0673624	0.282063	0.822224	16	PCGF2|PHC1|CBX8|BMI1|RING1|PHC3|CBX4
REACTOME_SUMOYLATION_OF_DNA_REPLICATION_PROTEINS	0.0177791	0.0903293	0.352488	-0.419311	-1.53114	45	NUP37|NUP54|NDC1|PCNA|AURKA|NUP210|CDCA8|NUP107|BIRC5|RAE1|NUP35|POM121C|NUP43|SUMO3|NUP160|NUP205|NUP85|AURKB|TOP2A|POM121|SEC13|NUP88|SUMO1|PIAS3|NUP62|NUP98|SEH1L|SUMO2
REACTOME_SUMOYLATION_OF_IMMUNE_RESPONSE_PROTEINS	0.927313	0.967437	0.0535669	0.233517	0.607238	11	TOPORS|RELA|NFKBIA|NFKB2|IKBKG
REACTOME_SUMOYLATION_OF_INTRACELLULAR_RECEPTORS	0.0902935	0.235548	0.224966	0.396059	1.36489	30	HDAC4|THRA|PPARA|PIAS1|NR3C1|NR1H4|PGR
REACTOME_SUMOYLATION_OF_RNA_BINDING_PROTEINS	0.44523	0.649293	0.0787114	-0.276758	-1.01276	46	NUP37|NUP54|NDC1|NUP210|SCMH1|NUP107|RNF2|RAE1|NUP35|POM121C|NUP43|NUP160|NUP205|NUP85|POM121|SEC13|NUP88|SUMO1|NUP62|NUP98|SEH1L|SUMO2
REACTOME_SUMOYLATION_OF_SUMOYLATION_PROTEINS	0.0858676	0.227775	0.204295	-0.38436	-1.32469	34	NUP37|NUP54|NDC1|NUP210|NUP107|RAE1|NUP35|POM121C|NUP43|NUP160|NUP205|NUP85|POM121|SEC13|NUP88|SUMO1|NUP62|NUP98|SEH1L|SUMO2
REACTOME_SUMOYLATION_OF_TRANSCRIPTION_COFACTORS	0.00350275	0.0310807	0.431708	0.471993	1.7584	43	HIPK2|NCOA2|CREBBP|TOPORS|SAFB|EP300|NCOR2|PIAS1|MRTFA|NCOA1|PCGF2|PHC1|CBX8|SIN3A|BMI1|RING1|MBD1|DDX17|CTBP1|PHC3|ZNF131|CBX4|DDX5|NRIP1
REACTOME_SUMOYLATION_OF_TRANSCRIPTION_FACTORS	0.347048	0.561336	0.0931455	-0.350289	-1.0605	20	MDM2|TFAP2B|HIC1|FOXL2|SUMO3|CDKN2A|TP53|SUMO1|PIAS3|TFAP2C|SUMO2|SP3|PIAS2|UBE2I
REACTOME_SUMOYLATION_OF_UBIQUITINYLATION_PROTEINS	0.0691489	0.199834	0.227987	-0.381323	-1.34746	38	MDM2|NUP37|NUP54|NDC1|NUP210|NUP107|RAE1|NUP35|POM121C|NUP43|NUP160|NUP205|NUP85|POM121|PML|SEC13|NUP88|SUMO1|NUP62|NUP98|SEH1L
REACTOME_SUPPRESSION_OF_PHAGOSOMAL_MATURATION	0.40585	0.614629	0.0855357	-0.389643	-1.04908	13	NOS2|UBB
REACTOME_SURFACTANT_METABOLISM	0.0948081	0.24133	0.21925	0.394666	1.36008	30	PGA5|TTF1|ABCA3|ADRA2A|PGA3|CTSH|SFTPA2|ZDHHC2|SFTPD|SFTA3|ADORA2A|SFTPC|NAPSA|SFTPA1|DMBT1|PGA4|CSF2RA|ADRA2C
REACTOME_SWITCHING_OF_ORIGINS_TO_A_POST_REPLICATIVE_STATE	5.31682e-09	7.44354e-07	0.761461	-0.538238	-2.28359	91	PSMC2|ORC5|UBB|PSMD8|PSMD14|UBE2S|PSMA1|PSMD12|SKP2|CDK2|PSMB8|PSMA2|MCM4|CDC6|PSMB1|CCNA2|PSMB9|CCNA1|MCM2|PSMD5|ORC6|MCM6|CUL1|PSMB4|PSMC4|CCNE1|PSMA5|PSMD13|ORC2|PSMC1|ANAPC7|SEM1|ANAPC10|PSMA7|MCM5|MCM3|MCM8|PSME2|PSMB3|CDC23|ANAPC11|UBE2C|PSME3|ORC1|ANAPC15|CDC26|PSMD2|PSMD9|PSMB2|PSMA3|PSMD6
REACTOME_SYNAPTIC_ADHESION_LIKE_MOLECULES	0.0125483	0.0695462	0.38073	0.500004	1.55295	21	GRIA4|RTN3|GRIA3|PTPRS|PTPRD|GRIN2C|GRIA1|DLG3|LRFN4|DLG4|GRIN1|GRIN2D|PTPRF|GRIN2B|LRFN2|GRIN2A|LRFN3|LRFN1
REACTOME_SYNDECAN_INTERACTIONS	0.00420383	0.0353121	0.407018	-0.525077	-1.70774	27	COL5A2|COL5A1|TNC|COL5A3|SDC1|SDC2|ITGA2|ITGB3|ACTN1|COL1A2|SDC4|ITGB1|SDC3|COL3A1|ITGA6|THBS1|COL1A1|FN1|ITGAV
REACTOME_SYNTHESIS_OF_ACTIVE_UBIQUITIN_ROLES_OF_E1_AND_E2_ENZYMES	0.527728	0.718075	0.0706196	-0.28592	-0.952973	30	UBB|UBE2S|UBE2A|UCHL3|UBE2T|OTULIN|UBE2C|UBE2Z|UBE2E3|UBE2B|UBE2D2
REACTOME_SYNTHESIS_OF_BILE_ACIDS_AND_BILE_SALTS	0.422122	0.631366	0.095288	0.28863	1.0224	34	AKR1C3|AKR1C1|NCOA2|CH25H|OSBP|NCOA1|NR1H4|BAAT|OSBPL2|OSBPL7|AKR1C4|HSD17B4|CYP7B1|OSBPL9|AKR1C2
REACTOME_SYNTHESIS_OF_BILE_ACIDS_AND_BILE_SALTS_VIA_24_HYDROXYCHOLESTEROL	0.792208	0.900074	0.052913	-0.281998	-0.773877	14	CYP39A1|CYP27A1|HSD3B7|AKR1D1|PTGIS
REACTOME_SYNTHESIS_OF_BILE_ACIDS_AND_BILE_SALTS_VIA_27_HYDROXYCHOLESTEROL	0.219239	0.414155	0.138805	0.417371	1.19596	15	AKR1C3|AKR1C1|NCOA2|NCOA1|NR1H4|AKR1C4|CYP7B1|AKR1C2|RXRA
REACTOME_SYNTHESIS_OF_BILE_ACIDS_AND_BILE_SALTS_VIA_7ALPHA_HYDROXYCHOLESTEROL	0.386313	0.599173	0.0992333	0.311752	1.02728	24	AKR1C3|AKR1C1|NCOA2|NCOA1|NR1H4|BAAT|AKR1C4|HSD17B4|CYP7B1|AKR1C2|RXRA
REACTOME_SYNTHESIS_OF_DNA	7.23547e-12	2.27917e-09	0.887075	-0.551585	-2.42406	120	PSMC2|RPA3|RFC2|ORC5|UBB|POLE2|PSMD8|PSMD14|UBE2S|PSMA1|PCNA|GINS1|PSMD12|SKP2|CDK2|PSMB8|PSMA2|MCM4|RFC3|CDC6|PSMB1|CCNA2|PSMB9|CCNA1|MCM2|GINS2|PSMD5|RFC4|LIG1|ORC6|MCM6|CUL1|PSMB4|PSMC4|GINS4|CDC45|CCNE1|PSMA5|PSMD13|ORC2|PSMC1|ANAPC7|POLD3|SEM1|ANAPC10|PSMA7|POLA2|MCM5|MCM3|MCM8|PSME2|POLE3|PSMB3|CDC23|ANAPC11|POLD1|UBE2C|PSME3|PRIM2|ORC1|ANAPC15|CDC26|PRIM1|PSMD2|PSMD9|POLD2|RPA2|PSMB2
REACTOME_SYNTHESIS_OF_GLYCOSYLPHOSPHATIDYLINOSITOL_GPI	0.0658595	0.192681	0.287805	-0.515047	-1.49306	17	PIGB|PIGW|PIGN|PIGC|PIGF|PIGL|DPM2|PIGH|PIGG|PIGO
REACTOME_SYNTHESIS_OF_IP2_IP_AND_INS_IN_THE_CYTOSOL	0.334773	0.547811	0.10673	0.389983	1.10008	14	INPP1|MTMR7|INPP5A|MTMR9
REACTOME_SYNTHESIS_OF_IP3_AND_IP4_IN_THE_CYTOSOL	0.167728	0.349318	0.156312	0.365146	1.23015	26	PLCB1|PTEN|PLCB3|ITPK1|SYNJ1|PLCB4|PLCD3|PLCH2|INPPL1|PLCB2|INPP5B|INPP5J|PLCG2|OCRL|PLCZ1
REACTOME_SYNTHESIS_OF_LEUKOTRIENES_LT_AND_EOXINS_EX	0.0530035	0.173918	0.261664	-0.468347	-1.44609	21	DPEP1|PTGR1|ALOX5AP|CYP4F11|GGT5|CYP4F2|CYP4F3|ALOX5|GGT1|CYP4F22|ALOX15|MAPKAPK2|ABCC1
REACTOME_SYNTHESIS_OF_PA	0.387719	0.600155	0.0857844	-0.288895	-1.03149	39	PLA2G5|PLA2R1|GPAT3|LPCAT1|PLA2G2A|GPD1|PLA2G4D|LCLAT1|LIPH|PLA2G4A|GPAT2|ACP6|PLA2G2F
REACTOME_SYNTHESIS_OF_PC	0.911017	0.959767	0.0525899	0.20913	0.713339	28	STARD10|PCTP|LPIN1|SLC44A1|PCYT1B|SLC44A5|CSNK2A2|CSNK2A1|BCHE|SLC44A2|CSNK2B
REACTOME_SYNTHESIS_OF_PE	0.784615	0.895781	0.0613026	0.284422	0.777181	13	LPIN1|ETNPPL
REACTOME_SYNTHESIS_OF_PIPS_AT_THE_EARLY_ENDOSOME_MEMBRANE	0.105145	0.259553	0.206588	0.463842	1.35212	16	PIK3C3|PI4K2A|MTMR2|MTMR4|VAC14|PIKFYVE|PIK3R4|FIG4|MTM1|MTMR10
REACTOME_SYNTHESIS_OF_PIPS_AT_THE_GOLGI_MEMBRANE	0.333333	0.546875	0.107972	0.372179	1.10762	17	PIK3C2G|PIK3C3|PI4K2A|VAC14|PIKFYVE|PIK3R4|FIG4|ARF3|PI4KA
REACTOME_SYNTHESIS_OF_PIPS_AT_THE_LATE_ENDOSOME_MEMBRANE	0.00174677	0.020192	0.45506	0.738394	1.92012	11	MTMR7|MTMR9|PIK3C3|MTMR2|MTMR4|VAC14|PIKFYVE|PIK3R4|FIG4|MTM1
REACTOME_SYNTHESIS_OF_PIPS_AT_THE_PLASMA_MEMBRANE	0.0428071	0.14941	0.321776	0.352904	1.39622	53	MTMR1|PIK3R1|PIP4K2B|MTMR3|PLEKHA5|PTEN|PIK3C2G|MTMR9|PIK3CB|PIK3CA|SBF2|PI4K2A|RAB14|MTMR2|PIP4K2A|INPP5K|SYNJ1
REACTOME_SYNTHESIS_OF_PROSTAGLANDINS_PG_AND_THROMBOXANES_TX	0.771171	0.888098	0.052805	-0.282422	-0.795723	15	CBR1|PTGS1|PTGS2|PTGIS|HPGD|PTGES3|PTGES
REACTOME_SYNTHESIS_OF_PYROPHOSPHATES_IN_THE_CYTOSOL	0.00629278	0.0463678	0.407018	0.708364	1.80877	10	NUDT11|NUDT4|NUDT3|ITPK1|NUDT10|IP6K1|IPPK|PPIP5K1
REACTOME_SYNTHESIS_OF_SUBSTRATES_IN_N_GLYCAN_BIOSYTHESIS	0.135043	0.306032	0.156312	-0.311154	-1.21182	61	FPGT|GLB1|CTSA|PMM2|ALG5|NANP|SRD5A3|ST8SIA5|GMPPB|ST3GAL4|NEU1|SLC35C1|DPM1|DPM3|ST6GALNAC2|DHDDS|NUS1|SLC35A1|ST6GALNAC4|ST8SIA4
REACTOME_SYNTHESIS_OF_VERY_LONG_CHAIN_FATTY_ACYL_COAS	0.147541	0.322746	0.154191	-0.39808	-1.27301	24	SLC27A3|ELOVL2|ELOVL6|ACSL3|ELOVL3|ELOVL1|ELOVL5|HACD4|HSD17B3|TECR|HSD17B12|ACSL1
REACTOME_SYNTHESIS_SECRETION_AND_DEACYLATION_OF_GHRELIN	0.888288	0.943926	0.0463228	-0.237858	-0.707696	19	SPCS3|SPCS1|PCSK1|SPCS2|SEC11C
REACTOME_SYNTHESIS_SECRETION_AND_INACTIVATION_OF_GLUCAGON_LIKE_PEPTIDE_1_GLP_1	0.270318	0.475128	0.107554	-0.370643	-1.14441	21	DPP4|SPCS3|SPCS1|PCSK1|SPCS2|SEC11C|CTNNB1
REACTOME_SYNTHESIS_SECRETION_AND_INACTIVATION_OF_GLUCOSE_DEPENDENT_INSULINOTROPIC_POLYPEPTIDE_GIP	0.00402853	0.0340667	0.407018	-0.675947	-1.81993	13	DPP4|GATA4|SPCS3|SPCS1|PCSK1|SPCS2|SEC11C
REACTOME_S_PHASE	7.93599e-07	4.34754e-05	0.659444	-0.425856	-1.95911	162	PSMC2|RPA3|RFC2|WEE1|CKS1B|ORC5|UBB|CDKN1A|POLE2|PSMD8|PSMD14|UBE2S|PSMA1|PCNA|GINS1|PSMD12|SKP2|CDK2|PSMB8|CDK7|PSMA2|MCM4|RFC3|CDC6|PSMB1|CCNA2|PSMB9|CCNA1|MCM2|GINS2|PSMD5|RFC4|LIG1|ORC6|MCM6|CUL1|CDK4|PSMB4|PSMC4|GINS4|CDC45|CCNE1|PSMA5|PSMD13|ORC2|PSMC1|ANAPC7|POLD3|SEM1|ANAPC10|PSMA7|POLA2|AKT2|MCM5|MCM3|ESCO2|MCM8|PSME2|POLE3|PSMB3|CDC23|CDC25B|ANAPC11|E2F1|POLD1|UBE2C|PSME3|PRIM2|ORC1|ANA…
REACTOME_TAK1_ACTIVATES_NFKB_BY_PHOSPHORYLATION_AND_ACTIVATION_OF_IKKS_COMPLEX	0.538991	0.727741	0.0824344	0.273505	0.953405	32	RIPK2|TAB1|CHUK|NKIRAS1
REACTOME_TANDEM_PORE_DOMAIN_POTASSIUM_CHANNELS	0.0810811	0.219232	0.237794	0.522122	1.38842	12	KCNK7|KCNK3|KCNK4|KCNK2|KCNK16|KCNK10|KCNK6
REACTOME_TBC_RABGAPS	0.00111476	0.0143326	0.45506	0.479235	1.7786	42	RABGAP1|TBC1D10A|TBC1D14|TSC1|GGA1|RAB5B|GABARAP|RAB6B|RABEP1|TBC1D24|OPTN|TBC1D13|TSC2|GGA3|RAB6A|TBC1D17|TBC1D2|RAB33A|TBC1D16|ULK1
REACTOME_TCF_DEPENDENT_SIGNALING_IN_RESPONSE_TO_WNT	0.0417459	0.147967	0.321776	0.27446	1.34088	172	PPP2R5A|SFRP2|FRAT1|SOX6|FRAT2|PYGO1|CSNK1E|CHD8|TLE3|BTRC|MYC|SOX3|CXXC4|USP34|TNKS2|PPP2R5C|TCF7L1|CREBBP|RNF146|SOX4|TCF7L2|LRP6|SOX2|EP300|WNT3|LGR5|BCL9L|TCF4|KAT5|WNT8B|DVL1|SMURF2
REACTOME_TCR_SIGNALING	0.00731285	0.0498064	0.407018	-0.333454	-1.46118	117	PSMC2|CD101|PTPN22|UBB|PSMD8|PSMD14|ZAP70|PSMA1|PSMD12|PSMB8|PSMA2|CD3G|TRAT1|PSMB1|PSMB9|PSMD5|VASP|CD3D|UBE2N|CUL1|BCL10|PSMB4|PSMC4|CD3E|PSMA5|PSMD13|PSMC1|SEM1|PSMA7|HLA-DRA|CD247|LCK|PSME2|PSMB3|MALT1|HLA-DPA1|PSME3|PSMD2|HLA-DPB1|PSMD9|HLA-DRB1|HLA-DQA1|PSMB2|HLA-DQB1|PLCG1|PSMA3|PSMD6|UBE2D2|ITK|HLA-DQB2|LCP2|PSMA4|PAK1
REACTOME_TELOMERE_C_STRAND_LAGGING_STRAND_SYNTHESIS	0.0500894	0.167495	0.271289	-0.408831	-1.40903	34	RPA3|RFC2|BLM|PCNA|RFC3|RFC4|LIG1|POLD3|DSCC1|POLA2|POLD1|PRIM2|TEN1|PRIM1|POLD2|RPA2|POT1
REACTOME_TELOMERE_C_STRAND_SYNTHESIS_INITIATION	0.393407	0.604601	0.0978773	0.387925	1.06	13	TERF2|CTC1|TERF2IP|ACD|TERF1
REACTOME_TELOMERE_EXTENSION_BY_TELOMERASE	0.680927	0.824269	0.0580984	-0.265685	-0.842943	23	SHQ1|TERT|CDK2|CCNA2|CCNA1|NOP10|PIF1|RUVBL2|POT1|RUVBL1|WRAP53
REACTOME_TELOMERE_MAINTENANCE	0.00367839	0.0319639	0.431708	-0.414272	-1.63126	65	POLR2L|RPA3|RFC2|BLM|SHQ1|TERT|PCNA|POLR2H|CDK2|RFC3|CCNA2|CCNA1|RFC4|LIG1|NOP10|ATRX|POLR2J|POLD3|PIF1|DSCC1|POLA2|POLR2C|POLR2I|POLD1|POLR2G|PRIM2|RUVBL2|TEN1|PRIM1|POLR2D|POLD2|RPA2|POT1|RUVBL1
REACTOME_TERMINATION_OF_O_GLYCAN_BIOSYNTHESIS	0.5918	0.760186	0.0647943	-0.286204	-0.908042	23	MUC3A|MUC12|ST3GAL4|ST6GALNAC2|MUC1|ST6GALNAC4
REACTOME_TERMINATION_OF_TRANSLESION_DNA_SYNTHESIS	0.0618375	0.185907	0.24134	-0.408819	-1.38472	32	RPA3|RFC2|UBB|POLE2|PCNA|RFC3|PCLAF|RFC4|POLD3|POLE3|POLD1|POLD2|RPA2|POLH
REACTOME_TETRAHYDROBIOPTERIN_BH4_SYNTHESIS_RECYCLING_SALVAGE_AND_REGULATION	0.462963	0.660586	0.0791317	-0.406331	-0.998065	10	GCH1|PTS|GCHFR|HSP90AA1|DHFR|NOS3|AKT1
REACTOME_TFAP2_AP_2_FAMILY_REGULATES_TRANSCRIPTION_OF_GROWTH_FACTORS_AND_THEIR_RECEPTORS	0.0306112	0.122835	0.352488	-0.556496	-1.56793	15	ERBB2|EGFR|VEGFA|TFAP2B
REACTOME_TGF_BETA_RECEPTOR_SIGNALING_ACTIVATES_SMADS	0.602473	0.769677	0.0635008	-0.268154	-0.908267	32	FKBP1A|UBB|PPP1R15A|PMEPA1|PPP1CB|PPP1CA
REACTOME_TGF_BETA_RECEPTOR_SIGNALING_IN_EMT_EPITHELIAL_TO_MESENCHYMAL_TRANSITION	0.468468	0.666219	0.0770737	-0.353353	-1.0112	16	F11R|FKBP1A|UBB
REACTOME_THE_ACTIVATION_OF_ARYLSULFATASES	0.000114337	0.00271819	0.538434	-0.764852	-2.01264	12	ARSD|ARSF|ARSJ|ARSI|ARSK|SUMF2|SUMF1
REACTOME_THE_CANONICAL_RETINOID_CYCLE_IN_RODS_TWILIGHT_VISION	0.0198677	0.0966535	0.352488	-0.505509	-1.60384	23	RBP1|RDH5|RLBP1|TTR|STRA6|RDH12|CYP4V2|RDH8|RDH10|HSD17B6
REACTOME_THE_CITRIC_ACID_TCA_CYCLE_AND_RESPIRATORY_ELECTRON_TRANSPORT	0.0386735	0.141653	0.321776	-0.2794	-1.30178	177	CYCS|ATP5MF|LDHA|COX7B|UQCRQ|FH|NDUFB5|NDUFA4|COQ10B|PDK1|NDUFA3|COA1|ATP5PD|NDUFB4|UQCR11|MDH2|VDAC1|UCP1|COX5B|NDUFA2|MPC2|COX6A1|ATP5MC3|BSG|SLC16A3|NDUFB1|NDUFB7|PDK3|ATP5PB|NDUFA12|ATP5MC1|NDUFB2|COX14|SDHD|NDUFA7|COX5A|COX6B1|COX11|SLC25A14|ATP5F1E|UQCRFS1|NDUFA6|NDUFAF7|UQCR10|DLD|OGDH|NDUFV3|MPC1|NDUFA1|NDUFB3|NDUFA13|NDUFC1|NDUFB6|NDUFA8|NDUFS5|COX8A|UQCRC1|NDUFAB1|NDUFAF5|NDUFV2|UQCRH|S…
REACTOME_THE_NLRP3_INFLAMMASOME	0.181208	0.367631	0.154191	0.430629	1.2553	16	P2RX7|PSTPIP1|NLRP3|SUGT1|TXNIP|RELA|HSP90AB1|PANX1
REACTOME_THE_PHOTOTRANSDUCTION_CASCADE	0.458239	0.657905	0.0905429	0.282677	1.00132	34	NMT2|RGS9|PRKCA|GUCA1B|GUCY2F|PRKCQ|NMT1|RGS9BP|CNGA1
REACTOME_THE_ROLE_OF_GTSE1_IN_G2_M_PROGRESSION_AFTER_G2_CHECKPOINT	3.44887e-08	2.89705e-06	0.719513	-0.54992	-2.26583	78	PSMC2|TUBA1C|CCNB1|UBB|CDKN1A|PSMD8|PSMD14|PSMA1|PSMD12|PSMB8|PSMA2|TUBA1B|PSMB1|TUBA1A|PSMB9|TUBA3E|TUBB4B|PSMD5|PLK1|TUBB6|TUBA4B|PSMB4|PSMC4|PSMA5|PSMD13|PSMC1|GTSE1|SEM1|PSMA7|PSME2|CCNB2|PSMB3|CDK1|PSME3|TUBB2A|PSMD2|PSMD9|TUBA3C|PSMB2|HSP90AA1|PSMA3|PSMD6
REACTOME_THE_ROLE_OF_NEF_IN_HIV_1_REPLICATION_AND_DISEASE_PATHOGENESIS	0.0924528	0.237252	0.202072	-0.413267	-1.35087	28	AP1S3|AP2S1|AP1S1|AP1S2|HLA-A|RAC1|CD247|LCK|B2M|CD8B|AP1M1|ARF1|CD28
REACTOME_THROMBIN_SIGNALLING_THROUGH_PROTEINASE_ACTIVATED_RECEPTORS_PARS	0.521201	0.713044	0.0706196	-0.285747	-0.967858	32	F2RL2|GNG12|GNG5|GNB2|F2RL3|GNG11|GNG7|GNG10|GNA12|GNA14
REACTOME_THROMBOXANE_SIGNALLING_THROUGH_TP_RECEPTOR	0.537341	0.727228	0.0706196	-0.295098	-0.943682	24	GNG12|GNG5|GNB2|GNG11|GNG7|GNG10|GNA14
REACTOME_THYROXINE_BIOSYNTHESIS	0.541126	0.728908	0.0791317	0.366657	0.93624	10	DUOX1|DUOX2|DIO3|SLC5A5
REACTOME_TICAM1_DEPENDENT_ACTIVATION_OF_IRF3_IRF7	0.116487	0.2761	0.173748	-0.529062	-1.39218	12	UBB|TANK|IRF7|IRF3|IKBKE|TLR3|TICAM1|TBK1
REACTOME_TICAM1_RIP1_MEDIATED_IKK_COMPLEX_RECRUITMENT	0.434234	0.640333	0.0810802	-0.345674	-1.02848	19	RIPK1|UBB|BIRC3|UBE2N|UBE2D3|UBE2D2|TLR3|TICAM1|RIPK3
REACTOME_TICAM1_TRAF6_DEPENDENT_INDUCTION_OF_TAK1_COMPLEX	0.885463	0.943926	0.0557104	0.254095	0.660748	11	TAB1|TAB2|TAB3|RPS27A
REACTOME_TIE2_SIGNALING	0.492239	0.687607	0.0855357	0.327248	0.979064	18	PIK3R1|ANGPT4|PTPN11|SOS1|PIK3CB|PIK3CA|KRAS|GRB2
REACTOME_TIGHT_JUNCTION_INTERACTIONS	0.137736	0.307708	0.16318	-0.394234	-1.28865	28	F11R|CLDN1|CLDN12|CLDN10|CLDN23|CLDN4|CLDN14|PATJ|CLDN18|CLDN16|CLDN7|CLDN5|PRKCI|PARD6B
REACTOME_TNFR1_INDUCED_NFKAPPAB_SIGNALING_PATHWAY	0.159213	0.335465	0.146416	-0.371803	-1.23922	30	RIPK1|UBB|USP4|TRAF1|TRADD|TNFRSF1A|BIRC3|RBCK1
REACTOME_TNFR1_INDUCED_PROAPOPTOTIC_SIGNALING	0.0822669	0.221488	0.2114	-0.532447	-1.43357	13	CASP8|RIPK1|USP4|TRADD|TNFRSF1A
REACTOME_TNFR2_NON_CANONICAL_NF_KB_PATHWAY	0.000143665	0.00296752	0.518848	-0.427293	-1.84024	100	PSMC2|TNFSF14|TNFRSF14|TNFRSF11B|EDA2R|TNFRSF12A|UBB|PSMD8|PSMD14|CD70|PSMA1|TNFRSF1A|PSMD12|BIRC3|CD40|PSMB8|PSMA2|LTBR|CD40LG|PSMB1|PSMB9|PSMD5|TNFSF4|CUL1|TNFRSF9|PSMB4|TNFRSF18|PSMC4|PSMA5|PSMD13|PSMC1|RELB|SEM1|PSMA7|PSME2|PSMB3|TNFRSF4|PSME3|FASLG|EDARADD|PSMD2|PSMD9|UBE2M|PSMB2|PSMA3|PSMD6|TNFSF15|PSMA4|TNFSF13|TNFSF12
REACTOME_TNFS_BIND_THEIR_PHYSIOLOGICAL_RECEPTORS	0.0622642	0.185907	0.248911	-0.43796	-1.43158	28	TNFSF14|TNFRSF14|TNFRSF11B|EDA2R|CD70|TNFRSF1A|TNFSF4|TNFRSF9|TNFRSF18|TNFRSF4|FASLG|EDARADD|TNFSF15|TNFSF13
REACTOME_TNF_RECEPTOR_SUPERFAMILY_TNFSF_MEMBERS_MEDIATING_NON_CANONICAL_NF_KB_PATHWAY	0.0432314	0.150474	0.321776	-0.532318	-1.54313	17	TNFSF14|TNFRSF12A|BIRC3|CD40|LTBR|CD40LG
REACTOME_TNF_SIGNALING	0.103448	0.257985	0.181383	-0.350624	-1.28827	44	CASP8|SPPL2A|RIPK1|UBB|USP4|TRAF1|TRADD|CFLAR|TNFRSF1A|BIRC3|SMPD2|RBCK1
REACTOME_TOLL_LIKE_RECEPTOR_9_TLR9_CASCADE	0.183417	0.368075	0.16318	0.260447	1.15895	94	RIPK2|MAPK8|PELI2|RBSN|BTRC|TAB1|CHUK|MAPK10|TNIP2|NKIRAS1|RPS6KA5|PELI1|PELI3|TLR4|FBXW11
REACTOME_TOLL_LIKE_RECEPTOR_CASCADES	0.654687	0.80794	0.0537873	-0.202515	-0.925281	155	DUSP6|SOCS1|CASP8|MAP2K3|GSDMD|TICAM2|S100B|DUSP4|RIPK1|MYD88|UBB|VRK3|IRAK4|TANK|BIRC3|APOB|CTSL|UNC93B1|CTSK|IRAK2|SAA1|ELK1|CTSB|UBE2N|CUL1|LY96|HSP90B1|RPS6KA3|NOD1|DUSP3|S100A8|S100A9|IRF7|IRF3|MAP3K1|FADD
REACTOME_TOLL_LIKE_RECEPTOR_TLR1_TLR2_CASCADE	0.402632	0.610488	0.107554	0.227793	1.01969	103	RIPK2|MAPK8|PELI2|BTRC|TAB1|CHUK|MAPK10|TNIP2|NKIRAS1|RPS6KA5|PELI1|PELI3|TLR4|FBXW11|SFTPA2
REACTOME_TP53_REGULATES_METABOLIC_GENES	0.566667	0.746862	0.0857844	0.214704	0.947635	87	AGO4|TNRC6C|AGO3|RRAGB|TSC1|AGO1|TNRC6B|RRAGD|PRKAB2|AKT3|PTEN|RPTOR|PRKAG2|MT-CO2|TSC2|MT-CO1|DDIT4|MT-CO3|SESN1|MTOR|SESN3|PRKAA2|TNRC6A
REACTOME_TP53_REGULATES_TRANSCRIPTION_OF_ADDITIONAL_CELL_CYCLE_GENES_WHOSE_EXACT_ROLE_IN_THE_P53_PATHWAY_REMAIN_UNCERTAIN	0.547703	0.732597	0.0681513	-0.301382	-0.930561	21	PLAGL1|PLK3|CNOT11|PLK2|CDC25C|CNOT9
REACTOME_TP53_REGULATES_TRANSCRIPTION_OF_CASPASE_ACTIVATORS_AND_CASPASES	0.0842294	0.224374	0.206588	-0.549118	-1.44496	12	CASP6|TP63|CASP1|CASP2
REACTOME_TP53_REGULATES_TRANSCRIPTION_OF_CELL_CYCLE_GENES	0.00759687	0.0509152	0.407018	-0.421347	-1.56858	49	PLAGL1|PLK3|CCNB1|CDKN1A|E2F7|BAX|PCNA|CDK2|GADD45A|AURKA|E2F8|CCNA2|RBL1|CCNA1|CNOT11|CCNE1|PRMT1|PLK2|CDC25C|CNOT9|E2F1|CDK1
REACTOME_TP53_REGULATES_TRANSCRIPTION_OF_CELL_DEATH_GENES	0.0246336	0.111274	0.352488	-0.408307	-1.50021	44	STEAP3|CASP6|TP63|FAS|IGFBP3|TNFRSF10B|TRIAP1|TNFRSF10C|BAX|PRELID1|CASP1|CASP2
REACTOME_TP53_REGULATES_TRANSCRIPTION_OF_DEATH_RECEPTORS_AND_LIGANDS	0.00633845	0.0464328	0.407018	-0.659088	-1.73433	12	TP63|FAS|IGFBP3|TNFRSF10B|TNFRSF10C
REACTOME_TP53_REGULATES_TRANSCRIPTION_OF_DNA_REPAIR_GENES	0.568966	0.747045	0.0650878	-0.245097	-0.955128	62	POLR2L|DDB2|POLR2H|CDK7|MLH1|BRCA1|FANCI|ELOC|CHEK1|POLR2J|POLR2C|FANCD2|FANCC|POLR2I|POLR2G|GTF2H2|POLR2D|MSH2|SUPT4H1|ELOB|TP53|POLR2E|CCNH|NELFCD|JUN|GTF2H1|ERCC2|CDK13|ATR|TCEA1|PMS2
REACTOME_TP53_REGULATES_TRANSCRIPTION_OF_GENES_INVOLVED_IN_CYTOCHROME_C_RELEASE	0.220036	0.415038	0.122108	-0.397384	-1.20308	20	STEAP3|TP63|TRIAP1|BAX|PRELID1
REACTOME_TP53_REGULATES_TRANSCRIPTION_OF_GENES_INVOLVED_IN_G1_CELL_CYCLE_ARREST	0.0354249	0.132484	0.321776	-0.553764	-1.51968	14	CDKN1A|E2F7|CDK2|E2F8|CCNA2|CCNA1|CCNE1|E2F1
REACTOME_TP53_REGULATES_TRANSCRIPTION_OF_GENES_INVOLVED_IN_G2_CELL_CYCLE_ARREST	0.0798548	0.217315	0.213928	-0.47329	-1.39887	18	CCNB1|BAX|PCNA|GADD45A|AURKA|RBL1|PRMT1|CDC25C|CDK1|E2F4|CARM1|SFN
REACTOME_TP53_REGULATES_TRANSCRIPTION_OF_SEVERAL_ADDITIONAL_CELL_DEATH_GENES_WHOSE_SPECIFIC_ROLES_IN_P53_DEPENDENT_APOPTOSIS_REMAIN_UNCERTAIN	0.80334	0.904565	0.0522693	-0.279096	-0.765914	14	TP63|BIRC5|RABGGTA|PERP|CHM|TP53|TP53I3|NDRG1|TP73
REACTOME_TRAF3_DEPENDENT_IRF_ACTIVATION_PATHWAY	0.518919	0.711076	0.0718276	-0.341519	-0.962228	15	RNF135|IFIH1|SIKE1|IRF7|IRF3|TRIM4|IKBKE
REACTOME_TRAF6_MEDIATED_INDUCTION_OF_TAK1_COMPLEX_WITHIN_TLR4_COMPLEX	0.590991	0.760186	0.0653834	-0.319372	-0.913957	16	TICAM2|UBB|IRAK2|LY96
REACTOME_TRAF6_MEDIATED_IRF7_ACTIVATION	0.416816	0.627425	0.0828962	-0.311511	-1.03827	30	RNF135|TANK|IFIH1|SIKE1|IRF7|IRF3|TRIM4|IKBKE
REACTOME_TRAF6_MEDIATED_IRF7_ACTIVATION_IN_TLR7_8_OR_9_SIGNALING	0.0110906	0.0643969	0.38073	-0.645379	-1.73763	13	MYD88|UBB|IRAK4|UBE2N|IRF7
REACTOME_TRAF6_MEDIATED_NF_KB_ACTIVATION	0.805195	0.905844	0.052163	-0.242565	-0.776823	25	RNF135|S100B|SAA1|IFIH1|MAP3K1|TRIM4|DDX58|S100A12|NKIRAS2|IKBKB|NFKB1|NFKBIB|HMGB1|TRIM25
REACTOME_TRAFFICKING_AND_PROCESSING_OF_ENDOSOMAL_TLR	0.0283104	0.120917	0.352488	-0.605221	-1.62951	13	CTSL|UNC93B1|CTSK|CTSB|HSP90B1|TLR3|CTSS|CTSV
REACTOME_TRAFFICKING_OF_AMPA_RECEPTORS	0.0592255	0.18447	0.282013	0.417511	1.44412	31	AP2B1|GRIA4|PRKCA|GRIA2|CACNG2|GRIA3|CAMK2G|TSPAN7|PRKCB|GRIP1|GRIA1
REACTOME_TRAFFICKING_OF_GLUR2_CONTAINING_AMPA_RECEPTORS	0.00840679	0.0546008	0.38073	0.593612	1.76661	17	AP2B1|GRIA4|PRKCA|GRIA2|GRIA3|TSPAN7|PRKCB|GRIP1|GRIA1
REACTOME_TRANSCRIPTIONAL_ACTIVATION_OF_MITOCHONDRIAL_BIOGENESIS	0.0119692	0.0676288	0.38073	0.38975	1.55177	55	TWNK|GLUD1|TFAM|PPRC1|NCOA2|CRTC1|CREBBP|GLUD2|PPARA|NCOA1|MED1|TBL1XR1|USP46|SIRT4|GABPB1|CHD9|HCFC1
REACTOME_TRANSCRIPTIONAL_ACTIVITY_OF_SMAD2_SMAD3_SMAD4_HETEROTRIMER	0.135321	0.306112	0.183024	0.322275	1.22646	46	SMAD7|MYC|NCOR2|UBE2D1|SMURF2|TRIM33|SMAD4|TFDP2|SMAD3|MAPK3|PPM1A|CDK9|MAPK1|CDK8|CDKN2B|RNF111
REACTOME_TRANSCRIPTIONAL_REGULATION_BY_E2F6	0.492099	0.687607	0.08654	0.277471	0.982875	34	EPC1|EHMT2|PCGF6|PCGF2|TFDP2|PHC1|MGA|BMI1|RING1|EHMT1|CBX5|PHC3
REACTOME_TRANSCRIPTIONAL_REGULATION_BY_MECP2	0.0125846	0.0695462	0.38073	0.367263	1.50552	61	AGO4|TNRC6C|DLL1|AGO3|HIPK2|AGO1|TNRC6B|GRIA2|SOX2|NCOR2|PTEN|MECP2|TBL1XR1|NOTCH1|PTPN4|HTT|CAMK2G|GAD1|SIN3A
REACTOME_TRANSCRIPTIONAL_REGULATION_BY_RUNX1	0.471098	0.66845	0.103576	0.202887	0.996105	178	TCF12|AGO4|KMT2A|TNRC6C|AGO3|LDB1|HIPK2|SMARCC2|CREBBP|AGO1|TNRC6B|ABL1|GP1BA|CBX6|GPAM|PTPN11|EP300|MNAT1|GATA2|TAL1|SETD1A|SRC|ARID1B|PBRM1|KMT2E|ARID1A|PRKCQ|AXIN1|LIFR|PHC1|PCGF5|KMT2D|PRKCB|CBX8|SIN3A|SETD1B|KCTD6|BMI1|RING1|SMARCB1|KMT2C|ACTL6B|RSPO3
REACTOME_TRANSCRIPTIONAL_REGULATION_BY_RUNX2	0.00132966	0.0164252	0.45506	-0.367252	-1.61397	120	PSMC2|HES1|LGALS3|HDAC3|CCNB1|UBB|CDKN1A|TWIST1|PSMD8|PSMD14|BAX|NKX3-2|PSMA1|PSMD12|SKP2|PSMB8|PSMA2|ITGA5|WWTR1|PSMB1|PSMB9|PSMD5|SATB2|CBFB|CUL1|CDK4|PSMB4|PSMC4|PSMA5|GLI2|HIVEP3|PSMD13|PSMC1|DLX5|GLI3|SEM1|PSMA7|AKT2|RUNX1|PSME2|PSMB3|CDK1|ITGBL1|PSME3|HAND2|STAT1|MMP13|PSMD2|PSMD9|PPARGC1A|PSMB2|COL1A1|PSMA3|PSMD6|SOX9
REACTOME_TRANSCRIPTIONAL_REGULATION_BY_RUNX3	0.0287899	0.120917	0.352488	-0.325269	-1.38847	95	PSMC2|MDM2|LEF1|TEAD3|HES1|UBB|TEAD2|CDKN1A|PSMD8|SPP1|PSMD14|PSMA1|PSMD12|PSMB8|PSMA2|WWTR1|PSMB1|TCF7|PSMB9|ITGA4|PSMD5|JAG1|CBFB|RORC|PSMB4|PSMC4|PSMA5|PSMD13|PSMC1|SEM1|PSMA7|RUNX1|PSME2|PSMB3|RUNX3|PSME3|CTNNB1|PSMD2|PSMD9|PSMB2|MAML3|PSMA3|PSMD6
REACTOME_TRANSCRIPTIONAL_REGULATION_BY_SMALL_RNAS	0.0830389	0.221672	0.206588	-0.36063	-1.31968	46	POLR2L|NUP37|NUP54|NDC1|POLR2H|NUP210|NUP107|POLR2J|RAN|RAE1|NUP35|POLR2C|POM121C|NUP43|POLR2I|POLR2G|NUP160|POLR2D|NUP205|NUP85|POM121|SEC13|NUP88|POLR2E|NUP62|NUP98|SEH1L
REACTOME_TRANSCRIPTIONAL_REGULATION_BY_THE_AP_2_TFAP2_FAMILY_OF_TRANSCRIPTION_FACTORS	0.785461	0.895781	0.0512184	-0.232703	-0.822292	38	ERBB2|EGFR|CDKN1A|PITX2|VEGFA|TFAP2B
REACTOME_TRANSCRIPTIONAL_REGULATION_BY_TP53	0.106742	0.262172	0.159647	-0.231304	-1.15889	363	STEAP3|CASP6|MDM2|TP63|POLR2L|FAS|HUS1|RPA3|CYCS|SETD9|RFC2|PLAGL1|TIGAR|IGFBP3|PLK3|BLM|TAF13|SMYD2|CCNB1|DDB2|TNFRSF10B|UBB|CDKN1A|TRIAP1|COX7B|E2F7|RHEB|TNFRSF10C|BAX|NDUFA4|RMI2|PCNA|CCNG1|PRELID1|POLR2H|CASP1|CDK2|CDK7|LAMTOR2|GPI|GADD45A|AURKA|CASP2|RAD9B|KMT5A|E2F8|MLH1|RFC3|CCNA2|RBL1|CCNA1|MDM4|TAF7L|RBBP8|COX5B|RFC4|BRCA1|LAMTOR5|GSR|CNOT11|COX6A1|FANCI|CCNE1|ELOC|PIP4K2C|EXO1|PRMT1|BIR…
REACTOME_TRANSCRIPTIONAL_REGULATION_BY_VENTX	0.24537	0.448068	0.132846	0.309257	1.12583	39	AGO4|TNRC6C|AGO3|AGO1|TNRC6B|TCF7L2|EHMT2|UBE2D1|CSF1R|RELA|ANAPC16|EHMT1|TNRC6A|ANAPC2
REACTOME_TRANSCRIPTIONAL_REGULATION_OF_GRANULOPOIESIS	0.699774	0.835749	0.0681513	0.247992	0.854621	30	KMT2A|MYC|EP300|GATA2|TAL1|TFDP2
REACTOME_TRANSCRIPTIONAL_REGULATION_OF_PLURIPOTENT_STEM_CELLS	0.396355	0.60461	0.0995791	0.299135	1.03467	31	SOX2|ZIC3|FOXP1|SMAD4|TSC22D1|ZSCAN10|PBX1|FGF2|NR6A1|SMAD2|TDGF1
REACTOME_TRANSCRIPTIONAL_REGULATION_OF_TESTIS_DIFFERENTIATION	0.182815	0.368075	0.137251	-0.469905	-1.26518	13	WT1|DMRT1|GATA4|DHH|FOXL2|SRY|NR5A1|SOX9|WNT4
REACTOME_TRANSCRIPTIONAL_REGULATION_OF_WHITE_ADIPOCYTE_DIFFERENTIATION	0.00304017	0.0288016	0.431708	0.366216	1.60353	84	SLC2A4|MED13L|NCOA2|ZNF638|CREBBP|EBF1|THRAP3|PPARA|EP300|NCOR2|MED24|FAM120B|FABP4|MED22|MED13|NCOA1|TNF|SREBF2|MED1|TBL1XR1|MED12|CDK19|CHD9|LPL|CDK8|NCOA3|NCOA6|RELA|PLIN1|SREBF1|MED28
REACTOME_TRANSCRIPTION_COUPLED_NUCLEOTIDE_EXCISION_REPAIR_TC_NER	0.232053	0.433809	0.113787	-0.271256	-1.11765	78	POLR2L|RPA3|RFC2|UBB|POLE2|PCNA|POLR2H|CDK7|RFC3|COPS3|COPS8|RFC4|LIG1|COPS6|POLR2J|POLD3|POLR2C|POLR2I|ERCC8|POLE3|POLD1|POLR2G|GTF2H2|POLR2D|POLD2|COPS4|RPA2|ERCC1|HMGN1|COPS7B|COPS5|RPA1|POLR2E|CCNH|RFC5|GTF2H1|XRCC1|ERCC2|TCEA1
REACTOME_TRANSCRIPTION_OF_E2F_TARGETS_UNDER_NEGATIVE_CONTROL_BY_DREAM_COMPLEX	0.52973	0.720021	0.0707899	-0.321334	-0.956061	19	PCNA|CDC6|RBL1|HDAC1|E2F1|CDC25A|E2F4|LIN9|TOP2A
REACTOME_TRANSCRIPTION_OF_E2F_TARGETS_UNDER_NEGATIVE_CONTROL_BY_P107_RBL1_AND_P130_RBL2_IN_COMPLEX_WITH_HDAC1	0.243243	0.446773	0.115734	-0.406877	-1.16437	16	CCNA2|RBL1|HDAC1|E2F1|CDK1|MYBL2|E2F4|LIN9
REACTOME_TRANSCRIPTION_OF_THE_HIV_GENOME	0.927536	0.967437	0.057853	0.180583	0.763199	70	TAF3|SUPT16H|GTF2F2|POLR2F|TAF5|MNAT1|GTF2A1|RNMT|SUPT5H|CDK9|NELFA|TAF1|POLR2A|ELOA|SSRP1|TAF4B
REACTOME_TRANSFERRIN_ENDOCYTOSIS_AND_RECYCLING	0.0586146	0.18447	0.248911	-0.420669	-1.41297	31	STEAP3|HFE|TFRC|ATP6V0B|ATP6V1C2|ATP6AP1|TCIRG1|TFR2|ATP6V0A4|MCOLN1|ATP6V0E1|ATP6V1F|ATP6V0D2
REACTOME_TRANSLATION	0.835036	0.919623	0.0395172	-0.181552	-0.881135	275	SEC61G|RPL39L|TRAM1|MRPS15|SSR3|SRPRB|MRPL22|MRPL32|DDOST|MRPL34|MRPS12|RPN1|MRPL2|MRPL36|RPN2|SPCS3|RPL26L1|RARS2|SRPRA|MRPL47|EIF4E|MRPS6|TSFM|SEC61A1|RPS27L|MRPL15|DARS2|MRPL39|RPL22L1|MRPS18A|SPCS1|MRPL58|MRPS36|MRPL17|MRPL37|EIF3I|WARS2|RPS3A|DAP3|ETF1|SEC61B|EIF3K|RPS26|SSR2|EIF2B3|MRPL55|MRPS10|MRPL23|MRPL54|MRPS24|RPS7|SPCS2|SEC11C|MRPL13|MRPL18|EIF3C|RPL39|MRPL27|MRPS33|MRPL11|SSR4|FARS2…
REACTOME_TRANSLATION_OF_REPLICASE_AND_ASSEMBLY_OF_THE_REPLICATION_TRANSCRIPTION_COMPLEX	0.259341	0.467276	0.125033	0.432898	1.18289	13	CHMP7|PIK3C3|UVRAG|PIK3R4|CHMP4A|CHMP6|CHMP3|BECN1|CHMP4B
REACTOME_TRANSLATION_OF_SARS_COV_1_STRUCTURAL_PROTEINS	0.0862385	0.2278	0.206588	-0.409167	-1.34964	29	UBB|ST3GAL4|PARP9|CANX|ST6GALNAC2|PARP10|MGAT1|MOGS|GANAB|ST6GALNAC4|PRKCSH|PARP14|SUMO1|PARP4|GSK3A
REACTOME_TRANSLATION_OF_SARS_COV_2_STRUCTURAL_PROTEINS	0.0100227	0.0606099	0.38073	-0.414061	-1.54146	49	EDEM2|FUT8|MAGT1|UBB|DDOST|MGAT4B|RPN1|RPN2|ST3GAL4|PARP9|PRMT1|CANX|ST6GALNAC2|PARP10|MGAT1|STT3A|MOGS|GANAB|ST6GALNAC4
REACTOME_TRANSLESION_SYNTHESIS_BY_POLH	0.0344037	0.131359	0.321776	-0.509441	-1.51573	19	RPA3|RFC2|UBB|PCNA|RFC3|RFC4|RPA2|UFD1|POLH|RPA1|RFC5
REACTOME_TRANSLESION_SYNTHESIS_BY_POLK	0.0669664	0.195319	0.287805	-0.513296	-1.48799	17	RPA3|RFC2|UBB|PCNA|RFC3|RFC4
REACTOME_TRANSLESION_SYNTHESIS_BY_Y_FAMILY_DNA_POLYMERASES_BYPASSES_LESIONS_ON_DNA_TEMPLATE	0.0929825	0.237643	0.193813	-0.370213	-1.32183	39	RPA3|RFC2|UBB|POLE2|PCNA|RFC3|PCLAF|RFC4|POLD3|POLE3|POLD1|POLD2|RPA2|UFD1|POLH
REACTOME_TRANSLOCATION_OF_SLC2A4_GLUT4_TO_THE_PLASMA_MEMBRANE	0.79966	0.904462	0.0484088	-0.20838	-0.838364	71	TUBA1C|TBC1D1|ACTB|RAB8A|RHOQ|ACTG1|TUBA1B|TUBA1A|TUBA3E|TUBB4B|TUBB6|RAC1|TUBA4B|MYO1C|AKT2|TUBB2A|PRKAG1|PRKAG3|TUBA3C|YWHAQ|MYH9|SFN|SNAP23|YWHAZ
REACTOME_TRANSMISSION_ACROSS_CHEMICAL_SYNAPSES	0.00106954	0.0139391	0.45506	0.285852	1.47392	268	MAPT|ALDH5A1|AP2B1|GRIK4|PLCB1|ALDH2|ADCY2|GRIA4|GABBR1|PRKX|SLC1A7|PRKCA|SYN3|GNAL|ADCY8|ARHGEF7|GRIA2|CACNG2|GLRA1|GRIN3A|TSPOAP1|CASK|GRIA3|CACNA1A|SLC1A6|PRKAB2|GNAI1|CHRNA4|GLRA3|SLC1A1|ADCY5|RASGRF1|RPS6KA6|ERBB4|GNB3|GABBR2|PRKAG2|SRC|PLCB3|KCNJ9|GABRB3|ADCY7|MAPK3|CAMK2G|DNAJC5|KCNJ10|TSPAN7|SLC38A1|ARHGEF9|GIT1|GRIK2|PRKCB|CACNB2|GRIP1|VAMP2|MAPK1|DLG2|CACNA2D2|GAD1|ABAT|GABRA3|PRKACG|KR…
REACTOME_TRANSPORT_OF_BILE_SALTS_AND_ORGANIC_ACIDS_METAL_IONS_AND_AMINE_COMPOUNDS	0.0545324	0.178432	0.321776	-0.320491	-1.33851	85	SLC30A5|SLC30A7|SLC39A8|SLC22A18|SLC6A11|SLC13A3|SLC39A3|SLC47A2|SLC47A1|SLC31A1|SLC30A6|SLC13A5|SLC39A1|SLC41A2|SLC22A15|BSG|SLC16A3|SLC39A4|SLC44A3|RHAG|RUNX1|SLC6A9|CP|SLC11A1|SLC40A1|SLC6A2
REACTOME_TRANSPORT_OF_CONNEXONS_TO_THE_PLASMA_MEMBRANE	0.0100535	0.0606099	0.38073	-0.549494	-1.66359	20	TUBA1C|GJB2|TUBA1B|TUBA1A|TUBA3E|TUBB4B|TUBB6|TUBA4B|TUBB2A|TUBA3C
REACTOME_TRANSPORT_OF_INORGANIC_CATIONS_ANIONS_AND_AMINO_ACIDS_OLIGOPEPTIDES	0.994845	0.997168	0.0576091	0.151918	0.684106	106	SLC1A4|SLC12A6|SLC15A2|SLC4A5|SLC1A7|SLC26A1|SLC1A6|SLC9A6|SLC1A1|SLC5A12|SLC9A9|SLC8A3|SLC7A1|SLC9A5|SLC38A1|SLC12A4|SLC9A2
REACTOME_TRANSPORT_OF_MATURE_MRNAS_DERIVED_FROM_INTRONLESS_TRANSCRIPTS	0.286477	0.496507	0.104344	-0.302964	-1.10051	42	NUP37|CPSF4|NUP54|NDC1|EIF4E|SLBP|NUP210|NUP107|RAE1|NUP35|POM121C|NUP43|NUP160|NUP205|NUP85
REACTOME_TRANSPORT_OF_MATURE_TRANSCRIPT_TO_CYTOPLASM	0.606612	0.771272	0.0599892	-0.223678	-0.929886	83	NUP37|CPSF4|NUP54|NDC1|NXT1|MAGOH|EIF4E|SLBP|NUP210|SRSF7|DDX39A|THOC3|NUP107|RAE1|NUP35|POM121C|NUP43|U2AF1L4|THOC7|SRSF2|NUP160|NUP205|NUP85|MAGOHB|FYTTD1|POM121|SRSF9|SEC13|NUP88|U2AF1|ZC3H11A|U2AF2|SRSF3|NUP62|NUP98|SEH1L
REACTOME_TRANSPORT_OF_NUCLEOSIDES_AND_FREE_PURINE_AND_PYRIMIDINE_BASES_ACROSS_THE_PLASMA_MEMBRANE	0.442652	0.647784	0.0797706	-0.384867	-1.01274	12	SLC29A1|SLC25A5|SLC28A1|ARL2BP
REACTOME_TRANSPORT_OF_ORGANIC_ANIONS	0.856828	0.92511	0.0572461	0.265168	0.689541	11	SLCO1A2|SLCO1B1|SLCO2B1|SLCO1C1|SLC16A2|SLCO4C1|SLCO4A1
REACTOME_TRANSPORT_OF_THE_SLBP_DEPENDANT_MATURE_MRNA	0.0402523	0.146281	0.321776	-0.422637	-1.46224	35	NUP37|NUP54|NDC1|EIF4E|SLBP|NUP210|NUP107|RAE1|NUP35|POM121C|NUP43|NUP160|NUP205|NUP85|POM121|SEC13|NUP88|NUP62|NUP98|SEH1L
REACTOME_TRANSPORT_OF_VITAMINS_NUCLEOSIDES_AND_RELATED_MOLECULES	0.00923901	0.0576295	0.38073	-0.449068	-1.63802	43	SLC35A2|SLC27A1|SLC5A6|PDZD11|SLC29A1|SLC33A1|SLC35B2|SLC35D1|SLC25A5|SLC35D2|SLC28A1|SLC35C1|ARL2BP|SLC35B3|SLC35A1|SLCO2A1
REACTOME_TRANSPORT_TO_THE_GOLGI_AND_SUBSEQUENT_MODIFICATION	0.0504587	0.167752	0.248911	-0.266773	-1.24933	185	KDELR1|KDELR2|BET1|TUBA1C|KDELR3|TMED9|CAPZA1|LMAN2|CAPZA2|FUT8|SEC24D|CHST8|MANEA|MGAT4B|ARF4|TMED2|CNIH3|SPTBN5|DYNLL1|COPB1|SAR1B|MCFD2|COPZ2|ST3GAL4|ARF5|TMED7|TUBA1B|NAPA|SEC22B|FOLR1|TUBA1A|MAN1C1|TMED3|TUBA3E|BET1L|TUBB4B|TUBB6|COPZ1|TUBA4B|CTSC|GOSR2|TFG|TRAPPC1|YKT6|PREB|FUCA1|MGAT1|LMAN1|SERPINA1|B4GALT4|RAB1A|USO1|SEC22A|COPE|COPG1|ARF1|CTSZ|TMED10|TUBB2A|COPB2|LMAN1L|TUBA3C
REACTOME_TRANS_GOLGI_NETWORK_VESICLE_BUDDING	0.448805	0.651745	0.0764767	-0.251399	-1.01115	72	AP1S3|TFRC|AP4M1|GNS|AP1S1|AP3S1|AP1S2|NAPA|SNX9|FTL|SNAPIN|BLOC1S1|CHMP2A|CPD|AP1M1|VAMP8|TBC1D8B|TXNDC5|ARF1|CLVS1|CLINT1|CTSZ
REACTOME_TRIGLYCERIDE_BIOSYNTHESIS	0.734694	0.858733	0.0564118	-0.298348	-0.818745	14	GK|LPIN3|MOGAT1|AGMO|GK3P|GPAT2|MOGAT2|LPIN2
REACTOME_TRIGLYCERIDE_CATABOLISM	0.153005	0.330681	0.151149	-0.395005	-1.26317	24	FABP7|PNPLA4|FABP5|PRKACA|PPP1CB|PPP1CA
REACTOME_TRIGLYCERIDE_METABOLISM	0.18617	0.36975	0.133555	-0.338682	-1.19678	38	FABP7|PNPLA4|GK|FABP5|LPIN3|PRKACA|PPP1CB|PPP1CA|MOGAT1|AGMO|GK3P|CAV1|GPAT2|PLIN3|FABP1|MOGAT2|FABP12|LPIN2|ABHD5
REACTOME_TRISTETRAPROLIN_TTP_ZFP36_BINDS_AND_DESTABILIZES_MRNA	0.45614	0.656467	0.0891647	0.339195	1.00946	17	EXOSC7|XRN1|EXOSC1|EXOSC6|EXOSC4|DCP1A|EXOSC5
REACTOME_TRNA_AMINOACYLATION	0.435337	0.640333	0.0815265	-0.318791	-1.01945	24	RARS2|DARS2|WARS2|FARS2|FARSB|AIMP2|PPA2|SARS2|CARS2|MARS2
REACTOME_TRNA_MODIFICATION_IN_THE_NUCLEUS_AND_CYTOSOL	0.913636	0.960556	0.0557104	0.197644	0.733526	42	NSUN6|TRMT5|DUS2|TRIT1|TRMT11|TRDMT1|PUS3|ALKBH8
REACTOME_TRNA_PROCESSING	0.296117	0.505565	0.096563	-0.251637	-1.08862	105	METTL1|NUP37|POP4|TYW1|RPP25|CPSF4|NUP54|NDC1|RPP40|ZBTB8OS|TRMT9B|NUP210|NUP107|HSD17B10|RAN|RAE1|PUS7|NUP35|POM121C|POP7|NUP43|TSEN34|QTRT2|NUP160|LAGE3|TP53RK|TRMT6|NUP205|WDR4|NUP85|CTU1|TSEN15|POP5|URM1|CLP1|TRMT112|POM121|ADAT3|TRMT10C|ADAT1|SEC13|NUP88
REACTOME_TRNA_PROCESSING_IN_THE_NUCLEUS	0.115385	0.274311	0.172324	-0.3206	-1.22947	57	NUP37|POP4|RPP25|CPSF4|NUP54|NDC1|RPP40|ZBTB8OS|NUP210|NUP107|RAN|RAE1|NUP35|POM121C|POP7|NUP43|TSEN34|NUP160|NUP205|NUP85|TSEN15|POP5|CLP1|POM121|SEC13|NUP88
REACTOME_TRP_CHANNELS	0.026393	0.115469	0.352488	-0.479762	-1.56822	28	TRPM8|TRPM4|RIPK1|MCOLN3|MCOLN2|TRPV2|MCOLN1|MLKL|TRPC6|TRPV3|TRPV4|TRPC7|TRPA1|TRPC4|RIPK3|TRPM3|TRPM1|TRPM5
REACTOME_TRYPTOPHAN_CATABOLISM	0.296846	0.506124	0.104733	-0.409774	-1.12453	14	KMO|ACMSD|TDO2|SLC36A4|KYNU|SLC3A2|KYAT3
REACTOME_TYPE_I_HEMIDESMOSOME_ASSEMBLY	0.764599	0.885473	0.0537873	-0.294581	-0.747127	11	CD151|ITGA6|LAMB3|LAMC2|COL17A1
REACTOME_UB_SPECIFIC_PROCESSING_PROTEASES	0.802817	0.904565	0.0723571	0.180528	0.882246	169	USP49|FOXO4|USP3|SMAD7|USP20|MYC|TAB1|USP34|TNKS2|WDR48|CFTR|RNF146|USP11|USP7|TADA2B|USP44|PTEN|SMURF2|ARRB1|SMAD4|USP24|SMAD3|FKBP8|USP22|ADRB2|AXIN1|USP30|USP5|USP10|TOMM20|USP47|HGS|OTUB1|PSMC5|SMAD2|USP12|USP17L1|WDR20|NFKBIA|AXIN2|ATXN7|USP19|USP9X|KEAP1
REACTOME_UCH_PROTEINASES	0.0440584	0.152277	0.321776	-0.326846	-1.36505	85	PSMC2|UBB|PSMD8|PSMD14|ACTL6A|ACTB|PSMA1|PSMD12|PSMB8|PSMA2|PSMB1|UCHL3|PSMB9|PSMD5|PSMB4|PSMC4|PSMA5|PSMD13|PSMC1|SEM1|PSMA7|PSME2|PSMB3|BARD1|PSME3|ADRM1|PSMD2|PSMD9|PSMB2|RUVBL1|PSMA3|PSMD6|PSMA4|MCRS1|MBD6|PSMC3|TGFB1|UCHL1
REACTOME_UNBLOCKING_OF_NMDA_RECEPTORS_GLUTAMATE_BINDING_AND_ACTIVATION	0.00683792	0.0478654	0.407018	0.52521	1.63124	21	GRIA4|GRIA2|GRIA3|CAMK2G|DLG2|GRIN2C|GRIA1|LRRC7|DLG3|DLG4|GRIN1|GRIN2D|ACTN2|GRIN2B|CAMK2A|GRIN2A
REACTOME_UNFOLDED_PROTEIN_RESPONSE_UPR	0.0523732	0.172298	0.252961	-0.308123	-1.30728	91	CUL7|CREB3L1|KDELR3|SRPRB|SHC1|LMNA|DNAJB9|CALR|PDIA6|DNAJB11|HSPA5|MYDGF|SRPRA|WIPI1|CXCL8|EXTL3|PDIA5|DDIT3|GOSR2|EXTL2|EXOSC9|CCL2|HSP90B1|PREB|DCSTAMP|ATF3|CTDSP2|SULT1A3|DNAJC3|EIF2AK3|ASNS|CEBPB
REACTOME_UNWINDING_OF_DNA	0.00043735	0.00706489	0.498493	-0.735554	-1.93555	12	GINS1|MCM4|MCM2|GINS2|MCM6|GINS4|CDC45|MCM5|MCM3|MCM8
REACTOME_UPTAKE_AND_ACTIONS_OF_BACTERIAL_TOXINS	0.943119	0.973287	0.0444181	-0.203116	-0.669979	29	MAP2K3|GUCY2C|ANTXR2
REACTOME_UPTAKE_AND_FUNCTION_OF_ANTHRAX_TOXINS	0.534672	0.725173	0.0709609	-0.368495	-0.93459	11	MAP2K3|ANTXR2
REACTOME_UREA_CYCLE	0.238889	0.441866	0.118815	-0.504994	-1.24041	10	ASL|NMRAL1|ARG1|ASS1|NAGS|SLC25A2|SLC25A15
REACTOME_VASOPRESSIN_REGULATES_RENAL_WATER_HOMEOSTASIS_VIA_AQUAPORINS	0.853873	0.92511	0.04707	-0.216296	-0.788962	43	GNG12|GNG5|PRKACA|AQP1|GNB2|AQP2|GNG11|GNG7|GNG10|AQP4|PRKAR2B|MYO5B
REACTOME_VEGFR2_MEDIATED_CELL_PROLIFERATION	0.451902	0.654097	0.0908241	0.328116	0.992082	19	PRKCA|AHCYL1|SRC|ITPR2|PRKCB|KRAS|PRKCZ|PDPK1
REACTOME_VEGFR2_MEDIATED_VASCULAR_PERMEABILITY	0.489681	0.686889	0.0768737	-0.299403	-0.973767	27	VAV3|CTNNA1|RAC1|AKT2|PRR5|CDH5|JUP|CTNNB1|CAV1|TRIB3|HSP90AA1|PAK1
REACTOME_VIRAL_MESSENGER_RNA_SYNTHESIS	0.056338	0.180676	0.252961	-0.382166	-1.39399	43	POLR2L|NUP37|NUP54|NDC1|POLR2H|NUP210|NUP107|POLR2J|RAE1|NUP35|POLR2C|POM121C|NUP43|POLR2I|POLR2G|NUP160|POLR2D|NUP205|NUP85|POM121|SEC13|NUP88|POLR2E|NUP62|NUP98|SEH1L
REACTOME_VISUAL_PHOTOTRANSDUCTION	0.23987	0.441866	0.109684	-0.257719	-1.10993	100	RBP1|RDH5|RLBP1|PDE6B|TTR|PDE6A|STRA6|SDC1|RDH12|SDC2|CYP4V2|GNAT1|APOB|RDH8|CAMKMT|RDH10|SDC4|GUCA1A|HSD17B6|PPEF1|GPC5|HSPG2|GPC1|SDC3|GUCY2D|APOC2|LDLR|PDE6G|FNTA|BCO2
REACTOME_VITAMIN_B5_PANTOTHENATE_METABOLISM	0.168498	0.350343	0.143759	-0.434025	-1.25819	17	PPCS|ENPP1|SLC5A6|PDZD11|PPCDC|VNN2
REACTOME_VITAMIN_D_CALCIFEROL_METABOLISM	0.0620438	0.185907	0.245042	-0.592229	-1.50203	11	CYP27B1|VDR|CUBN
REACTOME_VLDLR_INTERNALISATION_AND_DEGRADATION	0.423423	0.632	0.0949752	0.394505	1.04906	12	AP2B1|MYLIP|CLTC|PCSK9
REACTOME_VOLTAGE_GATED_POTASSIUM_CHANNELS	0.0636364	0.187801	0.271289	0.37356	1.38641	42	KCNB1|KCNQ5|KCND2|KCNH1|KCNH8|KCNG2|KCNQ2|KCNAB1|KCNV2|KCNS2|KCND3|KCNQ1|KCNAB2|KCNC3|KCND1|KCNQ3|KCNA1|KCNC2|KCNB2
REACTOME_VXPX_CARGO_TARGETING_TO_CILIUM	0.0917431	0.236881	0.224966	0.439543	1.36517	21	GBF1|RAB3IP|EXOC5|EXOC2|EXOC8|EXOC6|EXOC3|ASAP1|EXOC7|RAB11FIP3|CNGA4|EXOC4
REACTOME_WNT5A_DEPENDENT_INTERNALIZATION_OF_FZD2_FZD5_AND_ROR2	0.131627	0.29991	0.164406	-0.497398	-1.3392	13	AP2S1|ROR1|FZD5|FZD2|ROR2
REACTOME_WNT5A_DEPENDENT_INTERNALIZATION_OF_FZD4	0.319911	0.53745	0.111918	0.388598	1.11351	15	AP2B1|PRKCA|PRKCB|DVL2|ARRB2|CLTC
REACTOME_WNT_LIGAND_BIOGENESIS_AND_TRAFFICKING	0.218684	0.413726	0.135002	0.349035	1.17587	26	WNT7B|VPS26A|WNT11|WNT3|WNT9B|WNT8B|WNT2|PORCN|WNT5B
REACTOME_XENOBIOTICS	0.15894	0.335452	0.164406	0.374115	1.23278	24	CYP2A6|CYP2E1|CYP3A43|CYP2A7|CYP2D6|ARNT2|CYP1A1|CYP3A4|CYP2J2|CYP2W1
REACTOME_YAP1_AND_WWTR1_TAZ_STIMULATED_GENE_EXPRESSION	0.244898	0.447854	0.11725	-0.433779	-1.19041	14	TEAD3|TEAD2|GATA4|TBX5|WWTR1|NKX2-5
REACTOME_ZBP1_DAI_MEDIATED_INDUCTION_OF_TYPE_I_IFNS	0.961009	0.982053	0.0537873	0.206648	0.641826	21	CHUK|NKIRAS1|DTX4|RELA|DHX9|NFKBIA
REACTOME_ZINC_INFLUX_INTO_CELLS_BY_THE_SLC39_GENE_FAMILY	0.109259	0.265871	0.183024	-0.573655	-1.40906	10	SLC39A8|SLC39A3|SLC39A1|SLC39A4
REACTOME_ZINC_TRANSPORTERS	0.00291923	0.028474	0.431708	-0.637315	-1.8475	17	SLC30A5|SLC30A7|SLC39A8|SLC39A3|SLC30A6|SLC39A1|SLC39A4

## Sheet: IDHmut_a_vs_IDHwt_KEGG
pathway	pval	padj	log2err	ES	NES	size	leadingEdge
KEGG_ABC_TRANSPORTERS	0.251376	0.41896	0.114751	-0.318189	-1.14859	44	ABCA5|ABCB9|ABCD2|ABCA13|ABCA12|ABCB8|ABCC3|ABCB5
KEGG_ACUTE_MYELOID_LEUKEMIA	0.00746476	0.0445478	0.407018	0.404989	1.61184	57	SOS2|MYC|TCF7L1|CHUK|PIK3R1|RUNX1T1|TCF7L2|STAT5B|ZBTB16|AKT3|SOS1|PIK3CB|MAPK3|PIK3CA|RPS6KB1|RAF1|MAPK1|FLT3|MTOR|KRAS|GRB2|RELA|BRAF
KEGG_ADHERENS_JUNCTION	0.324324	0.492416	0.0937465	-0.265335	-1.06976	73	LEF1|ERBB2|IQGAP1|EGFR|NECTIN2|ACTN4|ACP1|CDC42|CTNNA1|ACTB|SNAI2|SNAI1|MET|ACTN1|FGFR1|ACTG1|SSX2IP|TCF7
KEGG_ADIPOCYTOKINE_SIGNALING_PATHWAY	0.09375	0.235426	0.227987	0.317121	1.28047	66	MAPK8|SLC2A4|ADIPOR2|CHUK|MAPK10|PPARA|PRKAB2|PTPN11|RXRB|AKT3|TNF|PRKAG2|G6PC2|CPT1B|PRKCQ|MTOR|IRS1|PRKAA2|RELA|MAPK9|NFKBIA|ACSL4|ACSL6
KEGG_ALANINE_ASPARTATE_AND_GLUTAMATE_METABOLISM	0.19869	0.363937	0.144631	0.348421	1.19925	30	GLUD1|ALDH5A1|GPT2|GLUD2|CPS1|GFPT1|GAD1|ABAT|GPT|GFPT2|ACY3|ALDH4A1
KEGG_ALDOSTERONE_REGULATED_SODIUM_REABSORPTION	0.419426	0.574769	0.0943564	0.271976	1.01886	42	FXYD2|PRKCA|PIK3R1|PIK3CB|MAPK3|PIK3CA|ATP1A3|PRKCB|MAPK1|KRAS|IRS1|IGF1|PDPK1|NR3C2|ATP1A4|IRS4
KEGG_ALLOGRAFT_REJECTION	0.00602663	0.0384457	0.407018	-0.495826	-1.71902	35	FAS|CD40|HLA-A|PRF1|CD40LG|HLA-B|HLA-C|HLA-DRA|HLA-DMB|CD80|HLA-DPA1|FASLG|HLA-F|HLA-DPB1|CD28|HLA-DRB1|HLA-DQA1|IFNG|HLA-DQB1|HLA-DMA|IL10|GZMB|HLA-DOA|HLA-DOB|HLA-E|HLA-DQA2|HLA-G|HLA-DRB5|IL4
KEGG_ALPHA_LINOLENIC_ACID_METABOLISM	0.704505	0.799591	0.057006	-0.281083	-0.830129	19	PLA2G5|PLA2G2C|PLA2G2A|PLA2G3
KEGG_ALZHEIMERS_DISEASE	0.0630324	0.176531	0.234393	-0.279229	-1.27099	163	RYR3|CASP3|FAS|CYCS|CASP8|PSEN2|NDUFA4L2|COX7B|BACE2|UQCRQ|NCSTN|NDUFB5|NDUFA4|TNFRSF1A|NDUFA3|CALML6|ATP5PD|CACNA1S|NDUFB4|UQCR11|COX5B|NDUFA2|COX7A1|GAPDH|UQCRHL|COX6A1|ATP5MC3|CALM2|HSD17B10|COX4I2|NDUFB1|NDUFB7|ATP5PB|ATP5MC1|NDUFB2|COX7A2|SDHD|NDUFA7|COX5A|COX6B1|APH1A|FADD|CASP7|ATP5F1E|UQCRFS1|NDUFA6|UQCR10|NDUFV3|ITPR3|EIF2AK3|NDUFA1|NDUFB3|NDUFC1|NDUFB6|NDUFA8|NDUFS5|COX8A|UQCRC1|NDUFAB1…
KEGG_AMINOACYL_TRNA_BIOSYNTHESIS	0.493671	0.63423	0.0745501	-0.312938	-0.972593	22	RARS2|DARS2|WARS2|FARS2|FARSB|SARS2|CARS2|MARS2|YARS2|MTFMT|EARS2|IARS2
KEGG_AMINO_SUGAR_AND_NUCLEOTIDE_SUGAR_METABOLISM	0.045186	0.141685	0.321776	-0.406927	-1.46664	42	FPGT|HEXB|UGP2|GCK|PGM2|PMM2|NANP|CYB5R1|GMPPB|GPI|GNPDA1|PGM1|GALE|HK3|HEXA|CHIT1|HK2
KEGG_AMYOTROPHIC_LATERAL_SCLEROSIS_ALS	0.551802	0.681506	0.0802023	0.241672	0.943011	52	CASP9|GRIA2|PPP3CB|BID|MAP3K5|CCS|TNF|PPP3CA|CHP1|CHP2|BCL2|GRIN2C|GRIA1|MAPK12|PPP3CC|PPP3R2|MAP2K6|GRIN1|GRIN2D|ALS2|GRIN2B
KEGG_ANTIGEN_PROCESSING_AND_PRESENTATION	0.0515464	0.158935	0.261664	-0.329967	-1.34585	80	CALR|HSPA5|PDIA3|HLA-A|CTSL|CD8A|HLA-B|HLA-C|CTSB|HSPA6|TAP1|CANX|HLA-DRA|IFI30|PSME2|HLA-DMB|B2M|CD8B|HLA-DPA1|CD74|PSME3|HLA-F|HLA-DPB1|HLA-DRB1|HLA-DQA1|HSPA8|HLA-DQB1|TAPBP|HSP90AA1|HLA-DMA|HSPA4|CTSS|RFXANK|HLA-DOA|HLA-DOB|HLA-E|KLRD1|TAP2|HLA-DQA2|HSPA1B|PSME1|IFNA1|HLA-G|CIITA|HLA-DRB5
KEGG_APOPTOSIS	0.111684	0.254953	0.173748	-0.302478	-1.2557	87	CASP6|CASP3|FAS|CYCS|CASP8|IL1RAP|RIPK1|MYD88|TNFRSF10B|PRKACA|TNFRSF10C|BAX|TRADD|IRAK4|CFLAR|TNFRSF1A|BIRC3
KEGG_ARACHIDONIC_ACID_METABOLISM	0.540687	0.680457	0.0699459	-0.24872	-0.948863	57	PLA2G5|CBR1|GPX7|CBR3|PLA2G2C|PTGS1|PLA2G2A|PLA2G3|CYP2C8|PTGS2|GGT5|PTGIS|CYP4F2|PLA2G4A|CYP4F3
KEGG_ARGININE_AND_PROLINE_METABOLISM	0.433155	0.584917	0.0806388	-0.268522	-1.01527	54	ASL|CKMT2|NOS2|P4HA2|SMS|MAOB|PRODH|LAP3|GATM|ARG1|SAT1|AOC1|GOT2|ASS1|P4HA3|NAGS|GAMT|CKM|ALDH7A1
KEGG_ARRHYTHMOGENIC_RIGHT_VENTRICULAR_CARDIOMYOPATHY_ARVC	0.00848725	0.0461806	0.38073	-0.382282	-1.5458	74	ITGA7|LEF1|ITGA3|LMNA|ACTN4|CTNNA1|ITGB8|ACTB|ITGA2|LAMA2|DES|ITGB3|ACTN1|DAG1|DSG2|CACNG5|ITGA5|ACTG1|ITGA1|CACNA1S|TCF7|ITGA4|ITGA10|SGCB|CDH2|ITGB1|JUP|CTNNB1|ITGA6
KEGG_ASCORBATE_AND_ALDARATE_METABOLISM	0.908894	0.939359	0.0537873	0.214268	0.702872	25	ALDH2|ALDH1B1|ALDH9A1|UGT2A1|ALDH3A2
KEGG_ASTHMA	0.332714	0.492416	0.0978773	-0.337642	-1.11057	28	CD40|CD40LG|HLA-DRA|HLA-DMB|FCER1G|HLA-DPA1|HLA-DPB1|HLA-DRB1|HLA-DQA1|PRG2|HLA-DQB1|HLA-DMA|IL10|HLA-DOA|HLA-DOB|RNASE3|HLA-DQA2|HLA-DRB5|CCL11|IL4
KEGG_AUTOIMMUNE_THYROID_DISEASE	0.0021786	0.0287887	0.431708	-0.457687	-1.69767	50	FAS|CD40|HLA-A|PRF1|CD40LG|HLA-B|HLA-C|TPO|HLA-DRA|HLA-DMB|CD80|HLA-DPA1|FASLG|HLA-F|HLA-DPB1|CD28|CTLA4|HLA-DRB1|HLA-DQA1|HLA-DQB1|HLA-DMA|IL10|GZMB|HLA-DOA|HLA-DOB|HLA-E|HLA-DQA2|IFNA1|HLA-G|HLA-DRB5|IL4|IFNA5
KEGG_AXON_GUIDANCE	0.116337	0.258244	0.206588	0.257858	1.17148	128	SEMA4G|ABLIM3|ABLIM1|NTN4|EPHB1|SEMA6B|SEMA4B|EFNA3|PTK2|ABL1|SEMA3D|RAC3|PPP3CB|ROCK1|GNAI1|SRGAP3|PLXNB1|LRRC4C|SLIT1|PPP3CA|UNC5A|SEMA3G|MAPK3|CHP1|GSK3B|CHP2|DCC|MAPK1|RND1|PAK5|FYN|ARHGEF12|KRAS|SEMA6C|SEMA6A|SEMA4A|CXCL12|PAK3|EPHA6
KEGG_BASAL_CELL_CARCINOMA	0.302895	0.487266	0.11524	0.274773	1.08327	55	BMP2|SUFU|PTCH1|TCF7L1|WNT7B|TCF7L2|WNT11|WNT3|APC2|WNT9B|WNT8B|DVL1|WNT2|GSK3B|AXIN1|BMP4|WNT5B|DVL2
KEGG_BASAL_TRANSCRIPTION_FACTORS	0.807522	0.878871	0.0602484	0.223961	0.8007	35	STON1|GTF2F2|TAF5|TAF5L|GTF2A1|TBPL1|TAF1|TAF4B|TAF2|GTF2F1|TBPL2|TAF6L|GTF2H4
KEGG_BASE_EXCISION_REPAIR	0.172727	0.326067	0.141225	-0.362213	-1.23978	33	POLE2|PCNA|NEIL3|LIG1|POLD3|UNG|MBD4|POLE3|MUTYH|POLD1|TDG|SMUG1|POLD2|APEX2
KEGG_BETA_ALANINE_METABOLISM	0.22049	0.392218	0.138022	0.372931	1.17698	22	ALDH2|UPB1|AOC2|HADHA|MLYCD|GAD1|ABAT|ECHS1|DPYS|ALDH1B1|HIBCH|ALDH9A1|ALDH3A2
KEGG_BIOSYNTHESIS_OF_UNSATURATED_FATTY_ACIDS	0.374165	0.530528	0.101714	0.334444	1.05552	22	SCD|FADS1|HADHA|FADS2|SCD5|BAAT|ACOX1
KEGG_BLADDER_CANCER	0.302368	0.487266	0.102449	-0.306424	-1.10441	42	MDM2|ERBB2|EGFR|CDKN1A|VEGFA|FGFR3|MMP2|CXCL8|MMP9|CDK4|ARAF|E2F1|THBS1|VEGFD|TYMP|RASSF1|NRAS|CDKN2A|TP53|MMP1|EGF
KEGG_BUTANOATE_METABOLISM	0.117257	0.258244	0.193813	0.363731	1.29598	34	ALDH5A1|ALDH2|ACSM5|HADHA|L2HGDH|ACAT1|GAD1|ABAT|OXCT2|HMGCS2|OXCT1|PDHA1|ECHS1|ALDH1B1|ACSM2A|HMGCS1
KEGG_B_CELL_RECEPTOR_SIGNALING_PATHWAY	0.145238	0.285841	0.179782	0.284201	1.17752	75	SOS2|CHUK|PIK3R1|RAC3|PPP3CB|AKT3|SOS1|PIK3CB|PPP3CA|MAPK3|PIK3CA|CHP1|GSK3B|RAF1|CHP2|PRKCB|MAPK1|KRAS|GRB2|RELA|NFKBIA|PPP3CC|NFAT5|PPP3R2|CARD11
KEGG_CALCIUM_SIGNALING_PATHWAY	0.544776	0.68097	0.0862866	0.201473	0.970643	177	P2RX7|PLCB1|ADCY2|TACR1|PRKX|PRKCA|GNAL|RYR1|ADCY8|MYLK3|CD38|PTGER3|P2RX6|PPP3CB|CACNA1A|EDNRB|ERBB4|PLN|PLCB3|ADCY7|CACNA1H|PPP3CA|CACNA1C|ADRB2|CHP1|CAMK2G|SLC8A3|ITPR2|CHP2|PRKCB|PTGFR|PRKACG|TRPC1|CACNA1B|GRIN2C|ADORA2A|HTR2A|PLCB4|PLCD3|CACNA1E|PPP3CC|GRM1|EDNRA|PDE1A|ADRA1A|PRKACB|HTR2C|GNAQ|PPP3R2|CACNA1I|RYR2|CHRM5|SLC8A2|P2RX5|CACNA1D|VDAC2|ATP2B3|GRIN1|PLCB2|GRIN2D|ERBB3
KEGG_CARDIAC_MUSCLE_CONTRACTION	0.649485	0.75569	0.0585938	-0.222436	-0.901498	77	SLC9A1|COX7B|UQCRQ|TPM4|CACNG5|ATP1A1|CACNA1S|UQCR11|COX5B|TPM3|COX7A1|UQCRHL|COX6A1|TPM2|COX4I2|ATP1B3|COX7A2|COX5A|COX6B1|UQCRFS1|UQCR10|ATP1B2|COX8A|UQCRC1
KEGG_CELL_ADHESION_MOLECULES_CAMS	0.00445795	0.0349937	0.407018	-0.346679	-1.53204	129	CD58|F11R|CDH4|CLDN1|NECTIN2|CD276|PDCD1LG2|SDC1|CLDN10|SDC2|ITGB8|MPZ|CD274|PVR|CLDN23|ESAM|CD40|CLDN4|HLA-A|CD8A|CD40LG|CD6|JAM3|ITGA4|CD2|HLA-B|HLA-C|SDC4|ICAM3|CLDN14|ICOS|CADM1|HLA-DRA|CDH2|ITGB1|SDC3|HLA-DMB|CD34|CD8B|CD80|CDH5|HLA-DPA1|ITGA6|PDCD1|ICAM1|HLA-F|ITGB7|HLA-DPB1|CD28|CTLA4|HLA-DRB1|HLA-DQA1|HLA-DQB1|NFASC|CLDN18|HLA-DMA|ITGA8
KEGG_CELL_CYCLE	0.00404302	0.0345172	0.407018	-0.362226	-1.59423	124	MDM2|WEE1|ORC5|CCNB1|CDKN1A|CDKN2C|TGFB3|PCNA|PTTG1|SKP2|CDK2|CDK7|GADD45A|MCM4|CDK6|CDC6|CCNA2|RBL1|CCNA1|CDC20|MCM2|PLK1|ORC6|MCM6|CUL1|CDK4|DBF4|CDC45|CCNE1|BUB1|ORC2|TGFB2|CHEK1|CHEK2|CDC25C|ANAPC7|ANAPC10|MCM5|HDAC1|TTK|MCM3|MAD2L1|CCNB2|CDC23|CDC25B|ANAPC11|E2F1|CDK1|ORC1|CDC26|ESPL1|PKMYT1|BUB1B|CDC25A|E2F4
KEGG_CHEMOKINE_SIGNALING_PATHWAY	0.339152	0.49404	0.11524	0.213313	1.03822	185	PARD3|PLCB1|ADCY2|SOS2|PRKX|GRK3|CHUK|PIK3R1|BCAR1|ELMO1|ADCY8|STAT5B|PTK2|ROCK1|GNAI1|AKT3|SOS1|CCL4|ADCY5|PIK3CB|CCL3|SHC2|GNB3|TIAM1|CRKL|ARRB1|PLCB3|CX3CL1|ADCY7|FOXO3|MAPK3|PIK3CA|GSK3B|RAF1|PRKCB|MAPK1|PRKACG|KRAS|GNG8|GRB2|CSK|CCL19|RELA|GNG4|CXCL12|CX3CR1|BRAF|PLCB4|PRKCZ|NFKBIA
KEGG_CHRONIC_MYELOID_LEUKEMIA	0.00370779	0.0345172	0.431708	0.376953	1.54433	73	CBLB|CTBP2|GAB2|BCR|SOS2|MYC|CHUK|PIK3R1|STAT5B|ABL1|PTPN11|AKT3|SOS1|PIK3CB|SHC2|CBL|CDKN1B|CRKL|SMAD4|SMAD3|MAPK3|PIK3CA|RAF1|MAPK1|KRAS|GRB2|RELA|BRAF|NFKBIA
KEGG_CIRCADIAN_RHYTHM_MAMMAL	0.383592	0.53761	0.0999277	0.378844	1.05018	13	CSNK1E|CRY2|PER3
KEGG_CITRATE_CYCLE_TCA_CYCLE	0.78125	0.865457	0.0531298	-0.239168	-0.800351	30	FH|IDH1|MDH2|SDHD|DLD|OGDH|OGDHL|SDHB|SUCLG2|PCK2|DLAT|ACLY|IDH3A|DLST|IDH2|MDH1|SUCLA2|PCK1
KEGG_COLORECTAL_CANCER	0.013212	0.0626723	0.38073	0.3798	1.5375	62	MAPK8|CASP9|MYC|TCF7L1|PIK3R1|TCF7L2|MAPK10|APPL1|RAC3|APC2|AKT3|PIK3CB|SMAD4|SMAD3|MAPK3|PIK3CA|GSK3B|AXIN1|RAF1|DCC|MAPK1|BCL2|KRAS|MAPK9|RALGDS|SMAD2|BRAF|APC|AXIN2
KEGG_COMPLEMENT_AND_COAGULATION_CASCADES	0.000233914	0.00540927	0.518848	-0.453507	-1.81117	69	F3|PLAT|SERPING1|PROC|PLAUR|SERPINE1|CFB|CFH|SERPINA5|C4BPA|PLAU|CFI|PROS1|F11|C1S|VWF|C1R|SERPINC1|SERPINA1|BDKRB2|F12|BDKRB1|CD46|C8G|SERPINF2|C5AR1|KLKB1|CFD|FGG|C3|C6|CR1|C2|KNG1|THBD|C8B|C4BPB|F2R|F13A1|CD55
KEGG_CYSTEINE_AND_METHIONINE_METABOLISM	0.977876	0.983191	0.0513223	0.168366	0.599892	34	LDHB|MTAP|MPST|AHCYL1|TRDMT1|AHCYL2|MTR|CBS
KEGG_CYTOKINE_CYTOKINE_RECEPTOR_INTERACTION	4.02746e-07	3.7254e-05	0.674963	-0.379064	-1.83521	260	PDGFA|CXCL14|CTF1|TNFSF14|IFNGR2|FAS|TNFRSF14|TNFRSF11B|EDA2R|TNFRSF12A|OSMR|NGFR|IL1RAP|IL7|EGFR|CCL20|IL20RA|CLCF1|TNFRSF10B|VEGFA|LIF|TNFRSF10C|TNFRSF19|IL22RA1|CXCR4|CD70|CCL28|GDF5|TGFB3|EPO|TNFRSF1A|MET|CD40|IL11|IL10RB|LTBR|FLT4|IL5RA|CXCL9|CXCL8|CXCL6|IL15|CXCL11|CD40LG|IL17B|CSF3|CXCL13|TNFSF4|TNFRSF9|XCL1|TPO|IL2RG|TNFRSF18|IL17RB|CXCR6|CCL13|TGFB2|CCL2|TSLP|IL2RA|IL9R|CCL5|CCL23|PRLR|C…
KEGG_CYTOSOLIC_DNA_SENSING_PATHWAY	0.939189	0.960738	0.0540088	0.182208	0.710981	52	POLR3H|POLR3A|CHUK|POLR3GL|CCL4|POLR3B
KEGG_DILATED_CARDIOMYOPATHY	0.151203	0.293891	0.147331	-0.285609	-1.19284	90	ITGA7|ITGA3|LMNA|PRKACA|ITGB8|ACTB|ITGA2|LAMA2|TGFB3|TPM4|DES|ITGB3|DAG1|CACNG5|ITGA5|ACTG1|ITGA1|CACNA1S|ITGA4|TPM3|ITGA10|SGCB|TPM2|TGFB2
KEGG_DNA_REPLICATION	1.10395e-05	0.000510578	0.593325	-0.614567	-2.15535	36	RPA3|RFC2|POLE2|SSBP1|PCNA|RNASEH2A|MCM4|RFC3|MCM2|RFC4|LIG1|MCM6|POLD3|POLA2|MCM5|MCM3|POLE3|POLD1|PRIM2|PRIM1|POLD2|RPA2
KEGG_DORSO_VENTRAL_AXIS_FORMATION	0.113006	0.254953	0.193813	0.407831	1.33796	24	SPIRE1|SOS2|SOS1|MAPK3|NOTCH2|NOTCH1|MAPK1|KRAS|GRB2|FMN2|ETS2|SPIRE2|CPEB1|PIWIL2
KEGG_DRUG_METABOLISM_CYTOCHROME_P450	0.314335	0.492184	0.0968878	-0.273338	-1.09081	70	GSTK1|ALDH1A3|MGST2|ALDH3A1|MAOB|AOX1|GSTM5|FMO1|CYP2C8|CYP3A5|ADH5|MGST3|ADH4
KEGG_DRUG_METABOLISM_OTHER_ENZYMES	0.627698	0.744859	0.0623861	-0.242425	-0.90274	51	GUSB|DPYD|UPP1|NAT1|CYP3A5|TK1|IMPDH1|CES1|UGT2B17|CDA|TYMP|UGT2B7|HPRT1|ITPA|UMPS|TPMT|UGT2B15|UCKL1|CYP3A7|GMPS
KEGG_ECM_RECEPTOR_INTERACTION	8.1677e-09	1.51102e-06	0.74774	-0.553447	-2.26908	83	ITGA7|CHAD|LAMB1|THBS4|ITGA3|COL5A2|COL5A1|TNC|COL5A3|SPP1|SDC1|SDC2|ITGB8|COL6A2|THBS3|ITGA2|LAMA2|LAMC1|ITGB3|LAMB4|DAG1|COL4A2|COL2A1|ITGA5|COL1A2|COL4A1|ITGA1|LAMC3|ITGA4|LAMB2|HMMR|ITGA10|SDC4|VWF|HSPG2|CD44|ITGB1|LAMA1|LAMA4|SDC3|THBS2|COL6A1|COL3A1|TNXB|ITGA6|THBS1|LAMB3|ITGB7|TNN|LAMC2|GP5|COL1A1|FN1
KEGG_ENDOCYTOSIS	0.0980392	0.235549	0.224966	0.243625	1.18298	181	PARD3|AP2B1|CBLB|RBSN|DNM3|STAM|CLTCL1|SH3GL2|GRK3|PIP4K2B|RAB5B|ARFGAP2|RAB11FIP2|RET|VPS4A|IGF1R|HSPA1L|RABEP1|SMAP1|ERBB4|SMURF2|CBL|SRC|ARRB1|ARAP1|EHD1|NEDD4|ADRB2|SMAP2|EHD3|CSF1R|GIT1|PSD|ARFGAP1|DNAJC6|MVB12B|HGS|ACAP3|ASAP1|STAMBP|RAB11FIP4|ASAP3|PIKFYVE|PRKCZ|RAB11FIP3|DAB2|CHMP1B|CHMP4A|ARRB2|CHMP6|GRK2|VPS28|DNM1L|USP8|VPS37C|VPS37D|VPS37A|SH3GLB2|GRK5|ERBB3|PARD6A|FGFR2|IQSEC2|CHMP3|…
KEGG_ENDOMETRIAL_CANCER	0.0103105	0.0529843	0.38073	0.391968	1.52947	52	CASP9|SOS2|MYC|TCF7L1|PIK3R1|CTNNA3|TCF7L2|APC2|AKT3|PTEN|SOS1|PIK3CB|FOXO3|MAPK3|PIK3CA|GSK3B|AXIN1|RAF1|MAPK1|KRAS|GRB2|BRAF|APC|AXIN2
KEGG_EPITHELIAL_CELL_SIGNALING_IN_HELICOBACTER_PYLORI_INFECTION	0.66041	0.762486	0.0574877	-0.223957	-0.89187	68	CASP3|F11R|EGFR|ATP6V0B|CDC42|MET|CXCL8|ATP6V1C2|ATP6AP1|JAM3|TCIRG1|ATP6V0A4|RAC1|NOD1|CCL5|ATP6V0E1|LYN|ATP6V1F|ATP6V0D2|PLCG1|CXCR2|PAK1|ATP6V0A2|MAPK13|MAP3K14|HBEGF|PTPRZ1|JUN
KEGG_ERBB_SIGNALING_PATHWAY	0.00010902	0.00336145	0.538434	0.424521	1.80977	87	MAPK8|CBLB|ABL2|SOS2|MYC|NRG3|PRKCA|PIK3R1|MAPK10|STAT5B|PTK2|ABL1|AKT3|SOS1|PIK3CB|ERBB4|SHC2|CBL|CDKN1B|SRC|CRKL|MAPK3|PIK3CA|RPS6KB1|CAMK2G|GSK3B|RAF1|PRKCB|MAPK1|PAK5|MTOR|KRAS|GRB2|MAPK9|PAK3|BRAF|MAP2K7|GAB1
KEGG_ETHER_LIPID_METABOLISM	0.610909	0.743541	0.0642141	-0.261822	-0.896162	33	PLA2G5|LPCAT1|PLA2G2C|PLA2G2A|PLA2G3|PAFAH2|PLA2G4A|CHPT1|ENPP6|PLPP1|PLA2G2F
KEGG_FATTY_ACID_METABOLISM	0.812362	0.878871	0.0598603	0.217393	0.814384	42	ALDH2|HADHB|ACADSB|HADHA|ACAT1|CPT1B|ACOX1|GCDH|ADH1B|ACSL4|ACSL6|ECHS1
KEGG_FC_EPSILON_RI_SIGNALING_PATHWAY	0.0288934	0.104809	0.352488	0.334391	1.40431	79	MAPK8|GAB2|SOS2|PRKCA|PIK3R1|PLA2G6|MAPK10|PRKCE|RAC3|AKT3|SOS1|PIK3CB|TNF|MAPK3|PIK3CA|RAF1|IL5|PRKCB|MAPK1|FYN|JMJD7-PLA2G4B|KRAS|GRB2|MAPK9|MAP2K7|MAPK12|PLA2G1B
KEGG_FC_GAMMA_R_MEDIATED_PHAGOCYTOSIS	0.338863	0.49404	0.111918	0.244775	1.0609	95	GAB2|DNM3|PRKCA|PIK3R1|PIP4K2B|PLA2G6|PRKCE|WASF3|MARCKS|MARCKSL1|AKT3|PIK3CB|CRKL|MAPK3|PIK3CA|RPS6KB1|RAF1|PRKCB|MAPK1|WASF1|ASAP1|PLPP3|ASAP3|PIKFYVE
KEGG_FOCAL_ADHESION	0.000221937	0.00540927	0.518848	-0.353503	-1.64603	199	PDGFA|VAV3|ITGA7|MYL12A|CHAD|CAV2|RAP1B|LAMB1|THBS4|ITGA3|FLNC|PDGFD|ZYX|ERBB2|COL5A2|MYL12B|EGFR|SHC1|COL5A1|TNC|PARVB|COL5A3|SPP1|VEGFA|ACTN4|CDC42|ITGB8|COL6A2|ACTB|THBS3|ITGA2|LAMA2|MYL9|LAMC1|ITGB3|MET|BIRC3|ACTN1|LAMB4|DIAPH1|COL4A2|COL2A1|PPP1CB|ITGA5|FLT4|PPP1CA|COL1A2|COL4A1|ACTG1|ITGA1|LAMC3|ITGA4|ELK1|LAMB2|VASP|ITGA10|RAC1|VWF|AKT2|FLNA|SHC4|ITGB1|LAMA1|LAMA4|THBS2|COL6A1|MYLPF|PARVA|…
KEGG_FOLATE_BIOSYNTHESIS	0.095941	0.235549	0.195789	-0.542394	-1.37827	11	GGH|GCH1|PTS
KEGG_FRUCTOSE_AND_MANNOSE_METABOLISM	0.698482	0.797649	0.0662842	0.246208	0.86148	32	MTMR1|SORD|MTMR7|ALDOC|PFKM|PFKFB3|MPI|MTMR2|PFKP|PMM1|ALDOB
KEGG_GALACTOSE_METABOLISM	0.125693	0.273567	0.169571	-0.411507	-1.31057	25	GLA|UGP2|GCK|PGM2|GLB1|PGM1|GALE|HK3|LCT
KEGG_GAP_JUNCTION	0.228438	0.402486	0.138805	0.260394	1.12304	89	PLCB1|ADCY2|SOS2|PRKX|PRKCA|ADCY8|PRKG2|GNAI1|SOS1|ADCY5|SRC|GJD2|PLCB3|ADCY7|MAPK3|RAF1|ITPR2|PRKCB|MAPK1|PRKACG|KRAS|GRB2|HTR2A|TJP1|PLCB4|GRM1|TUBB1|PRKACB|HTR2C|GNAQ|TUBB8
KEGG_GLIOMA	0.63615	0.744859	0.0749279	0.222863	0.905203	65	SOS2|PRKCA|PIK3R1|IGF1R|AKT3|PTEN|SOS1|PIK3CB|SHC2|MAPK3|PIK3CA|CAMK2G|RAF1|PRKCB|MAPK1|MTOR|KRAS|GRB2|BRAF|IGF1
KEGG_GLUTATHIONE_METABOLISM	0.00625051	0.0385448	0.407018	-0.444248	-1.63126	47	GSTK1|OPLAH|MGST2|GPX7|SMS|GSS|IDH1|GCLM|GSTM5|ANPEP|LAP3|GGCT|TXNDC12|RRM2|GSR|MGST3|G6PD|RRM1|GGT5|RRM2B|GSTO1
KEGG_GLYCEROLIPID_METABOLISM	0.491071	0.63423	0.0860347	0.255177	0.979956	48	ALDH2|DGKI|GK2|DGKB|MBOAT2|GPAM|GPAT4|DGKD|LPL|AGPAT1|PLPP3|DGKQ|DGKA|GLYCTK|AWAT2|DGAT2|AGPAT4|DGKH|ALDH1B1
KEGG_GLYCEROPHOSPHOLIPID_METABOLISM	0.939966	0.960738	0.041488	-0.182675	-0.737182	76	PLA2G5|LYPLA1|GPAT3|MBOAT7|MBOAT1|LPCAT1|PLA2G2C|PLA2G2A|PTDSS1|PLA2G3|GPD1|ETNK2
KEGG_GLYCINE_SERINE_AND_THREONINE_METABOLISM	0.332714	0.492416	0.0978773	-0.325108	-1.0875	31	PIPOX|SARDH|MAOB|PSPH|GATM|ALAS1|AGXT|DLD|AMT|GAMT|SHMT1
KEGG_GLYCOLYSIS_GLUCONEOGENESIS	0.105263	0.246502	0.181383	-0.332082	-1.28139	60	ALDH1A3|LDHA|GCK|ALDH3A1|PGM2|GALM|GPI|PKM|FBP2|PGM1|PGK1|FBP1|GAPDH|ADH5|ADH4|HK3|TPI1|PGK2|DLD|HK2|ACSS2|PGAM4|ALDH7A1|ENO1|BPGM|ALDH3B1|LDHAL6B|PCK2|ADH6|ALDOA|PFKL|DLAT
KEGG_GLYCOSAMINOGLYCAN_BIOSYNTHESIS_CHONDROITIN_SULFATE	0.857143	0.910015	0.0481184	-0.230261	-0.715639	22	CHPF2|CHST14|CHST7|CHST12|CHPF|B4GALT7|CHSY1|CHSY3|B3GAT3
KEGG_GLYCOSAMINOGLYCAN_BIOSYNTHESIS_HEPARAN_SULFATE	0.514706	0.652196	0.0732559	-0.293498	-0.947535	26	HS3ST3B1|HS2ST1|EXT2|HS3ST3A1|EXTL3|EXTL2|B4GALT7
KEGG_GLYCOSAMINOGLYCAN_BIOSYNTHESIS_KERATAN_SULFATE	0.0438398	0.140842	0.321776	-0.548106	-1.54234	15	B3GNT7|CHST2|CHST6|FUT8|CHST4
KEGG_GLYCOSAMINOGLYCAN_DEGRADATION	0.00257773	0.031792	0.431708	-0.587587	-1.80152	21	HS3ST3B1|GUSB|HEXB|GALNS|GNS|GLB1|HYAL2|SGSH|HS3ST3A1
KEGG_GLYCOSPHINGOLIPID_BIOSYNTHESIS_GANGLIO_SERIES	0.0822898	0.222222	0.208955	-0.503307	-1.41628	15	HEXB|GLB1|ST8SIA5|SLC33A1|HEXA|B3GALT4|ST6GALNAC4|ST6GALNAC5
KEGG_GLYCOSPHINGOLIPID_BIOSYNTHESIS_GLOBO_SERIES	0.440647	0.590723	0.0802023	-0.368461	-1.00946	14	HEXB|GLA|B3GALNT1
KEGG_GLYCOSPHINGOLIPID_BIOSYNTHESIS_LACTO_AND_NEOLACTO_SERIES	0.316594	0.492184	0.111011	0.332893	1.10058	26	FUT9|FUT3|ST3GAL6|FUT5|ST8SIA1|B4GAT1|FUT6|B3GALT2
KEGG_GLYCOSYLPHOSPHATIDYLINOSITOL_GPI_ANCHOR_BIOSYNTHESIS	0.0420293	0.138847	0.321776	-0.479309	-1.51037	24	PIGB|PIGT|PIGW|PIGN|PIGC|PIGU|PIGK|PIGF|PIGL|DPM2|PIGH|PIGG|PIGO
KEGG_GLYOXYLATE_AND_DICARBOXYLATE_METABOLISM	0.552573	0.681506	0.0797706	0.319068	0.934969	16	MTHFD2|ACO2|GRHPR|GLYCTK|ACO1|CS|HYI
KEGG_GNRH_SIGNALING_PATHWAY	0.13948	0.285538	0.183024	0.266441	1.17288	101	MAPK8|PLCB1|ADCY2|SOS2|PRKX|PRKCA|PLA2G6|ADCY8|MAPK10|SOS1|ADCY5|SRC|PLCB3|MAP3K3|ADCY7|MAPK3|CACNA1C|CAMK2G|RAF1|ITPR2|PRKCB|MAPK1|PRKACG|JMJD7-PLA2G4B|KRAS|GRB2|MAP3K4|MAPK9|PLCB4|MAP2K7|MAPK12|PLA2G1B|PRKACB|GNAQ|PLA2G4B|PLA2G12A|GNRHR
KEGG_GRAFT_VERSUS_HOST_DISEASE	0.00291034	0.0336507	0.431708	-0.506102	-1.7756	37	FAS|HLA-A|PRF1|HLA-B|HLA-C|HLA-DRA|HLA-DMB|CD80|IL6|HLA-DPA1|IL1A|FASLG|HLA-F|HLA-DPB1|CD28|HLA-DRB1|HLA-DQA1|IFNG|HLA-DQB1|HLA-DMA|GZMB|HLA-DOA|HLA-DOB|HLA-E|KLRD1|HLA-DQA2
KEGG_HEDGEHOG_SIGNALING_PATHWAY	0.0941704	0.235426	0.21925	0.329748	1.3044	56	BMP2|SUFU|CSNK1E|BTRC|PTCH1|PRKX|WNT7B|WNT11|WNT3|FBXW11|WNT9B|WNT8B|WNT2|GSK3B|BMP4|PRKACG|WNT5B
KEGG_HEMATOPOIETIC_CELL_LINEAGE	0.00127246	0.0216748	0.45506	-0.408269	-1.68347	84	TFRC|ITGA3|IL7|ITGA2|EPO|ITGB3|IL11|ITGA5|IL5RA|ANPEP|CD3G|ITGA1|CD8A|CSF3|ITGA4|CD2|CD1A|CD3D|TPO|CD3E|IL2RA|IL9R|HLA-DRA|CD44|CD34|CD9|IL11RA|CD8B|CD5|IL6|ITGA6|IL7R|IL1A
KEGG_HISTIDINE_METABOLISM	0.32965	0.492416	0.0978773	-0.330549	-1.10064	29	ALDH1A3|ALDH3A1|HDC|BUD23|MAOB|AOC1|METTL2B|HAL
KEGG_HOMOLOGOUS_RECOMBINATION	0.020717	0.08517	0.352488	-0.494372	-1.62609	28	RPA3|BLM|RAD54B|SSBP1|XRCC2|POLD3|SEM1|RAD51|EME1|BRCA2|POLD1|XRCC3|POLD2|RAD54L|RPA2
KEGG_HUNTINGTONS_DISEASE	0.00410474	0.0345172	0.407018	-0.314834	-1.4578	177	CASP3|CREB3L1|POLR2L|CYCS|CASP8|AP2S1|SOD2|NDUFA4L2|COX7B|UQCRQ|BAX|NDUFB5|DNAH3|NDUFA4|POLR2H|DNALI1|NDUFA3|IFT57|SLC25A5|ATP5PD|NDUFB4|UQCR11|VDAC1|DNAH2|UCP1|COX5B|NDUFA2|COX7A1|UQCRHL|COX6A1|ATP5MC3|PPID|COX4I2|NDUFB1|NDUFB7|ATP5PB|POLR2J|ATP5MC1|NDUFB2|COX7A2|POLR2C|CREB5|SDHD|HDAC1|POLR2J3|NDUFA7|COX5A|POLR2I|COX6B1|POLR2G|ATP5F1E|UQCRFS1|NDUFA6|UQCR10|NDUFV3|NDUFA1|NDUFB3|PPARG|NDUFC1|NDUF…
KEGG_HYPERTROPHIC_CARDIOMYOPATHY_HCM	0.0525394	0.159341	0.261664	-0.329492	-1.35089	83	ITGA7|ITGA3|LMNA|ACE|ITGB8|ACTB|ITGA2|LAMA2|TGFB3|TPM4|DES|ITGB3|DAG1|CACNG5|ITGA5|ACTG1|ITGA1|CACNA1S|ITGA4|TPM3|ITGA10|SGCB|TPM2|TGFB2|ITGB1|PRKAA1|IL6|ITGA6|ITGB7|PRKAG1|PRKAG3
KEGG_INOSITOL_PHOSPHATE_METABOLISM	0.0256131	0.100817	0.352488	0.365933	1.43177	54	IPMK|PLCB1|PIP4K2B|INPP1|INPP5A|ALDH6A1|PTEN|PIK3C2G|PIK3CB|PLCB3|MINPP1|PIK3CA|PIK3C3|ITPK1|PIP4K2A|INPP5K|PIKFYVE|SYNJ1|PLCB4|PLCD3
KEGG_INSULIN_SIGNALING_PATHWAY	0.137681	0.285538	0.186433	0.250032	1.15359	136	MAPK8|SLC2A4|CBLB|SORBS1|SOS2|TSC1|PRKX|PIK3R1|MAPK10|FASN|PRKAB2|AKT3|ACACA|SOS1|RPTOR|PIK3CB|PYGB|SHC2|PRKAG2|CBL|CRKL|G6PC2|RAPGEF1|TSC2|MAPK3|PIK3CA|RPS6KB1|GSK3B|RAF1|MAPK1|PRKACG|MTOR|GYS2|KRAS|GRB2|IRS1|PRKAA2|MAPK9|INPP5K|EXOC7|BRAF|RPS6|PRKCZ|SREBF1
KEGG_INTESTINAL_IMMUNE_NETWORK_FOR_IGA_PRODUCTION	0.00396573	0.0345172	0.407018	-0.475887	-1.75263	46	CXCR4|CCL28|CD40|LTBR|IL15|CD40LG|ITGA4|ICOS|HLA-DRA|HLA-DMB|CD80|IL6|CCR10|HLA-DPA1|ITGB7|HLA-DPB1|CD28|HLA-DRB1|HLA-DQA1|HLA-DQB1|HLA-DMA|IL10|TNFSF13|TGFB1|MAP3K14|HLA-DOA|ICOSLG|HLA-DOB|TNFSF13B|HLA-DQA2
KEGG_JAK_STAT_SIGNALING_PATHWAY	0.0971039	0.235549	0.186433	-0.26861	-1.21252	155	SOCS2|CTF1|CISH|SPRED2|SOCS1|SPRED1|IFNGR2|SPRY4|SPRY1|SPRY2|OSMR|IL7|IL20RA|IL13RA2|CLCF1|LIF|IL22RA1|EPO|IL11|IL10RB|IL5RA|IL15|SOCS3|CSF3|TPO|IL2RG|TSLP|IL2RA|AKT2|IL9R|STAT2|PRLR|IL11RA|IL13RA1|IL6|IFNAR1|IL7R|STAT6|STAT1|IFNG|IL24|STAT3|IL23A|MPL
KEGG_LEISHMANIA_INFECTION	0.143101	0.285538	0.151149	-0.309524	-1.23615	69	IFNGR2|NOS2|MYD88|IRAK4|TGFB3|ITGA4|ELK1|NCF1|FCGR2A|TGFB2|HLA-DRA|ITGB1|HLA-DMB|PTGS2|NCF2|HLA-DPA1|IL1A|CYBA|STAT1|HLA-DPB1|HLA-DRB1|HLA-DQA1|IFNG|HLA-DQB1|HLA-DMA|IL10|C3|FCGR3B|CR1|MAPK13|TGFB1|FCGR3A|JUN|HLA-DOA
KEGG_LEUKOCYTE_TRANSENDOTHELIAL_MIGRATION	0.0131482	0.0626723	0.38073	-0.332343	-1.439	114	VAV3|MSN|MYL12A|F11R|RAP1B|CLDN1|MYL12B|ACTN4|CLDN10|CDC42|CXCR4|CTNNA1|ACTB|MYL9|CLDN23|ESAM|ACTN1|MMP2|CLDN4|MMP9|ACTG1|JAM3|ITGA4|VASP|NCF1|RAC1|CLDN14|ITGB1|MYLPF|NCF2|MYL7|CDH5|CTNNB1|PTK2B|RASSF5|RAC2|CYBA|ICAM1
KEGG_LIMONENE_AND_PINENE_DEGRADATION	0.0911111	0.234105	0.222056	0.571504	1.44153	10	ALDH2|HADHA|YOD1|ECHS1|ALDH1B1|NAA80|ALDH9A1|ALDH3A2
KEGG_LINOLEIC_ACID_METABOLISM	0.635359	0.744859	0.0629395	-0.260882	-0.868668	29	PLA2G5|PLA2G2C|PLA2G2A|PLA2G3|CYP2C8|CYP3A5
KEGG_LONG_TERM_DEPRESSION	0.00376808	0.0345172	0.431708	0.391784	1.60013	70	PLCB1|PRKCA|PLA2G6|RYR1|GRIA2|GNAO1|PRKG2|IGF1R|GRIA3|CACNA1A|GNAI1|GRID2|PLCB3|MAPK3|RAF1|ITPR2|CRHR1|PRKCB|MAPK1|GNAZ|GNA13|JMJD7-PLA2G4B|KRAS|GRIA1|BRAF|PLCB4|IGF1|PLA2G1B|GRM1|GNAQ|PLA2G4B|PLA2G12A
KEGG_LONG_TERM_POTENTIATION	0.00582233	0.0384457	0.407018	0.381813	1.55941	70	PLCB1|PRKX|PRKCA|CREBBP|ADCY8|GRIA2|PPP3CB|PPP1R12A|EP300|RPS6KA6|PLCB3|PPP3CA|MAPK3|CACNA1C|CHP1|CAMK2G|RAF1|ITPR2|CHP2|PRKCB|MAPK1|PRKACG|KRAS|GRIN2C|GRIA1|BRAF|PLCB4|PPP3CC|GRM1|PRKACB|GNAQ|PPP3R2|GRIN1|PLCB2|GRIN2D|GRIN2B|CAMK2A|CALML3|PPP1R1A
KEGG_LYSINE_DEGRADATION	0.0184964	0.0795777	0.352488	0.389232	1.46652	44	KMT5B|ALDH2|NSD3|EHMT2|HADHA|ASH1L|SETD1A|ACAT1|AASDHPPT|SETD2|SETD1B|SETD7|SETDB1|SUV39H2|GCDH|AADAT|EHMT1|TMLHE
KEGG_LYSOSOME	0.00128877	0.0216748	0.45506	-0.371172	-1.62336	121	AP1S3|CD63|CD164|GUSB|HEXB|AP4M1|ABCB9|GLA|GALNS|GNS|CLN5|GLB1|CTSA|ATP6V0B|AP1S1|SGSH|AGA|AP3S1|AP1S2|SUMF1|NPC2|CTSL|NEU1|CTSK|ATP6AP1|TCIRG1|CTSB|LAMP3|ATP6V0A4|CTSC|CTNS|GBA|SMPD1|FUCA1|MFSD8|MCOLN1|HEXA|AP1M1|ACP2|SLC11A1|CTSZ|ACP5|NAGA|CTSD|ATP6V0D2|LAPTM4A|CTSS|LAMP2|ARSA|NAGPA|ATP6V0A2|AP4B1|CTSV
KEGG_MAPK_SIGNALING_PATHWAY	0.180593	0.336667	0.170932	0.217022	1.10097	267	MAPK8|MAPT|FGF17|SOS2|NF1|MYC|TAB1|PRKX|NTRK2|PRKCA|CHUK|PLA2G6|TAOK3|MAPK10|CACNG2|FGF12|RAPGEF2|RAC3|HSPA1L|PPP3CB|CACNA1A|RPS6KA5|MAP4K4|DUSP9|FLNB|MAP3K5|AKT3|TAOK1|SOS1|RASGRF1|RPS6KA6|PPM1B|TNF|CRKL|TAOK2|ARRB1|GADD45G|MAP3K3|CACNA1H|PPP3CA|MAPK3|MAPK8IP2|CACNA1C|PPM1A|CHP1|FGF13|RAF1|CHP2|PRKCB|MAPK8IP3|CACNB2|MAPK1|CACNA2D2|FGF2|PRKACG|JMJD7-PLA2G4B|KRAS|CACNA2D1|GRB2|CACNA1B|RELA|MAPK8IP…
KEGG_MATURITY_ONSET_DIABETES_OF_THE_YOUNG	0.00873699	0.0461812	0.38073	-0.527975	-1.6815	25	HES1|HNF4G|MAFA|GCK|ONECUT1|FOXA2
KEGG_MELANOGENESIS	0.0169813	0.0747984	0.352488	0.311012	1.36908	101	PLCB1|ADCY2|PRKX|TCF7L1|PRKCA|CREBBP|ADCY8|WNT7B|TCF7L2|GNAO1|WNT11|EP300|GNAI1|WNT3|EDNRB|WNT9B|WNT8B|ADCY5|DVL1|WNT2|PLCB3|ADCY7|MAPK3|CAMK2G|GSK3B|RAF1|PRKCB|MAPK1|DCT|PRKACG|WNT5B|KRAS|DVL2
KEGG_MELANOMA	0.860825	0.910015	0.0455878	-0.19639	-0.786004	71	PDGFA|MDM2|PDGFD|EGFR|CDKN1A|MET|FGFR1|CDK6|FGF10|CDK4|ARAF|AKT2|E2F1|FGF21|FGF1|HGF
KEGG_METABOLISM_OF_XENOBIOTICS_BY_CYTOCHROME_P450	0.726962	0.820049	0.0530213	-0.214487	-0.854154	68	GSTK1|ALDH1A3|MGST2|ALDH3A1|CYP2S1|GSTM5|CYP2C8|CYP3A5|ADH5|MGST3|ADH4
KEGG_MISMATCH_REPAIR	0.00527597	0.0361501	0.407018	-0.575279	-1.78898	23	RPA3|RFC2|SSBP1|PCNA|MLH1|RFC3|RFC4|LIG1|EXO1|POLD3|POLD1|POLD2|RPA2|MSH2|RPA1|RFC5|PMS2|MSH3
KEGG_MTOR_SIGNALING_PATHWAY	0.00462943	0.0349937	0.407018	0.414514	1.61745	52	RICTOR|EIF4B|TSC1|PIK3R1|AKT3|RPTOR|PIK3CB|RPS6KA6|TSC2|CAB39L|MAPK3|PIK3CA|RPS6KB1|DDIT4|MAPK1|PGF|MTOR|PRKAA2|BRAF|RPS6|IGF1|STRADA|PDPK1|ULK1|MLST8|ULK2|CAB39
KEGG_NATURAL_KILLER_CELL_MEDIATED_CYTOTOXICITY	0.478632	0.627993	0.0732559	-0.223918	-0.990607	131	VAV3|CASP3|IFNGR2|FAS|ULBP3|ULBP2|MICA|SHC1|ULBP1|TNFRSF10B|ZAP70|TNFRSF10C|SH2D1A|HLA-A|PRF1|CD48|HLA-B|HLA-C|RAC1|RAET1L|ARAF|SHC4|CD247|LCK|NFATC4|FCER1G|MICB|IFNAR1|PTK2B|RAC2|FASLG|ICAM1|IFNG|TNFRSF10D|PLCG1|CSF2|TNFSF10|LCP2|PAK1|TYROBP|CD244|NRAS|FCGR3B|TNFRSF10A
KEGG_NEUROACTIVE_LIGAND_RECEPTOR_INTERACTION	0.0383965	0.131544	0.321776	0.238922	1.21459	270	PRLHR|SSTR5|PARD3|CALCRL|NMUR2|GLP1R|GRIK4|P2RX7|TSHR|SSTR2|THRA|GRID1|SSTR1|GRIA4|TACR1|VIPR2|GABBR1|ADCYAP1R1|GALR3|GRIA2|GPR50|PTGER3|GLRA1|GRIN3A|P2RX6|GRIA3|ADRA2A|CHRNA4|EDNRB|GLRA3|NR3C1|GABBR2|GRID2|CHRM4|S1PR1|GABRB3|P2RY13|GIPR|FSHR|ADRB2|HTR1A|TAAR5|GRIK2|CRHR1|PTGFR|GABRA3|LPAR4|GABRG1|GHRHR|GABRD|PLG|GRIN2C|GRIA1|ADORA2A|HCRTR2|PTH1R|HTR2A|RXFP1|HRH3|GRM1|EDNRA|GABRB2|NTSR2|CHRNB2|GR…
KEGG_NEUROTROPHIN_SIGNALING_PATHWAY	0.0110649	0.0553244	0.38073	0.306437	1.38973	126	RIPK2|MAPK8|SOS2|NTRK2|PIK3R1|FRS2|MAPK10|ABL1|RPS6KA5|PTPN11|KIDINS220|MAP3K5|AKT3|SOS1|PIK3CB|RPS6KA6|SHC2|CRKL|ZNF274|MAP3K3|RAPGEF1|FOXO3|MAPK3|PIK3CA|CAMK2G|GSK3B|RAF1|MAPK1|BEX3|BCL2|KRAS|NTRK3|GRB2|CSK|IRS1|RELA|MAPK9|BRAF|MAP2K7|MAPK12|NFKBIA|GAB1
KEGG_NICOTINATE_AND_NICOTINAMIDE_METABOLISM	0.033003	0.115199	0.321776	-0.48762	-1.53656	24	NAMPT|ENPP1|QPRT|NT5C3A|NT5E|AOX1|NMNAT3|NNMT|NMNAT1|PNP|NMRK1
KEGG_NITROGEN_METABOLISM	0.353818	0.511377	0.0943564	-0.348413	-1.08348	23	CA2|CA3|CA5B|CA13|CA12|HAL|CA6|CA1|AMT|ASNS|CA5A|CA9
KEGG_NOD_LIKE_RECEPTOR_SIGNALING_PATHWAY	0.361949	0.519074	0.106323	0.258909	1.04811	62	RIPK2|MAPK8|PSTPIP1|TAB1|CHUK|MAPK10|TNF|MAPK3|NLRP3|SUGT1|MAPK1|RELA|MAPK9|MAPK12|NFKBIA|HSP90AB1|TAB2
KEGG_NON_HOMOLOGOUS_END_JOINING	0.201774	0.365962	0.144631	0.452333	1.2539	13	POLL|DCLRE1C|RAD50|MRE11|XRCC4|PRKDC|NHEJ1|DNTT|LIG4|XRCC6|XRCC5
KEGG_NON_SMALL_CELL_LUNG_CANCER	0.136054	0.285538	0.181383	0.312588	1.22305	54	CASP9|SOS2|PRKCA|PIK3R1|RXRB|AKT3|SOS1|PIK3CB|FOXO3|MAPK3|PIK3CA|RAF1|PRKCB|MAPK1|KRAS|GRB2
KEGG_NOTCH_SIGNALING_PATHWAY	0.0198698	0.0835436	0.352488	0.37733	1.43602	47	MAML2|RBPJ|DLL3|CTBP2|DLL1|CREBBP|DTX4|EP300|NCOR2|DVL1|CIR1|NOTCH2|NOTCH1|HES5
KEGG_NUCLEOTIDE_EXCISION_REPAIR	0.212844	0.382293	0.126254	-0.32535	-1.17444	44	RPA3|RFC2|DDB2|POLE2|PCNA|CDK7|RFC3|RFC4|LIG1|CETN2|POLD3|ERCC8|POLE3|POLD1|GTF2H2|POLD2|RPA2|ERCC1|RPA1|CCNH|RFC5|GTF2H1|ERCC2
KEGG_N_GLYCAN_BIOSYNTHESIS	0.000323359	0.00664682	0.498493	-0.527408	-1.94237	46	ALG1|ALG6|ALG3|FUT8|ALG2|ALG8|DDOST|MGAT4B|ALG5|RPN1|RPN2|ALG14|MAN1C1|DPM1|RFT1|DPM3|DPAGT1|MGAT1|ALG12|STT3A|MOGS|GANAB
KEGG_OLFACTORY_TRANSDUCTION	0.30226	0.487266	0.132147	0.196854	1.04065	365	OR4K2|OR4N2|PRKX|GRK3|GNAL|OR13A1|PRKG2|GUCA1B|OR10Q1|OR1F1|OR4K1|OR2C1|OR4A47|CAMK2G|OR5K2|OR52E2|PRKACG|PDC
KEGG_ONE_CARBON_POOL_BY_FOLATE	0.908277	0.939359	0.0552496	0.218751	0.655515	17	MTHFD2|MTHFR|FTCD|MTR|ATIC
KEGG_OOCYTE_MEIOSIS	0.448931	0.597498	0.0946646	0.223395	0.999778	112	PPP2R5A|ADCY2|BTRC|PPP2R5C|PRKX|SMC3|ADCY8|IGF1R|PPP3CB|FBXW11|ADCY5|REC8|RPS6KA6|STAG3|PGR|ADCY7|PPP3CA|MAPK3|SLK|CHP1|CAMK2G|ITPR2|CHP2|MAPK1
KEGG_OTHER_GLYCAN_DEGRADATION	0.0828829	0.222222	0.208955	-0.495162	-1.40659	16	FUCA2|HEXB|GLB1|AGA|NEU1|GBA|FUCA1|HEXA|MAN2B2
KEGG_OXIDATIVE_PHOSPHORYLATION	0.00795743	0.0459309	0.38073	-0.335918	-1.48449	129	ATP5MF|NDUFA4L2|COX7B|UQCRQ|ATP6V0B|NDUFB5|NDUFA4|NDUFA3|COX17|ATP6V1C2|ATP6AP1|ATP5PD|NDUFB4|UQCR11|COX5B|TCIRG1|ATP6V0A4|NDUFA2|COX7A1|UQCRHL|COX6A1|ATP5MC3|COX4I2|NDUFB1|NDUFB7|ATP5PB|ATP5MC1|NDUFB2|COX7A2|SDHD|NDUFA7|COX5A|COX6B1|COX11|ATP5F1E|UQCRFS1|NDUFA6|UQCR10|NDUFV3|ATP6V0E1|NDUFA1|NDUFB3|NDUFC1|NDUFB6|ATP6V1F|NDUFA8|NDUFS5|PPA2|COX8A|UQCRC1|ATP6V0D2|NDUFAB1|ATP12A|NDUFV2|UQCRH|SDHB|ATP…
KEGG_O_GLYCAN_BIOSYNTHESIS	0.507353	0.647312	0.0739901	-0.285609	-0.955761	30	GALNT3|GALNT12|GALNT5|C1GALT1C1|GALNT7|GALNT2
KEGG_P53_SIGNALING_PATHWAY	0.00819308	0.0459309	0.38073	-0.399567	-1.5912	68	STEAP3|MDM2|CASP3|FAS|CYCS|CASP8|IGFBP3|CCNB1|DDB2|TNFRSF10B|CDKN1A|SERPINE1|BAX|CCNG1|CDK2|SHISA5|GADD45A|CDK6|MDM4|RRM2|CDK4|CCNE1|GTSE1|CHEK1|CHEK2|CCNB2|CDK1|TP53AIP1|THBS1|RRM2B
KEGG_PANCREATIC_CANCER	0.234043	0.404653	0.138022	0.275187	1.12392	70	MAPK8|CASP9|JAK1|CHUK|PIK3R1|MAPK10|RAC3|AKT3|PIK3CB|SMAD4|SMAD3|MAPK3|PIK3CA|RAF1|MAPK1|ARHGEF6|PGF|KRAS|RELA|MAPK9|RALGDS|SMAD2|BRAF
KEGG_PANTOTHENATE_AND_COA_BIOSYNTHESIS	0.135135	0.285538	0.160801	-0.470178	-1.33562	16	PPCS|BCAT1|ENPP1|DPYD|PPCDC|VNN2
KEGG_PARKINSONS_DISEASE	0.0141589	0.0651911	0.38073	-0.330012	-1.4529	125	CASP3|CYCS|UBB|NDUFA4L2|COX7B|UQCRQ|NDUFB5|NDUFA4|NDUFA3|SLC25A5|ATP5PD|NDUFB4|UQCR11|VDAC1|COX5B|NDUFA2|COX7A1|UQCRHL|COX6A1|ATP5MC3|GPR37|PPID|COX4I2|NDUFB1|NDUFB7|ATP5PB|ATP5MC1|NDUFB2|COX7A2|SDHD|NDUFA7|COX5A|COX6B1|ATP5F1E|UQCRFS1|NDUFA6|UQCR10|UBE2J2|NDUFV3|NDUFA1|NDUFB3|NDUFC1|NDUFB6|NDUFA8|NDUFS5|COX8A|UQCRC1|NDUFAB1|NDUFV2|UQCRH|SDHB|ATP5PO|ATP5PF|NDUFS6|SLC18A1
KEGG_PATHOGENIC_ESCHERICHIA_COLI_INFECTION	0.063933	0.176531	0.287805	-0.371323	-1.40519	55	TUBA1C|CLDN1|ARPC1A|CDC42|ACTB|KRT18|ACTG1|ARPC5|TUBA1B|TUBA1A|TUBA3E|TUBB4B|TUBB6|LY96|ARPC3|ARPC2|ARPC4|ITGB1|CTNNB1|TUBB2A|TUBA3C|YWHAQ|YWHAZ|ARPC1B|TUBB2B|RHOA
KEGG_PATHWAYS_IN_CANCER	0.457944	0.60514	0.0707899	-0.201168	-0.992737	325	PDGFA|WNT16|FZD6|MDM2|TRAF5|CASP3|LEF1|FAS|FZD1|CYCS|CASP8|LAMB1|GLI1|ITGA3|RALB|ERBB2|NOS2|EGFR|CKS1B|SMO|CDKN1A|VEGFA|FH|CDC42|CTNNA1|BAX|MECOM|WNT10A|TRAF1|ITGA2|FGFR3|LAMA2|TGFB3|LAMC1|MET|BIRC3|SKP2|FZD5|FGFR1|LAMB4|CDK2|MMP2|COL4A2|TRAF4|CXCL8|CDK6|COL4A1|MMP9|FZD7|FGF10|MLH1|LAMC3|TCF7|CCNA1|LAMB2|TPM3|FZD8|CDK4|FZD2|RAC1|CCNE1|GLI2|TFG|ELOC|TGFB2|BIRC5|GLI3|HSP90B1|ARAF|AKT2|RAD51|HDAC1|I…
KEGG_PENTOSE_AND_GLUCURONATE_INTERCONVERSIONS	0.0557621	0.163746	0.261664	-0.438943	-1.44377	28	GUSB|UGP2|RPE|RPEL1|UGT2B17|UGT2B7|XYLB|UGT2B15|DHDH|UGT2B4|AKR1B1
KEGG_PENTOSE_PHOSPHATE_PATHWAY	0.315985	0.492184	0.100991	-0.345246	-1.11849	27	PRPS2|PGM2|GPI|FBP2|PGM1|FBP1|RPE|G6PD|RPEL1|PRPS1L1|PGLS
KEGG_PEROXISOME	0.108808	0.251619	0.176694	-0.311622	-1.26341	78	PIPOX|GSTK1|FAR2|NUDT19|ABCD2|NOS2|SOD2|MPV17|CROT|ACSL3|IDH1|HAO1|PXMP4|MPV17L|PEX2|AGXT|PEX3|PRDX1|PEX11G|DECR2|ACOT8|ABCD1|ACOX2|PEX13|PXMP2
KEGG_PHENYLALANINE_METABOLISM	0.0845588	0.223477	0.208955	-0.482656	-1.39811	18	ALDH1A3|ALDH3A1|MAOB|HPD|IL4I1|GOT2|MIF|PRDX6
KEGG_PHOSPHATIDYLINOSITOL_SIGNALING_SYSTEM	0.00472887	0.0349937	0.407018	0.375161	1.56101	76	CDS2|PLCB1|DGKI|PRKCA|PIK3R1|PIP4K2B|INPP1|INPP5A|DGKB|PTEN|PIK3C2G|PIK3CB|DGKD|PLCB3|PIK3CA|PIK3C3|ITPK1|ITPR2|PRKCB|PIP4K2A|INPP5K|PIKFYVE|SYNJ1|DGKQ|PLCB4|PLCD3|DGKA
KEGG_PORPHYRIN_AND_CHLOROPHYLL_METABOLISM	0.305606	0.487389	0.101351	-0.307126	-1.09834	40	GUSB|HCCS|ALAS1|UGT2B17|CP|HMOX1|UROD|UGT2B7|HMBS|FTH1|UGT2B15|PPOX|UGT2B4|EARS2|BLVRA|CPOX|ALAS2
KEGG_PPAR_SIGNALING_PATHWAY	0.956627	0.96815	0.0562941	0.17765	0.721133	69	SORBS1|SCD|GK2|PPARA|RXRB|FABP4|FADS2|SCD5|AQP7|CPT1B|ACOX1|LPL
KEGG_PRIMARY_BILE_ACID_BIOSYNTHESIS	0.776577	0.865457	0.0524828	-0.276631	-0.785817	16	CYP39A1|CYP27A1|HSD3B7
KEGG_PRIMARY_IMMUNODEFICIENCY	0.0240732	0.096816	0.352488	-0.444631	-1.54152	35	RAG1|ZAP70|CD40|CD8A|CD40LG|CD3D|IL2RG|TAP1|CD3E|ICOS|UNG|LCK|CD8B|IL7R
KEGG_PRION_DISEASES	0.831858	0.894731	0.0588438	0.219302	0.784041	35	NCAM1|PRKX|NCAM2|MAPK3|NOTCH1|MAPK1|FYN|PRKACG
KEGG_PROGESTERONE_MEDIATED_OOCYTE_MATURATION	0.141844	0.285538	0.181383	0.274077	1.16779	85	MAPK8|ADCY2|PRKX|PIK3R1|ADCY8|MAPK10|IGF1R|GNAI1|AKT3|ADCY5|PIK3CB|RPS6KA6|PGR|ADCY7|MAPK3|PIK3CA|RAF1|MAPK1|CCNB3|PRKACG|KRAS|MAPK9|BRAF|MAPK12|IGF1|HSP90AB1|ANAPC2
KEGG_PROPANOATE_METABOLISM	0.0883621	0.230239	0.222056	0.391143	1.3561	31	LDHB|ALDH2|PCCA|ALDH6A1|HADHA|MLYCD|ACACA|ACAT1
KEGG_PROSTATE_CANCER	0.32634	0.492416	0.113313	0.249621	1.07657	89	CASP9|SOS2|TCF7L1|CREBBP|CHUK|PIK3R1|TCF7L2|IGF1R|EP300|AKT3|PTEN|SOS1|PIK3CB|CDKN1B|SRD5A2|MAPK3|PIK3CA|GSK3B|RAF1|MAPK1|BCL2|MTOR|KRAS|GRB2|RELA|BRAF|IGF1|NFKBIA|HSP90AB1
KEGG_PROTEASOME	4.07756e-05	0.0015087	0.557332	-0.558941	-2.01765	44	PSMC2|PSMD8|PSMD14|PSMA1|PSMD12|PSMB8|PSMA2|PSMB1|PSMB9|PSMB4|PSMC4|PSMA5|PSMD13|PSMC1|SEM1|PSMA7|PSME2|PSMB3|PSME3|POMP|PSMD2|IFNG|PSMB2|PSMA3|PSMD6|PSMA4
KEGG_PROTEIN_EXPORT	0.0417162	0.138847	0.321776	-0.489	-1.52067	23	SEC61G|SRPRB|HSPA5|SPCS3|SRPRA|SEC61A1|SPCS1|SEC61B|SPCS2|SEC11C|SRP19|SRP9
KEGG_PROXIMAL_TUBULE_BICARBONATE_RECLAMATION	0.55914	0.685039	0.0770737	0.292044	0.948047	23	GLUD1|FXYD2|GLUD2
KEGG_PURINE_METABOLISM	0.058319	0.165985	0.245042	-0.283699	-1.28124	156	ENTPD2|POLR1D|PRPS2|POLR2L|ENPP1|GUCY2C|AK4|PDE6B|PDE7B|PDE6A|POLE2|ENTPD8|AK7|NT5C3A|NT5E|NME5|POLR2H|AK2|POLR3G|PKM|PAICS|PRUNE1|CANT1|RRM2|PDE1C|GUK1|GMPR|NME1|ENTPD5|PNP|IMPDH1|POLR2J|POLD3|POLA2|POLR2C|POLR2J3|NME2|POLR2I|POLE3|GUCY2D|RRM1|POLD1|POLR2G|PRIM2|PDE4D|DGUOK|PDE6G|RRM2B|PRPS1L1|POLR3K|PRIM1|ADSL|POLR2D|POLD2|PPAT|NPR1|NPR2|ADCY10
KEGG_PYRIMIDINE_METABOLISM	0.0262265	0.101081	0.352488	-0.332039	-1.39423	97	POLR1D|DCTD|POLR2L|DPYD|DTYMK|UPP1|POLE2|ENTPD8|TYMS|NT5C3A|NT5E|NME5|POLR2H|POLR3G|CANT1|RRM2|NME1|TK1|ENTPD5|PNP|POLR2J|POLD3|POLA2|POLR2C|POLR2J3|NME2|POLR2I|POLE3|RRM1|POLD1|POLR2G|PRIM2|RRM2B|CMPK2|POLR3K|PRIM1|POLR2D|POLD2|CDA|TYMP|ITPA|POLR3C|UMPS|NME3|UPRT|POLR2E|UCKL1|PNPT1|NME7
KEGG_PYRUVATE_METABOLISM	0.875278	0.918835	0.0567672	0.208983	0.773622	40	LDHB|ALDH2|PC|ACACA|ACAT1|LDHD|ME3
KEGG_REGULATION_OF_ACTIN_CYTOSKELETON	0.141005	0.285538	0.148262	-0.247386	-1.16824	212	PDGFA|VAV3|MSN|SSH3|ITGA7|MYL12A|TMSB4X|ITGA3|SLC9A1|PDGFD|ARPC1A|IQGAP1|MYL12B|GNG12|EGFR|DIAPH3|ACTN4|CDC42|ITGB8|ACTB|ITGA2|FGFR3|MYL9|ITGB3|ACTN1|FGFR1|DIAPH1|PPP1CB|ITGA5|PPP1CA|FGF10|ACTG1|ITGA1|ARPC5|ITGA4|RRAS|ITGA10|RAC1|PFN1|LIMK1|ITGAE|IQGAP2|PFN4|PIP4K2C|ARPC3|IQGAP3|ARPC2|ARAF|ARPC4|ITGB1|GNA12|MYLPF|BDKRB2|BDKRB1|FGF21|MYL7|FGF1|ITGA6|RAC2|PIP5K1B|ITGB7|PIP5K1A|PDGFRB|MYLK|PDGFB|FN1…
KEGG_REGULATION_OF_AUTOPHAGY	1	1	0.041321	-0.131403	-0.455573	35	ATG4A|ATG5|PRKAA1|ATG12|IFNG|ATG4C|ATG3|ATG4B|IFNA1|BECN2|ATG4D|IFNA5|ULK3|ATG7
KEGG_RENAL_CELL_CARCINOMA	0.328605	0.492416	0.113787	0.260755	1.06498	70	SOS2|CUL2|CREBBP|PIK3R1|PTPN11|EP300|AKT3|SOS1|PIK3CB|CRKL|RAPGEF1|MAPK3|PIK3CA|RAF1|MAPK1|ARNT2|PGF|PAK5|KRAS|GRB2|PAK3|BRAF|GAB1
KEGG_RENIN_ANGIOTENSIN_SYSTEM	0.0441557	0.140842	0.321776	-0.52237	-1.49453	17	CTSA|ACE|AGTR1|ANPEP|ENPEP
KEGG_RETINOL_METABOLISM	0.793594	0.873898	0.0509083	-0.213654	-0.828664	64	RDH5|PNPLA4|RDH12|RDH8|RDH10|CYP2C8|CYP3A5|ADH5|ADH4
KEGG_RIBOFLAVIN_METABOLISM	0.245081	0.41896	0.114751	-0.420816	-1.18415	15	ENPP1|ACP1|PHPT1|FLAD1|RFK|ACP2|ACP5|ACP6|TYR
KEGG_RIBOSOME	0.00142978	0.0220424	0.45506	0.383871	1.63647	87	RPL3|RPL4|RPL22|RPS24|RPL37|RPL30|RPL11|RPL23|RPS25|RPS23|RPL6|RPS17|RPL15|RPL19|RPS20|RPL26|RPL5|RPL7|RPL34|RPS3|RPL13|RPL36AL|RPS12|RPS6|RPL7A|RPL37A|RPS8|RPL8|FAU
KEGG_RIG_I_LIKE_RECEPTOR_SIGNALING_PATHWAY	0.879102	0.918835	0.0448645	-0.192835	-0.769545	70	CASP8|RIPK1|TRADD|TANK|DHX58|CXCL8|ATG5|IFIH1|SIKE1|CXCL10|IRF7|IRF3|MAP3K1|ATG12|FADD
KEGG_RNA_DEGRADATION	0.957684	0.96815	0.0525899	0.176541	0.702625	57	DDX6|CNOT6L|EDC3|EXOSC7|XRN1|EDC4|CNOT6|EXOSC1|EXOSC6|EXOSC4|ENO2|MTREX|DCP1A|EXOSC5|CNOT1|PAPOLG|TENT4A|CNOT8|CNOT7|DIS3|PATL1
KEGG_RNA_POLYMERASE	0.663569	0.762486	0.0613026	-0.258876	-0.851497	28	POLR1D|POLR2L|POLR2H|POLR3G|POLR2J|POLR2C|POLR2J3|POLR2I|POLR2G|POLR3K|POLR2D
KEGG_SELENOAMINO_ACID_METABOLISM	0.852126	0.910015	0.049391	-0.227264	-0.723793	25	BUD23|SEPHS2|AHCY|MAT1A|SCLY|METTL2B|GGT5
KEGG_SMALL_CELL_LUNG_CANCER	0.0551724	0.163746	0.252961	-0.322354	-1.32921	84	TRAF5|CYCS|LAMB1|ITGA3|NOS2|CKS1B|TRAF1|ITGA2|LAMA2|LAMC1|BIRC3|SKP2|LAMB4|CDK2|COL4A2|TRAF4|CDK6|COL4A1|LAMC3|LAMB2|CDK4|CCNE1|AKT2|ITGB1|LAMA1|LAMA4|PTGS2|E2F1|ITGA6|LAMB3
KEGG_SNARE_INTERACTIONS_IN_VESICULAR_TRANSPORT	0.623214	0.744859	0.0623861	-0.252087	-0.894782	38	BET1|VAMP5|STX3|SEC22B|BET1L|STX2|GOSR2|BNIP1|YKT6|STX10|VAMP8
KEGG_SPHINGOLIPID_METABOLISM	0.774597	0.865457	0.0522693	-0.224397	-0.801253	39	UGCG|GLA|GLB1|DEGS1|SMPD2|NEU1|SGMS2|GBA|SMPD1
KEGG_SPLICEOSOME	0.0284879	0.104809	0.352488	0.289862	1.31456	126	RBM17|PRPF18|SF3B2|DDX42|SF3A1|DHX38|SART1|PRPF38A|TCERG1|HSPA1L|SYF2|PRPF19|PUF60|ISY1|PQBP1|DDX46|PRPF6|RBM8A|ACIN1|U2SURP|CDC5L|HNRNPA1|XAB2|SF3B1|ZMAT2|SLU7|RBM25|PRPF40A|SRSF8|SNU13|SMNDC1|PRPF40B|HNRNPU|HNRNPM|AQR|CDC40|PRPF8|SRSF5|SRSF4|SNRNP200|PLRG1
KEGG_STARCH_AND_SUCROSE_METABOLISM	0.0144478	0.0651911	0.38073	-0.409305	-1.51821	50	GUSB|ENPP1|UGP2|GCK|PYGL|PGM2|PYGM|GPI|GYS1|PGM1
KEGG_STEROID_BIOSYNTHESIS	0.181982	0.336667	0.13649	-0.441898	-1.26429	17	CYP27B1|EBP|DHCR7|HSD17B7|SOAT1|CEL|SOAT2|DHCR24|MSMO1|NSDHL|CYP51A1
KEGG_STEROID_HORMONE_BIOSYNTHESIS	0.808463	0.878871	0.0605093	0.210195	0.828682	55	AKR1C3|CYP17A1|AKR1C1|HSD17B1|CYP21A2|CYP3A43|SRD5A2|CYP1A1|AKR1C4|CYP3A4
KEGG_SULFUR_METABOLISM	0.250454	0.41896	0.114267	-0.439106	-1.18513	13	SULT1A1|CHST12|SULT1A2|SULT2B1|SULT1A3
KEGG_SYSTEMIC_LUPUS_ERYTHEMATOSUS	0.00339987	0.0345172	0.431708	-0.449157	-1.69824	54	ACTN4|TRIM21|CD40|ACTN1|CD40LG|FCGR2B|FCGR2A|C1S|C1R|HLA-DRA|SNRPB|HLA-DMB|CD80|HLA-DPA1|C8G|HLA-DPB1|CD28|HLA-DRB1|HLA-DQA1|IFNG|HLA-DQB1|ELANE|HLA-DMA|IL10|C3|FCGR3B|C6|C2|FCGR3A|C8B|HLA-DOA|HLA-DOB|HLA-DQA2|C5|C1QB|SNRPD1|HLA-DRB5
KEGG_TASTE_TRANSDUCTION	0.00510689	0.0361501	0.407018	0.410348	1.5947	51	TAS2R4|KCNB1|PRKX|ADCY8|CACNA1A|TAS2R3|GNB3|TAS2R20|TAS2R19|TAS2R50|TAS1R3|TAS2R14|PRKACG|CACNA1B|TAS2R5|TAS2R31|TAS2R43|GRM4|PDE1A|PRKACB|TAS2R1|TAS2R13|GNB1|TAS1R2|PLCB2
KEGG_TAURINE_AND_HYPOTAURINE_METABOLISM	0.488889	0.63423	0.0860347	0.382663	0.965208	10	ADO|BAAT|GAD1
KEGG_TERPENOID_BACKBONE_BIOSYNTHESIS	0.232506	0.404653	0.135002	0.41428	1.19225	15	IDI1|PDSS1|ACAT1|IDI2|HMGCS2|MVD|PMVK|HMGCS1|HMGCR
KEGG_TGF_BETA_SIGNALING_PATHWAY	0.00154968	0.0220531	0.45506	0.381172	1.6241	85	BMP2|NOG|ACVR2B|SMAD9|BMPR1A|ID4|SMAD7|MYC|CREBBP|ZFYVE16|ID1|GDF7|ROCK1|EP300|BMPR2|INHBC|SMURF2|TNF|SMAD4|SMAD3|RBL2|MAPK3|RPS6KB1|BMP4|MAPK1|ID3|ACVR2A|CDKN2B|BMPR1B
KEGG_THYROID_CANCER	0.152505	0.293891	0.166934	0.369418	1.25667	29	NCOA4|CCDC6|MYC|TCF7L1|TCF7L2|RET|RXRB|MAPK3|MAPK1|TPR|KRAS|BRAF
KEGG_TIGHT_JUNCTION	0.143541	0.285538	0.181383	0.251425	1.15206	130	TJP2|PARD3|AMOTL1|PRKCA|CTNNA3|EPB41|MAGI3|MYH7|EPB41L2|PPP2R2D|PRKCE|CASK|MPDZ|CLDN9|ASH1L|GNAI1|AKT3|PTEN|MYH3|SPTAN1|SYMPK|MYH10|SRC|MYH11|PRKCQ|PRKCB|MYH15|EXOC3|KRAS|MYH6|TJP3|MYH7B|IGSF5|TJP1|LLGL1|PRKCZ
KEGG_TOLL_LIKE_RECEPTOR_SIGNALING_PATHWAY	0.633681	0.744859	0.0602484	-0.217062	-0.921512	102	CASP8|MAP2K3|TICAM2|RIPK1|MYD88|SPP1|IRAK4|CD40|CXCL9|CXCL8|CTSK|CXCL11|RAC1|LY96|AKT2|CCL5|CXCL10|IRF7|CD80|IRF3|IL6|IFNAR1|FADD|STAT1|IKBKE
KEGG_TRYPTOPHAN_METABOLISM	0.375671	0.530528	0.0886261	-0.296211	-1.05768	39	KMO|MAOB|ACMSD|AOX1|TDO2|AOC1|WARS2|INMT|IL4I1|KYNU|OGDH|OGDHL|ACAT2
KEGG_TYPE_II_DIABETES_MELLITUS	0.0580357	0.165985	0.282013	0.366707	1.39559	47	MAPK8|SLC2A4|PIK3R1|MAPK10|PRKCE|CACNA1A|PIK3CB|KCNJ11|TNF|ABCC8|MAPK3|CACNA1C|PIK3CA|MAPK1|MTOR|CACNA1B|IRS1|MAPK9|PRKCZ|CACNA1E
KEGG_TYPE_I_DIABETES_MELLITUS	0.0300144	0.106782	0.352488	-0.419636	-1.4999	41	FAS|HLA-A|PRF1|HLA-B|HLA-C|HLA-DRA|HLA-DMB|CD80|HLA-DPA1|IL1A|FASLG|HLA-F|HLA-DPB1|CD28|HLA-DRB1|HLA-DQA1|IFNG|HLA-DQB1|HLA-DMA|GZMB|HLA-DOA|HLA-DOB|HLA-E|HLA-DQA2
KEGG_TYROSINE_METABOLISM	0.0273871	0.1034	0.352488	-0.422736	-1.52362	42	HGD|ALDH1A3|ALDH3A1|BUD23|MAOB|FAH|HPD|AOX1|TPO|ADH5|ADH4|IL4I1|GOT2|METTL2B|MIF|DBH
KEGG_T_CELL_RECEPTOR_SIGNALING_PATHWAY	0.423168	0.575633	0.0978773	0.227421	1.01378	108	CBLB|SOS2|CHUK|PIK3R1|PPP3CB|AKT3|SOS1|PIK3CB|TNF|CBL|PPP3CA|MAPK3|PIK3CA|CHP1|PRKCQ|GSK3B|RAF1|IL5|CHP2|MAPK1|PAK5|FYN|KRAS|GRB2|RELA|MAPK9|PAK3|MAP2K7|MAPK12|NFKBIA|PPP3CC
KEGG_UBIQUITIN_MEDIATED_PROTEOLYSIS	0.259709	0.428983	0.132147	0.236188	1.08763	133	CBLB|HERC4|DDB1|BTRC|HERC1|CUL2|UBR5|HUWE1|HERC2|SIAH1|UBE4B|PRPF19|PIAS1|WWP2|FBXW11|BIRC6|UBE2D1|UBE2R2|SMURF2|UBE2O|TRIM37|CBL|UBE2E2|NEDD4|DET1|UBE2G2|UBE4A|CUL5
KEGG_VALINE_LEUCINE_AND_ISOLEUCINE_DEGRADATION	0.400881	0.553455	0.0968878	0.271002	1.02097	43	ALDH2|PCCA|HADHB|ALDH6A1|ACADSB|HADHA|ACAT1|BCKDHA|ABAT|DBT|OXCT2|HMGCS2|HIBADH|IVD|OXCT1|ECHS1|ALDH1B1|ACAD8|HIBCH|HMGCS1
KEGG_VASCULAR_SMOOTH_MUSCLE_CONTRACTION	0.394231	0.548366	0.103197	0.229303	1.02693	114	CALCRL|PLCB1|ADCY2|PRKX|PRKCA|PLA2G6|ADCY8|MYLK3|PRKCE|PPP1R12A|ROCK1|ADCY5|PPP1R12B|PLCB3|ADCY7|MAPK3|CACNA1C|MYH11|PRKCQ|RAF1|ITPR2|PRKCB|MAPK1|PRKACG|GNA13|ARHGEF12|JMJD7-PLA2G4B|ADORA2A|ARHGEF11|BRAF|PLCB4|PLA2G1B|EDNRA|ADRA1A|PRKACB|GNAQ|PLA2G4B|PLA2G12A
KEGG_VASOPRESSIN_REGULATED_WATER_REABSORPTION	0.621444	0.744859	0.0725352	0.242039	0.911934	44	PRKX|DYNC1H1|RAB5B|DCTN1|DYNLL2|DYNC1LI2|DCTN5|VAMP2|PRKACG|DYNC2H1|DCTN6|PRKACB|CREB1
KEGG_VEGF_SIGNALING_PATHWAY	0.157518	0.300421	0.172324	0.279544	1.16316	76	CASP9|PRKCA|PIK3R1|PLA2G6|PTK2|RAC3|PPP3CB|AKT3|PIK3CB|SHC2|SRC|PPP3CA|MAPK3|PIK3CA|CHP1|RAF1|CHP2|PRKCB|MAPK1|JMJD7-PLA2G4B|KRAS|MAPK12|PLA2G1B|PPP3CC|NFAT5|PLA2G4B|PPP3R2|PLA2G12A
KEGG_VIBRIO_CHOLERAE_INFECTION	0.247772	0.41896	0.113787	-0.302514	-1.14379	54	SEC61G|KDELR1|PDIA4|KDELR2|KDELR3|PRKACA|ATP6V0B|ACTB|ACTG1|ATP6V1C2|ATP6AP1|SEC61A1|TCIRG1|ATP6V0A4
KEGG_VIRAL_MYOCARDITIS	0.104096	0.246502	0.179782	-0.324469	-1.29214	68	CASP3|CYCS|CASP8|ACTB|LAMA2|CD40|DAG1|HLA-A|CXADR|PRF1|ACTG1|CD40LG|EIF4G2|HLA-B|HLA-C|RAC1|SGCB|HLA-DRA|HLA-DMB|CD80|HLA-DPA1|CAV1|RAC2|ICAM1|HLA-F|HLA-DPB1|CD28|HLA-DRB1|HLA-DQA1|HLA-DQB1|MYH9|SGCA|HLA-DMA
KEGG_WNT_SIGNALING_PATHWAY	9.07189e-07	5.59433e-05	0.659444	0.407371	1.91706	150	MAPK8|PPP2R5A|SFRP2|FRAT1|CTBP2|NKD1|FRAT2|PLCB1|CSNK1E|CHD8|BTRC|MYC|CXXC4|PPP2R5C|PRKX|TCF7L1|PRKCA|CREBBP|VANGL2|WNT7B|TCF7L2|LRP6|MAPK10|DAAM2|RAC3|SIAH1|PPP3CB|ROCK1|WNT11|EP300|WNT3|APC2|FBXW11|WNT9B|WNT8B|DVL1|SMAD4|WNT2|PLCB3|SMAD3|PPP3CA|TBL1XR1|CHP1|CAMK2G|PORCN|GSK3B|AXIN1|PRICKLE2|CHP2|PRKCB

## Sheet: IDHmut_a_vs_IDHwt_GOBP
pathway	pval	padj	log2err	ES	NES	size	leadingEdge
GOBP_2_OXOGLUTARATE_METABOLIC_PROCESS	0.791383	0.906586	0.0623861	0.265082	0.797837	17	GPT2|ADHFE1|L2HGDH|AADAT
GOBP_3_PHOSPHOADENOSINE_5_PHOSPHOSULFATE_METABOLIC_PROCESS	0.0358601	0.244556	0.321776	-0.492718	-1.48921	21	ENPP1|SLC35B2|SLC26A2|SULT1A1|TPST1|SULT1A2|SLC35B3|SULT2B1|SULT1A3|ABHD14B
GOBP_3_UTR_MEDIATED_MRNA_DESTABILIZATION	0.958115	0.97889	0.0414044	-0.215412	-0.614459	16	RBM24|ZFP36L2|PLEKHN1|ZC3H12A|MOV10|ZFP36
GOBP_3_UTR_MEDIATED_MRNA_STABILIZATION	0.377315	0.666261	0.103576	0.317683	1.05091	24	LARP4B|ELAVL4|HNRNPA0|METTL16|TENT4B|RBM10|ANGEL2|TARDBP|TENT4A|TIRAP
GOBP_ACETYL_COA_BIOSYNTHETIC_PROCESS	0.909894	0.958519	0.0443293	-0.232074	-0.680516	18	PPCS|PDK1|MPC2|PDK3|DLD|ACSS2
GOBP_ACETYL_COA_BIOSYNTHETIC_PROCESS_FROM_PYRUVATE	0.79235	0.906586	0.052057	-0.297418	-0.750604	11	PDK1|MPC2|PDK3|DLD
GOBP_ACETYL_COA_METABOLIC_PROCESS	0.497391	0.753336	0.0721798	-0.287623	-0.970058	33	PIPOX|ACOT12|PPCS|TDO2|PDK1|ACACB|MPC2|PDK3
GOBP_ACIDIC_AMINO_ACID_TRANSPORT	0.0362741	0.246407	0.321776	0.340496	1.39767	63	LRRC8A|P2RX7|SLC1A4|NF1|GABBR1|NTRK2|SLC1A7|SLC1A6|SLC1A1|TNF|CLN8|KCNJ10|ABAT|ADORA2A|HRH3|LRRC8D|STXBP1|RAB3GAP1|GRM1|SLC6A13|APBA1|SLC25A18
GOBP_ACID_SECRETION	0.0948443	0.363862	0.287805	0.351932	1.36274	46	P2RX7|NF1|MYC|GABBR1|SCT|PTGER3|UCN|TNF|HIP1R
GOBP_ACROSOME_ASSEMBLY	0.897527	0.954036	0.0449543	-0.235432	-0.690361	18	NECTIN2|PLA2G3|SPINK2|SOX30|KNL1|TBC1D20
GOBP_ACROSOME_REACTION	0.376214	0.66577	0.10673	0.282415	1.04502	39	PLCB1|AKAP3|GLRA1|SYT6|PRSS37|CACNA1H|PKDREJ|SPESP1|SPINK13|STXBP1|SERPINA10|ACR|EQTN|FAM170B|RIMS1|CCDC87|RAB3A|PLA2G10|UNC13B|GLRB
GOBP_ACTIN_CROSSLINK_FORMATION	0.307018	0.608487	0.0992333	-0.40602	-1.11949	14	GAS2|GAS2L3|GAS2L2|EPS8|FLNA
GOBP_ACTIN_CYTOSKELETON_REORGANIZATION	0.209677	0.515051	0.118288	-0.260765	-1.12268	108	MDK|PDLIM4|F11R|MICALL2|ANXA1|CDC42BPG|PLEK2|SHC1|GDPD2|PARVB|SIPA1L1|SYDE1|CDC42|ESAM|PHPT1|FES|CXADR|FGF10|NRP1|EPS8|CSF3|IQGAP2|SEMA3E|NRK|FLNA|PTK7|STAP1|PARVA|GMFG|PTK2B|GPR65|PTPN1|PIP5K1A|HAX1|ARHGDIB
GOBP_ACTIN_FILAMENT_BASED_MOVEMENT	0.325509	0.623701	0.0891647	-0.239736	-1.06461	129	KCNE4|MYO5C|PDPN|SLC9A1|WIPF3|TRPM4|KCNE5|EPDR1|ADORA1|ACTN4|MYO1B|EMP2|GJC1|GATA4|KCNE3|CAMK2D|STC1|DSG2|ATP1A1|MYO15A|MYO1E|MYO1C|FLNA|MYO1H|MYO7B|MYL6|MYLPF|PARVA|PDE4D|JUP|CAV1|MYO9B|MYO5B|KCNE1B|MYO19|CACNA1G|HCN4|MYO1G
GOBP_ACTIN_FILAMENT_BASED_TRANSPORT	0.0310788	0.226771	0.352488	-0.498949	-1.50804	21	MYO5C|ACTN4|MYO1B|MYO15A|MYO1E|MYO1C|MYO1H|MYO7B|MYO5B|MYO19|MYO1G
GOBP_ACTIN_FILAMENT_BUNDLE_ORGANIZATION	0.0954907	0.364379	0.237794	0.250253	1.20415	158	USH1C|FAM171A1|FHDC1|ADD1|ARHGEF10L|SPIRE1|SORBS1|TACR1|CLASP2|TSC1|TMEFF2|RFLNA|PIK3R1|LIMCH1|CCDC88A|NF2|ABL1|ID1|CLASP1|MARCKS|SYNPO2|SYNPO2L|ROCK1|WNT11|EVL|MTSS1|DPYSL3|RGCC|SRC|ARRB1|S1PR1|CX3CL1|ARAP1|SMAD3
GOBP_ACTIN_FILAMENT_DEPOLYMERIZATION	0.704878	0.866204	0.0716527	0.221568	0.896861	58	ADD1|MICAL3|TMOD2|ADD3|WASHC2C|SPTBN2|SPTAN1|PIK3CA|PPP1R9B|LMOD2|SH3BP1|ADD2|LMOD1
GOBP_ACTIN_FILAMENT_NETWORK_FORMATION	0.417699	0.700626	0.0822055	-0.397084	-1.03554	12	PLS3|ACTN1|ARPC5|FHOD1|CARMIL1
GOBP_ACTIN_FILAMENT_ORGANIZATION	0.0741642	0.326587	0.287805	0.210446	1.13426	433	FCHSD2|ABI1|RICTOR|ARHGAP12|USH1C|FAM171A1|FHDC1|ENAH|ADD1|ARHGEF10L|SPIRE1|PSTPIP1|SORBS1|EFS|RUFY3|MICAL3|TACR1|DIAPH2|CLASP2|KHDC3L|ZBED3|MSRB2|TMOD2|JMY|TSC1|MPRIP|TMEFF2|ADD3|RFLNA|PIK3R1|CTNNA3|WASHC2C|BCAR1|LIMCH1|CCDC88A|ELMO1|NF2|DAAM2|PRKCE|ABL1|WASF3|CORO7|ID1|CLASP1|RAC3|MARCKS|SYNPO2|SYNPO2L|ROCK1|WNT11|ARHGAP35|SPTBN2|SSH2|EVL|MARCKSL1|MTSS1|CORO1C|PLEC|TCAP|DPYSL3|SPTAN1|FHOD3|RGCC…
GOBP_ACTIN_FILAMENT_POLYMERIZATION	0.426073	0.704968	0.0755015	-0.224753	-1.02125	161	SSH3|ARHGAP18|TMSB4X|MICALL2|FCHSD1|ARPC1A|CAPZA1|COTL1|CAPZA2|VILL|CAPG|TMSB10|AVIL|MYADM|DIAPH3|CATIP|ELN|CDC42EP3|ESAM|SPTBN5|DIAPH1|ANG|TWF2|ARPC5|EPS8|SNX9|MSRB1|CSF3|TWF1|VASP|RAC1|PFN1|TENM1|PFN4|BBS4|ARPC3|ARPC2|ARPC4|KIRREL1|CARMIL1|CDC42EP5
GOBP_ACTIN_FILAMENT_REORGANIZATION	0.183223	0.485255	0.152145	0.483561	1.27751	11	EFS|BCAR1|ARAP1|MCU
GOBP_ACTIN_FILAMENT_SEVERING	0.120141	0.405627	0.169571	-0.485022	-1.35329	15	VILL|CAPG|AVIL|GMFG|MYH9|DSTN|FLII|SVIL|FMNL1|CFL1
GOBP_ACTIN_MEDIATED_CELL_CONTRACTION	0.806189	0.91213	0.0461379	-0.199329	-0.846688	99	KCNE4|PDPN|SLC9A1|TRPM4|KCNE5|EPDR1|ADORA1|EMP2|GJC1|GATA4|KCNE3|CAMK2D|STC1|DSG2|ATP1A1
GOBP_ACTIN_MYOSIN_FILAMENT_SLIDING	0.794872	0.906983	0.0635008	0.271783	0.799534	16	MYH7|MYH3|MYH6|MYL6B
GOBP_ACTIN_NUCLEATION	0.256595	0.559931	0.132147	0.286471	1.1238	48	FCHSD2|SPIRE1|JMY|WASF3|EVL|HIP1R|LMOD2|GMFB|WASF1|LMOD1|NCKAP1|ARPIN|ABI2|WASHC5|SPIRE2
GOBP_ACTIN_POLYMERIZATION_OR_DEPOLYMERIZATION	0.569364	0.797356	0.0922597	0.195583	0.959565	191	FCHSD2|ABI1|RICTOR|ENAH|ADD1|SPIRE1|PSTPIP1|MICAL3|MSRB2|TMOD2|ADD3|WASHC2C|DAAM2|PRKCE|ABL1|WASF3|CORO7|ARHGAP35|SPTBN2|SSH2|EVL|SPTAN1|FHOD3|HIP1R|BIN1|PIK3CA|PPP1R9B|PFN2|KANK1|LMOD2|ARHGAP28|SH3BP1|ADD2|WASF1|LMOD1|LATS1|NCKAP1|MTOR|GRB2|CYFIP2|ARFGEF1|CXCL12|ABI2|PAK3|WASHC5|SPTBN1|CAPZA3|SPIRE2|GHRL|CIT|MICAL1|SPTBN4|FER|TTC17|KANK4|CCL21
GOBP_ACTION_POTENTIAL	0.797297	0.907819	0.0706196	0.186717	0.878651	139	AKAP6|SCN3A|KCNB1|TACR1|NTRK2|CTNNA3|KCND2|FGF12|GLRA1|SCN1A|SCN11A|CHRNA4|KCNN2|TNF|KCNIP2|GJD2|CACNA1H|BIN1|CACNA1C|AKAP9|FGF13|GRIK2|RNF207|CACNB2|MTOR|NOS1AP|CACNA2D1|SCN3B|CHRNB2|MYH14|ADRA1A|GNAQ|HCN2|KCNE2|SCN2B|CACNA1I|RYR2|FMR1|SLC8A2|CACNA1D|KCND3|KCNQ1|KCNMB4|DSP|SCN8A|KCNAB2|SCN2A
GOBP_ACTIVATED_T_CELL_PROLIFERATION	0.287648	0.591748	0.100991	-0.303174	-1.10259	46	CASP3|IGFBP2|PDCD1LG2|CD274|EPO|IL27RA|ARG1|SLAMF1|CADM1|CRTAM|IL2RA|LRRC32|FADD|BTN2A2|FOXP3|IL23A|IL18|IL23R|CLC|BTN3A1|ICOSLG|IDO1|RIPK3
GOBP_ACTIVATION_OF_ADENYLATE_CYCLASE_ACTIVITY	0.0149046	0.159345	0.38073	0.461667	1.59988	30	GLP1R|TSHR|VIPR2|LGR5|GIPR|FSHR|ADRB2|RAF1|CRHR1|GHRHR|RXFP1|EDNRA|ACR
GOBP_ACTIVATION_OF_CYSTEINE_TYPE_ENDOPEPTIDASE_ACTIVITY	0.306075	0.607118	0.117766	0.352373	1.08812	19	RIPK2|CASP9|TBC1D10A
GOBP_ACTIVATION_OF_CYSTEINE_TYPE_ENDOPEPTIDASE_ACTIVITY_INVOLVED_IN_APOPTOTIC_PROCESS	0.0315604	0.2291	0.321776	-0.353484	-1.43556	79	F3|CASP4|CYCS|CASP8|NGFR|DAP|DLC1|ST20|HSPE1|BAK1|BAX|CFLAR|CASP1|PDCD2|IFT57|CASP2|RPS27L|MUL1|KHDC1|NOD1|P2RX1|LCK|S100A8|S100A9|FASLG|PDCD6|EIF2AK3|PPARG|NLRP12|BBC3|CASP10|NKX3-1|TNFSF15
GOBP_ACTIVATION_OF_GTPASE_ACTIVITY	0.0775194	0.331504	0.261664	0.272902	1.23159	109	RABGAP1|BCR|TBC1D10A|TBC1D14|TSC1|TBC1D5|RALGAPA1|TBC1D12|GARNL3|ARHGAP24|EVI5L|APC2|CORO1C|SGSM2|SGSM1|RASGRF1|TBC1D30|ARHGAP22|TIAM1|CRKL|RABGAP1L|TBC1D13|TBCK|TBC1D22A|ABR|USP6NL|RANGAP1|NTRK3|BCAS3|TBC1D9|TBC1D17|SCRIB|EVI5|TBC1D2|TBC1D16|TBC1D3B|ARHGAP42|CCL21|ARHGAP45|TBC1D26
GOBP_ACTIVATION_OF_IMMUNE_RESPONSE	0.166417	0.466741	0.129443	-0.227086	-1.11392	302	VAV3|CEACAM1|CASP6|CGAS|BANK1|KCNN4|LGALS3|SERPING1|TRIM5|PLSCR1|NECTIN2|COLEC11|CD276|C1RL|PTPN22|NFKBIZ|CFB|CFH|CD79B|ZAP70|ERMAP|BAX|PHB|C4BPA|PAWR|CFP|PRKD2|SH2D1A|CMTM3|PHPT1|HLA-A|GATA3|CFI|CD8A|TRAT1|GBP1|FCGR2B|RBCK1|UBE2N|BCL10|ZBP1|LIMK1|BTNL2|MFAP4|C1S|C1R|COLEC10|DUSP3|FCN3|HMSD|CD247|C1QBP|LCK|EIF2B3|BTN1A1|PTPN2|CD8B|MALT1|FCER1G|STAP1|MICB|SKAP1|ZC3H12A|PDE4D|BTN2A2|UBASH3A|CD46|GC…
GOBP_ACTIVATION_OF_INNATE_IMMUNE_RESPONSE	0.0717822	0.323437	0.266351	0.325272	1.30964	56	KLRC4|KLRC3|KLRC2|KLRC4-KLRK1|CREBBP|KLRK1|EP300|TLR4|PQBP1|SRC|MATR3|SFPQ|SIN3A|FYN
GOBP_ACTIVATION_OF_JANUS_KINASE_ACTIVITY	0.194346	0.499403	0.130106	-0.438283	-1.22288	15	SOCS1|CCL5|PRLR|PTK2B|IL23A|IL23R|CD300A|GH1|IL4
GOBP_ACTIVATION_OF_NF_KAPPAB_INDUCING_KINASE_ACTIVITY	0.372792	0.663153	0.0883594	-0.363659	-1.06636	18	TNFRSF10B|CHI3L1|TRAF4|COPS8|MALT1|TLR3|TNFSF15|TNFRSF10A
GOBP_ACTIVATION_OF_PHOSPHOLIPASE_C_ACTIVITY	0.467826	0.734993	0.0753094	-0.300291	-0.995922	30	EGFR|NMUR1|PHB|ANG|P2RY6|GPR55|LPAR1|AVPR1A|C5AR1|AVPR1B|ITK
GOBP_ACTIVATION_OF_PROTEIN_KINASE_ACTIVITY	0.543243	0.782569	0.0911073	0.205575	0.967395	139	ACVR2B|NRG3|CARD14|CCDC88A|ADCY8|ANGPT4|PINK1|ABL1|MADD|WNT11|ADRA2A|ZFP91|TAL1|CDK5R1|SLC1A1|UCN|RPTOR|RGCC|PRKAG2|SRC|TAOK2|MOB3B|WNK1|GPRC5B|PIK3CA|ADRB2|FGF13|AXIN1
GOBP_ACTIVATION_OF_PROTEIN_KINASE_B_ACTIVITY	0.679335	0.856646	0.0721798	0.254252	0.875925	29	CCDC88A|PINK1|ADRA2A|SLC1A1|SRC|OSBPL8|MTOR|NTRK3|PRKCZ|IGF1
GOBP_ACTIVATION_OF_TRANSMEMBRANE_RECEPTOR_PROTEIN_TYROSINE_KINASE_ACTIVITY	0.576389	0.801778	0.0793435	0.327453	0.928174	14	NRG3|ANGPT4|TAL1|ADRB2|DGKQ
GOBP_ACTIVIN_RECEPTOR_SIGNALING_PATHWAY	0.985437	0.993443	0.0552496	0.171624	0.668288	47	ACVR2B|SMAD7|GDF7|BMPR2|SMAD3|ZC3H3|ACVR2A|FGF9|SMAD2|TDGF1|LEMD3|NOMO3|DAND5|FOXH1|ACVR1B|HJV|CSNK2B|GDF2
GOBP_ACTOMYOSIN_STRUCTURE_ORGANIZATION	0.0255796	0.205549	0.352488	0.264253	1.30031	192	FAM171A1|FHDC1|ARHGEF10L|SORBS1|FRMD5|TACR1|CLASP2|TMOD2|TSC1|TMEFF2|PIK3R1|MYOZ2|EPB41|LIMCH1|CCDC88A|NF2|MYLK3|EPB41L2|ABL1|VPS4A|CLASP1|SYNPO2L|AKAP13|ROCK1|CDC42BPB|WNT11|EVL|MYO18A|PLEC|MYH3|TCAP|FHOD3|MYH10|RGCC|SRC|ARRB1|SMAD4|RTKN|S1PR1|ARAP1|SMAD3|MYH11|PFN2|ALMS1|LMOD2|ARHGAP28|LMOD1|MTOR|NEBL|MYH6|INPP5K|ASAP3|TTN|TNNT1|TJP1|LDB3|SIX4|PHACTR1|PROX1|CIT|MYH14|ARHGEF18|EPB41L3
GOBP_ACUTE_INFLAMMATORY_RESPONSE	0.00164094	0.0431655	0.45506	-0.370591	-1.60349	111	F3|TFRC|OSMR|SAA2|HP|PLSCR1|CNR1|ADORA1|ALOX5AP|EPO|SERPINA3|GATA3|ZP3|CD6|SELENOS|TREM1|SAA1|SAA4|FCGR2B|TNFSF4|TFR2|C2CD4A|SERPINA1|ASS1|ORM1|PTGS2|S100A8|F12|IL6|IL1A|KL|SERPINF2|EIF2AK1|KLKB1|CEBPB|ELANE|NPY5R|FN1|ITIH4|PRCP|C3|ANO6|PTGES|OSM|HAMP|TNFSF11|FCGR3A|IL6ST|CD163|GSTP1|C2CD4B
GOBP_ACUTE_INFLAMMATORY_RESPONSE_TO_ANTIGENIC_STIMULUS	0.0224411	0.192889	0.352488	-0.507913	-1.58509	24	CNR1|GATA3|ZP3|CD6|SELENOS|FCGR2B|ELANE|NPY5R|C3|FCGR3A|HLA-E|CCR7|FUT7|PLA2G2D|IL31RA|IL20RB|FCGR1A|BTK
GOBP_ACUTE_PHASE_RESPONSE	0.00389346	0.0748069	0.431708	-0.474112	-1.73442	48	TFRC|SAA2|HP|PLSCR1|CNR1|EPO|SERPINA3|SAA1|SAA4|TFR2|SERPINA1|ASS1|ORM1|PTGS2|IL6|IL1A|SERPINF2|CEBPB|FN1|ITIH4|PTGES|HAMP|TNFSF11|CD163
GOBP_ACYLGLYCEROL_HOMEOSTASIS	0.479012	0.744221	0.0931455	0.273927	0.992855	37	SIRT1|APOE|GPIHBP1|MED13|NR1H4|LPL|C1QTNF3|ABCG5|DGAT2|SCARB1|RORA|ACSM2A|ANGPTL3
GOBP_ADAPTATION_OF_SIGNALING_PATHWAY	0.613122	0.823908	0.0749279	0.274114	0.900712	23	UBQLN2|GRK3|ARRB1|GIPR|ADRB2|NECAB2|ARRB2|GRK2
GOBP_ADAPTIVE_IMMUNE_RESPONSE	4.63565e-05	0.00444937	0.557332	-0.299322	-1.52134	438	HFE|CEACAM1|SWAP70|TFRC|LEF1|TNFRSF14|PRR7|ANXA1|SERPING1|TRPM4|BCL3|MICA|IL13RA2|ORAI1|CLCF1|MYD88|DUSP10|NECTIN2|C1RL|NFKBIZ|RAG1|PDCD1LG2|CD79B|ZAP70|CD274|PHB|PVR|CD70|EMP2|C4BPA|PRKD2|SH2D1A|SIT1|CD40|HPX|MR1|FZD5|FOXJ1|AHR|HLA-A|GAPT|GATA3|LOXL3|CTSL|CFI|UNC93B1|IL27RA|PRF1|MLH1|CD8A|CD40LG|ZP3|CD6|TRAT1|JAM3|TREM1|ARG1|SLAMF1|RAB27A|FCGR2B|JAG1|CD1A|CD48|HLA-B|TCIRG1|CXCL13|RORC|HLA-C|TNFS…
GOBP_ADAPTIVE_IMMUNE_RESPONSE_BASED_ON_SOMATIC_RECOMBINATION_OF_IMMUNE_RECEPTORS_BUILT_FROM_IMMUNOGLOBULIN_SUPERFAMILY_DOMAINS	2.38935e-05	0.00291283	0.57561	-0.336308	-1.64149	292	HFE|CEACAM1|SWAP70|TFRC|LEF1|ANXA1|SERPING1|TRPM4|BCL3|MICA|IL13RA2|CLCF1|MYD88|NECTIN2|C1RL|NFKBIZ|CD274|PHB|PVR|CD70|EMP2|C4BPA|CD40|HPX|MR1|FZD5|FOXJ1|AHR|HLA-A|GAPT|GATA3|LOXL3|CFI|IL27RA|PRF1|MLH1|CD8A|CD40LG|ZP3|ARG1|SLAMF1|RAB27A|FCGR2B|JAG1|CD1A|HLA-B|TCIRG1|CXCL13|RORC|TNFSF4|SHLD3|XCL1|BCL10|CTSC|EXO1|CADM1|APLF|C1S|CRTAM|RELB|C1R|IL9R|UNG|HLA-DRA|IL4I1|EPHB2|C1QBP|HLA-DMB|B2M|NDFIP1|MA…
GOBP_ADAPTIVE_THERMOGENESIS	0.185286	0.486995	0.169571	0.234506	1.12233	159	ACVR2B|RBPJ|ABHD6|TSHR|THRA|SCD|TLE3|SCT|DYNC1H1|ADIPOR2|PCTP|APPL2|LPIN1|ID1|IGF1R|PRKAB2|TLR4|KDM6B|PLCL1|FABP4|IRF4|KSR2|SORL1|KDM1A|GADD45G|ZNF423|NOTCH1|ADRB2|NOVA1|MFN2|PLCL2|ALMS1|CMKLR1|ZNF516
GOBP_ADENOHYPOPHYSIS_DEVELOPMENT	0.407407	0.693007	0.0988903	0.368081	1.04334	14	BMP2|SOX2|FGF2|GHRHR|FGF8
GOBP_ADENOSINE_METABOLIC_PROCESS	0.888403	0.951217	0.0552496	0.260869	0.671871	10	NT5C2|BLOC1S6|NT5C1A|PTGDR
GOBP_ADENYLATE_CYCLASE_ACTIVATING_ADRENERGIC_RECEPTOR_SIGNALING_PATHWAY	0.216401	0.52093	0.141225	0.351562	1.18498	25	RAPGEF2|AKAP13|ADRA2A|GPR101|PLN|ADRB2
GOBP_ADENYLATE_CYCLASE_ACTIVATING_DOPAMINE_RECEPTOR_SIGNALING_PATHWAY	0.295405	0.59925	0.115734	0.442197	1.13888	10	GNAL|ADCY5|GNB1|GNG2|SLC9A3R1|DRD5
GOBP_ADENYLATE_CYCLASE_ACTIVATING_G_PROTEIN_COUPLED_RECEPTOR_SIGNALING_PATHWAY	0.327078	0.62509	0.122679	0.221484	1.05961	153	CALCRL|GLP1R|TSHR|ADCY2|PRKCA|GNAL|ADGRL3|ADGRB3|ADCY8|RAPGEF4|PTGER3|RAPGEF2|ADGRL1|TCP11|AKAP13|ADRA2A|LGR5|ADCY5|GPR101|PLN|S1PR1|ADCY7|GIPR|FSHR|ADRB2|ADGRB1|CRHR1|PTGFR|GNA13|ADGRG6|GHRHR|ADORA2A|PTH1R|RXFP1
GOBP_ADENYLATE_CYCLASE_INHIBITING_G_PROTEIN_COUPLED_RECEPTOR_SIGNALING_PATHWAY	0.831658	0.924402	0.0649408	0.195497	0.833226	76	SSTR2|GABBR1|P2RY12|PDE2A|ADRA2A|GNAI1|ADCY5|GABBR2|CHRM4|S1PR1|PSAP|PRMT5|HTR1A|GNAZ|HRH3|GRM1|EDNRA|GRM4|GRIK3|PALM
GOBP_ADENYLATE_CYCLASE_MODULATING_G_PROTEIN_COUPLED_RECEPTOR_SIGNALING_PATHWAY	0.302521	0.604545	0.131458	0.209837	1.05558	241	CALCRL|GLP1R|TSHR|SSTR2|ADCY2|VIPR2|GABBR1|ADCYAP1R1|PRKCA|GNAL|ADGRL3|GALR3|ADGRB3|ADCY8|GNAO1|RAPGEF4|PTGER3|P2RY12|RAPGEF2|PDE2A|ADGRL1|TCP11|AKAP13|ADRA2A|GNAI1|LGR5|ADCY5|GABBR2|GPR101|PLN|CHRM4|S1PR1|PSAP|ADCY7|GIPR|FSHR|ADRB2|PRMT5|ADGRB1
GOBP_ADHERENS_JUNCTION_ASSEMBLY	0.487414	0.748034	0.0878313	0.364456	0.982127	12	DLG5|SMAD7|TBCD|HIPK1|ZNF703|PAK2
GOBP_ADHERENS_JUNCTION_ORGANIZATION	0.197115	0.501546	0.153159	0.298337	1.18093	50	DLG5|ADD1|SMAD7|CDH20|CDH7|MTSS1|PLEC|CDH18|SRC|CDH10|CAMSAP3|TBCD|PTPN23|HIPK1|CSK|TJP1|CDH22|ZNF703|BMP6
GOBP_ADHESION_OF_SYMBIONT_TO_HOST	0.666667	0.849185	0.0580984	-0.301595	-0.860295	16	LTF|NECTIN2|LRRC15|ICAM1|INHBB
GOBP_ADHESION_OF_SYMBIONT_TO_HOST_CELL	0.893805	0.951837	0.0452247	-0.255781	-0.667041	12	NECTIN2|LRRC15|ICAM1|INHBB|GAS6|CD81
GOBP_ADIPOSE_TISSUE_DEVELOPMENT	0.353086	0.65027	0.111918	0.276312	1.04982	44	SOX8|SIRT1|FTO|SORL1|ACAT1|NR1H4|TBL1XR1|PIK3CA|AMER1|ARID5B|ZNF516|CSF1|HMGCS2|SPART|GHRL|OXCT1|ATF2|DGAT2|DYRK1B|PPARD|SPTLC2
GOBP_ADP_METABOLIC_PROCESS	0.469821	0.736537	0.0718276	-0.239579	-0.995445	88	TIGAR|AK4|LDHA|GCK|ENO4|PRXL2C|ADPGK|NT5E|AK2|GPI|PKM|PGM1|GPD1|PGK1|FBP1|GAPDH|ENTPD5|JMJD8|EIF6|PRKAA1|HK3|TPI1|PGK2|OGDH|OGDHL|HK2|PRKAG1|PRKAG3|IFNG|STAT3
GOBP_ADRENAL_GLAND_DEVELOPMENT	0.81106	0.913738	0.0619763	0.230766	0.78727	27	NF1|WNT11|SMAD4|SMAD3|ARID5B|ARMC5|PBX1|SMAD2
GOBP_ADRENERGIC_RECEPTOR_SIGNALING_PATHWAY	0.47541	0.742183	0.0905429	0.286005	0.99113	30	RAPGEF2|AKAP13|ADRA2A|GPR101|PLN|ADRB2|ADRA1A|KCNQ1|CHGA|ADRA2C|ZDHHC21|CRTC3|LMBRD2|ADRA1B|ATP2B4
GOBP_ADULT_BEHAVIOR	0.072761	0.325104	0.287805	0.266487	1.24664	135	NLGN2|CHD7|HIPK2|TSC1|GDNF|FGF12|PUM1|GLRA1|EHMT2|SCN1A|SHANK2|PPARA|SPTBN2|PAFAH1B1|CHRNA4|BTBD9|NRXN1|PTEN|SLC1A1|ZFHX2|GIGYF2|CLN8|SLITRK1|MECP2|USP46|CNTNAP2|CLCN3|KCNJ10|BBS2|NRXN2|ABAT|PCDH17|SLITRK6|HTR2A|CXCL12|GHRL|SNCG|CHRNB2|PRKN|SPTBN4
GOBP_ADULT_FEEDING_BEHAVIOR	0.992661	0.997059	0.0420772	-0.202913	-0.489427	10	DMBX1|BRS3|LEP|AGRP|CARTPT|ASIP
GOBP_ADULT_HEART_DEVELOPMENT	0.203704	0.510293	0.147331	0.423266	1.19976	14	CHD7|MYH7|MNAT1|TCAP|MYH6|ADRA1A|MEF2D
GOBP_ADULT_LOCOMOTORY_BEHAVIOR	0.153266	0.45273	0.179782	0.278827	1.18838	76	NLGN2|CHD7|HIPK2|TSC1|GDNF|FGF12|PUM1|GLRA1|SCN1A|SHANK2|PAFAH1B1|BTBD9|GIGYF2|CLN8|MECP2|CLCN3|KCNJ10
GOBP_AEROBIC_RESPIRATION	0.106317	0.385076	0.168238	-0.257471	-1.19249	178	CYCS|AK4|ATP5MF|CHCHD10|CCNB1|TEFM|UQCRQ|FH|NDUFB5|NDUFA4|IDH1|CHCHD2|NIPSNAP2|NDUFA3|MTFR2|ATP5PD|NDUFB4|MDH2|COX5B|NDUFA2|COX7A1|COA6|UQCRHL|COX6A1|COX4I2|NDUFB1|NDUFB7|ATP5PB|MTFR1|BLOC1S1|NDUFA12|NDUFB2|COX7A2|MRPS36|MDH1B|SDHD|DNAJC30|NDUFA7|COX5A|CDK1|SLC25A14|ATP5F1E|UQCRFS1|DGUOK|NDUFA6|UQCR10|DLD|OGDH|OGDHL|NDUFV3|NDUFA1|NDUFB3|NDUFC1|NDUFB6|NDUFA8|ADSL|NDUFS5|UQCRC1|STOML2|ABCD1|NDUFAB1…
GOBP_AGGREPHAGY	0.140044	0.43516	0.175204	0.528354	1.36078	10	ACBD5|WDFY3|BAG3|WDR81|HTT
GOBP_AGING	0.010867	0.133153	0.38073	-0.272995	-1.33247	292	WNT16|P2RY1|RGN|TP63|TFRC|CGAS|TIMP1|ARNTL|MAP2K3|CLDN1|FBXO4|HMGA2|TFCP2L1|SERPING1|KMO|PLA2R1|NEK6|SOD2|CNR1|LMNA|HYAL2|NOX4|PRMT6|CDKN1A|TWIST1|SERPINE1|CALR|IGFBP2|GLRX2|RAD54B|ACE|ADM|BAK1|TERT|CTNNA1|NQO1|RPN2|TGFB3|EPO|PAWR|CISD2|TYMS|SERPINF1|DAG1|GCLM|CDK2|MMP2|COL4A2|GJB2|TPRA1|CASP2|LIMS1|CDK6|ROMO1|IL15|RBL1|ARG1|LOXL2|CITED2|CTSC|CANX|FOXG1|PLK2|ATP2B1|CHEK1|DKK1|CHEK2|GBA|IGFBP5|MBD…
GOBP_ALANINE_TRANSPORT	0.754417	0.886453	0.052913	-0.290174	-0.809635	15	SLC38A3|SLC7A10|SLC36A4|SLC3A2|SLC6A6|SLC38A5|SLC36A1|SLC38A7|SLC7A8
GOBP_ALCOHOL_BIOSYNTHETIC_PROCESS	0.38118	0.668836	0.0815265	-0.231828	-1.03264	136	CYP27B1|ACAA2|P2RY1|MOXD1|CLCN2|CYP27A1|SRD5A3|IMPA2|HRH1|GCH1|APOB|PTS|BMP5|POR|P2RY6|ISYNA1|EBP|ARV1|INSIG2|PCBD1|DHCR7|G6PD|ITPKC|DHDDS|GBA|IP6K2|HSD17B7|PRKAA1|NUS1|CES1|NTSR1|FGF1|PTK2B|GFI1|DBH|SPTSSA|DKK3|AVPR1B|PGP|REST|DHFR|CD244|SPTLC1|WNT4|ACER1|CYP2R1
GOBP_ALCOHOL_CATABOLIC_PROCESS	0.355556	0.650472	0.111463	0.260012	1.03922	54	AKR1C3|ALDH2|SORD|GK2|INPP1|MTMR7|INPP5A|APOE|PTEN|SULT1C4|NUDT3
GOBP_ALCOHOL_METABOLIC_PROCESS	0.684366	0.858635	0.049094	-0.186982	-0.929565	352	CYP27B1|ACAA2|RDH5|P2RY1|ALDH1A3|MOXD1|ABCA5|CLCN2|SCNN1B|PNPLA4|CYP39A1|GK|TTR|NAAA|TTC39B|RDH12|CYP27A1|FDXR|SRD5A3|CYP11A1|IMPA2|DHRS13|HRH1|IDH1|GCH1|COQ2|APOB|PTS|BMP5|NPC2|POR|RDH8|MT3|SULT1A1|P2RY6|ISYNA1|CLN6|EBP|MOGAT1|CUBN|GPD1|RDH10|HAO1|DPM1|LIPC|ARV1|CYP2C8|INSIG2|RDH13|ACADL|CYP3A5|PCBD1|DHCR7|SULT1A2|ADH5|G6PD|DPAGT1|ITPKC|DHDDS|GBA|SMPD1|ADH4|GDE1|MIOX|IP6K2|HSD17B7|PRKAA1|NUS1|CE…
GOBP_ALDEHYDE_BIOSYNTHETIC_PROCESS	0.792541	0.906586	0.0636424	0.273027	0.803194	16	BMP2|CACNA1H|TKT|DAB2|BMP6|KDM3A
GOBP_ALDEHYDE_CATABOLIC_PROCESS	0.866213	0.939184	0.0580984	0.258565	0.716764	13	ALDH2|HAGH|HOGA1
GOBP_ALDITOL_METABOLIC_PROCESS	0.812721	0.913738	0.0494905	-0.252866	-0.764274	21	GK|COQ2|MOGAT1|TPI1|PLA2G4A|PGP|MOGAT2|GALK1|LEP|PCK2
GOBP_ALDITOL_PHOSPHATE_METABOLIC_PROCESS	0.494481	0.751142	0.0850427	0.367135	0.969926	11	ABHD6|GK2|GPAM
GOBP_ALPHA_AMINO_ACID_CATABOLIC_PROCESS	0.845411	0.930574	0.0434507	-0.1949	-0.818787	91	HGD|PIPOX|SARDH|NOS2|KMO|ACMSD|THNSL2|FAH|HPD|TDO2|PRODH|ARG1|HYKK|MAT1A|HSD17B10|IL4I1|GOT2|SCLY|KYNU|BCAT2|AGXT|KYAT3|AMT
GOBP_ALPHA_AMINO_ACID_METABOLIC_PROCESS	0.240896	0.542299	0.149208	0.217491	1.07678	197	GLUD1|SEPHS1|ALDH5A1|GCLC|SERINC5|KYAT1|GNMT|SLC25A21|GPT2|PHGDH|GLUD2|OAT|TTC36|ADHFE1|ALDH6A1|MTHFR|ACADSB|CPS1|MTAP|ALDH18A1|MPST|ACAT1|NR1H4|MECP2|BLOC1S6|ART4|BAAT|DHFR2|SIRT4|PSAT1|DDAH2|AASDHPPT|DDAH1|RIDA|GFPT1|ATCAY|DCT|GAD1|AZIN1|PYCR1|GPT|FTCD|GCDH|RIMKLB|AADAT|HIBADH|HMGCLL1
GOBP_ALPHA_BETA_T_CELL_ACTIVATION	0.0653907	0.313109	0.222056	-0.278691	-1.25946	156	HFE|SOCS1|LEF1|TNFRSF14|PRR7|ANXA1|TWSG1|BCL3|PTPN22|NFKBIZ|ZAP70|CD274|HLA-A|GATA3|LOXL3|CTSL|GPR18|IL15|LGALS9B|CBFB|TCIRG1|RORC|TNFSF4|LGALS9C|ELF4|XCL1|CD3E|PNP|ZNF683|GLI3|CRTAM|RELB|HSPH1|HLA-DRA|IRF1|RUNX1|PRDM1|MALT1|RUNX3|CD80|SLAMF6|IL6|ZC3H12A|SHH|STAT6|NKG7|CRACR2A|ZBTB7B|RSAD2|CD28|FOXP3|HLA-DRB1|IFNG|STAT3|IL23A|STOML2
GOBP_ALPHA_BETA_T_CELL_DIFFERENTIATION	0.363934	0.657009	0.0855357	-0.242906	-1.04635	110	SOCS1|LEF1|PRR7|ANXA1|BCL3|NFKBIZ|ZAP70|GATA3|LOXL3|CTSL|GPR18|CBFB|RORC|TNFSF4|PNP|ZNF683|GLI3|RELB|HLA-DRA|IRF1|RUNX1|PRDM1|MALT1|RUNX3|CD80|SLAMF6|IL6|ZC3H12A|SHH|STAT6|CRACR2A|ZBTB7B|RSAD2|FOXP3|HLA-DRB1|IFNG|STAT3|IL23A
GOBP_ALPHA_BETA_T_CELL_PROLIFERATION	0.142857	0.438123	0.153159	-0.350505	-1.23305	40	TNFRSF14|TWSG1|PTPN22|ZAP70|CD274|HLA-A|IL15|LGALS9B|TNFSF4|LGALS9C|ELF4|XCL1|CD3E
GOBP_ALPHA_LINOLENIC_ACID_METABOLIC_PROCESS	0.438532	0.713663	0.0815265	-0.424339	-1.02351	10	ELOVL2|ELOVL3|ELOVL1|ELOVL5|ACOT8|ABCD1
GOBP_ALTERNATIVE_MRNA_SPLICING_VIA_SPLICEOSOME	4.03847e-05	0.00409083	0.557332	0.458672	1.9549	76	RBM17|KHDRBS2|CELF2|YTHDC1|MYOD1|RBM4|FXR2|THRAP3|PUF60|PQBP1|KDM1A|ZC3H10|RBM8A|KHDRBS3|NOVA1|SFPQ|HNRNPA1|SFSWAP|CELF1|SLU7|RBM15|SRSF12|RBM25|SMU1|CELF5|RBM10|HNRNPU|HNRNPM|DHX9|RAVER2|NOVA2|RBFOX2|DDX17|RBM5|RBM15B|FXR1|CELF3|RBM11|SAP18|FMR1|MBNL1|RBFOX1|NSRP1|DDX5
GOBP_AMEBOIDAL_TYPE_CELL_MIGRATION	0.206215	0.511894	0.110565	-0.216558	-1.0958	409	LGALS8|NR2E1|CEACAM1|EPHA2|SPRED1|FSTL1|RHOJ|TMSB4X|TIMP1|DPP4|MCC|MAP2K3|HSPB1|ITGA3|ANXA1|IQGAP1|PTN|EFNB2|ANGPT1|SEMA3F|SP100|SEMA3A|SMO|NODAL|EDN2|DUSP10|TBX1|HYAL2|TWIST1|CALR|LGALS12|CENPV|ITGB1BP1|PITX2|VEGFA|FAP|ALX1|SYDE1|CDC42|EPHB4|SRPX2|EMP2|ITGA2|EFNB1|ANGPT2|ITGB3|PRKD2|SERPINF1|MET|CD40|PDLIM1|FGFR1|LAMTOR2|GPI|STC1|GADD45A|GATA3|FLT4|CRB2|MEOX2|APELA|MIXL1|MMP9|FGF10|NRP1|HDAC7|EN…
GOBP_AMELOGENESIS	0.834813	0.925923	0.048506	-0.243264	-0.765924	25	WDR72|TBX1|FAM20C|TCIRG1|FAM20A|PERP|DMP1
GOBP_AMIDE_TRANSPORT	0.204142	0.510404	0.168238	0.210668	1.0768	286	SSTR5|GLUD1|ACVR2B|LRRC8A|NLGN2|CHD7|KCNB1|SLC14A2|SLC15A2|GABBR1|SCT|CFTR|SYTL4|GLTPD2|PLA2G6|SOX4|ADCY8|RAB11FIP2|TCF7L2|CD38|RAPGEF4|PRKCE|PPP3CB|ADRA2A|PTPN11|PFKM|FOLR2|SNX19|OSBP|CELA2A|UCN|ADCY5|KCNJ11|TNF|NR1H4|SMPD3|PSAP|ABCC8|G6PC2|SLC15A5|AQP7|CCDC186|PPP3CA|CPE|GIPR|C2CD2L|CAMK2G|EIPR1|SIRT4|RAF1|C1QTNF12|CRHR1|RPH3AL|BRSK2|ABAT|DISP1|GHRHR|MCU|SLC14A1|RIMS2|GPR27|IRS1
GOBP_AMINE_BIOSYNTHETIC_PROCESS	0.0217634	0.191595	0.352488	-0.428168	-1.50626	40	MOXD1|SMS|HDC|GCH1|GATA3|OAZ1|NNMT|SAT1|GPR37|SULT1A2|TGFB2|HAND2|KL|DBH|PNMT|AMD1|TH|SRM|ODC1
GOBP_AMINE_CATABOLIC_PROCESS	0.0287238	0.218935	0.352488	-0.457253	-1.49713	28	MOXD1|KMO|MAOB|ACMSD|TDO2|SAT1|IL4I1|KYNU|SULT1A3|DBH|ALDH7A1|HAAO
GOBP_AMINE_METABOLIC_PROCESS	0.519293	0.767592	0.0661326	-0.222714	-0.973634	120	MOXD1|KMO|NAAA|SMS|HDC|MAOB|ACMSD|TDO2|GCH1|GATA3|OAZ1|SULT1A1|NNMT|SAT1|GPR37|SULT1A2|TGFB2|AOC1|GDE1|INMT|IL4I1|KYNU|SULT1A3|HAND2|KL|DBH|SULT1C2|SLC7A7|NPR1|LY6E|ALDH7A1|HPRT1|MTPN|PNMT|HAAO|AMD1|TH|SRM|SLC29A4|BCKDK|ODC1|IDO1|CLN3
GOBP_AMINE_TRANSPORT	0.96134	0.980253	0.0592219	0.173785	0.773034	99	P2RX7|KCNB1|SYT15|GABBR1|GDNF|PINK1|SYT6|ADRA2A|CHRNA4|TNF|ABAT|ADORA2A|HTR2A|SYT11|CXCL12|HRH3|STXBP1|RAB3GAP1|SNCG|CHRNB2|PRKN|GRK2|DDC|SYT3|SYT2|SLC6A1|SYT9|SYT10|DRD4|SLC22A2|CHGA
GOBP_AMINOGLYCAN_BIOSYNTHETIC_PROCESS	0.315182	0.61421	0.0940503	-0.262192	-1.06961	80	HS3ST3B1|B3GNT7|CHST2|GALNT5|CHST6|CHPF2|ANGPT1|HS2ST1|CHST14|EXT2|ST3GAL4|SLC35D2|HS3ST3A1|CHST7|CHST12|CHPF|B4GALT7|B4GALT4|HEXA|B3GNT8|B3GNT9|GCNT2|GLCE|PDGFRB|PDGFB|CHSY1|CHSY3|B4GALT5
GOBP_AMINOGLYCAN_CATABOLIC_PROCESS	0.125436	0.412803	0.164406	-0.384217	-1.28995	32	GUSB|CHI3L2|GNS|GLB1|HYAL2|CHI3L1|SGSH|CTBS|CEMIP2|FUCA1|CD44
GOBP_AMINOGLYCAN_METABOLIC_PROCESS	0.0160127	0.163212	0.352488	-0.317477	-1.41231	130	HS3ST3B1|B3GNT7|CHST2|GUSB|TNFAIP6|HEXB|GALNT5|CHST6|CHPF2|ANGPT1|CHI3L2|GNS|GLB1|HYAL2|CHI3L1|HS2ST1|SGSH|CHST14|EXT2|BGN|ITIH1|CTBS|ST3GAL4|CEMIP2|IL15|EGFLAM|CLN6|SLC35D2|HS3ST3A1|DCN|CHST7|CHST12|FUCA1|CD44|CHPF|B4GALT7|B4GALT4|HEXA|B3GNT8|B3GNT9|GCNT2|CHIT1|GLCE|PDGFRB|FOXC1|PDGFB|CHSY1|CHSY3|PGLYRP1|B4GALT5|ITIH4
GOBP_AMINOGLYCOSIDE_ANTIBIOTIC_METABOLIC_PROCESS	0.0490188	0.281668	0.321776	0.59653	1.53637	10	AKR1C3|AKR1C1|CBR4|AKR1C4|AKR1C2
GOBP_AMINO_ACID_ACTIVATION	0.476603	0.742976	0.0741759	-0.307859	-0.984527	26	RARS2|DARS2|DALRD3|WARS2|FARS2|FARSB|SARS2|CARS2|MARS2|GATC
GOBP_AMINO_ACID_BETAINE_METABOLIC_PROCESS	0.724382	0.874618	0.054794	-0.279952	-0.820908	18	CROT|POR|ACADL|SLC22A4|ALDH7A1|BHMT2
GOBP_AMINO_ACID_IMPORT	0.930864	0.966674	0.0587186	0.188674	0.754095	54	SLC1A4|SFXN2|SLC1A6|SLC1A1|TSPO2|TNF|CLN8|SLC7A1|KCNJ10|SLC6A20|GRM1|SLC6A13|GFAP
GOBP_AMINO_ACID_IMPORT_ACROSS_PLASMA_MEMBRANE	0.884804	0.949877	0.0607719	0.203777	0.78076	45	SLC1A4|SLC1A6|SLC1A1|TSPO2|TNF|CLN8|SLC7A1|KCNJ10|SLC6A20|GRM1|SLC6A13|GFAP
GOBP_AMINO_ACID_TRANSMEMBRANE_TRANSPORT	0.997494	0.999462	0.0561767	0.148364	0.659956	96	LRRC8A|SLC1A4|SLC1A7|SFXN2|SLC1A6|SLC1A1|TSPO2|TNF|CLN8|SLC38A10|SLC7A1|KCNJ10|SLC38A1|SLC7A14|SLC6A18|SLC6A20|LRRC8D|GRM1|SLC6A13|GFAP
GOBP_AMINO_ACID_TRANSPORT	0.694823	0.860929	0.0780892	0.193428	0.916562	146	LRRC8A|SERINC5|P2RX7|SLC1A4|NF1|MYC|GABBR1|SLC25A48|NTRK2|SLC1A7|SFXN2|SLC1A6|SLC1A1|TSPO2|TNF|CLN8|SFXN4|SLC38A10|SLC7A1|KCNJ10|SLC38A1|ABAT|SLC25A47|ADORA2A|SLC7A14|SLC6A18|HRH3|SLC6A20|LRRC8D|STXBP1|RAB3GAP1|GRM1|SLC6A13|GFAP|APBA1
GOBP_AMINO_SUGAR_CATABOLIC_PROCESS	0.378947	0.667375	0.0870516	-0.380339	-1.04869	14	CHI3L2|CHI3L1|CTBS|GNPDA1|MGAT1|CHIT1|NPL|RENBP|ALDH1A1|NAGK
GOBP_AMINO_SUGAR_METABOLIC_PROCESS	0.375433	0.665254	0.086795	-0.291236	-1.0348	41	CHST2|CHST6|CHI3L2|CHI3L1|NANP|CHST4|CTBS|GNPDA1|CHST7|EXTL2|DPAGT1|MGAT1
GOBP_AMMONIUM_ION_METABOLIC_PROCESS	0.325792	0.624013	0.111463	0.329362	1.08225	23	ALDH2|BTBD9|SLC44A1|SLC22A3|HTR1A|DDC|CHDH|BCHE
GOBP_AMMONIUM_TRANSMEMBRANE_TRANSPORT	0.765027	0.892044	0.053677	-0.30705	-0.774913	11	SLC12A7|AQP1
GOBP_AMP_BIOSYNTHETIC_PROCESS	0.440708	0.714191	0.0793435	-0.390229	-1.01766	12	PRPS2|PAICS|ADSL|PPAT|HPRT1|ADA
GOBP_AMP_METABOLIC_PROCESS	0.333929	0.632502	0.095288	-0.359122	-1.10527	23	PRPS2|AK4|NT5E|AK2|PAICS
GOBP_AMYLOID_BETA_CLEARANCE	0.960494	0.979968	0.0572461	0.188204	0.682149	37	APOE|IGF1R|ROCK1|TNF|LRP4|TTPA
GOBP_AMYLOID_BETA_FORMATION	0.104623	0.38246	0.216543	0.337695	1.28301	43	NTRK2|RTN1|RTN3|APOE|SPON1|ROCK1|LRRTM3|SORL1|TNF|BIN1|ABCG1|GGA3|SLC2A13|RELA|IGF1|DYRK1A|APH1B
GOBP_AMYLOID_BETA_METABOLIC_PROCESS	0.159036	0.458681	0.172324	0.304085	1.21225	52	NTRK2|RTN1|RTN3|APOE|SPON1|ROCK1|LRRTM3|SORL1|TNF|MGAT3|BIN1|ABCG1|NAT8|GGA3|SLC2A13|RELA|IGF1|DYRK1A|APH1B
GOBP_AMYLOID_FIBRIL_FORMATION	0.794393	0.906983	0.0636424	0.234524	0.821236	32	MAPT|CRYAB|APOE|SIAH1
GOBP_AMYLOID_PRECURSOR_PROTEIN_BIOSYNTHETIC_PROCESS	0.235088	0.537711	0.116234	-0.431497	-1.18974	14	BACE2|NCSTN|PAWR|ITM2C|ABCA7|SOAT1|ITM2A
GOBP_AMYLOID_PRECURSOR_PROTEIN_CATABOLIC_PROCESS	0.392593	0.681567	0.105125	0.253837	1.01454	54	NTRK2|RTN1|EFNA3|RTN3|APOE|SPON1|ROCK1|LRRTM3|SORL1|TNF|BIN1|ABCG1|GGA3|SLC2A13|RELA|IGF1|DYRK1A|APH1B
GOBP_AMYLOID_PRECURSOR_PROTEIN_METABOLIC_PROCESS	0.553571	0.787582	0.086795	0.226766	0.952989	71	NTRK2|RTN1|AATF|EFNA3|RTN3|TMCC2|APOE|SPON1|ROCK1|LRRTM3|SORL1|TNF|BIN1|ABCG1|GGA3|SLC2A13|RELA|NECAB2|IGF1|DYRK1A|APH1B
GOBP_ANAPHASE_PROMOTING_COMPLEX_DEPENDENT_CATABOLIC_PROCESS	0.0506108	0.287157	0.266351	-0.526301	-1.50127	16	UBE2S|CDK2|CDC20|PLK1|ANAPC7|CDC20B|CDC23|UBE2C
GOBP_ANATOMICAL_STRUCTURE_ARRANGEMENT	0.320856	0.620702	0.0975449	-0.38899	-1.11694	17	HOXB2|SEMA3F|SEMA3A|HSPA5|NRP1
GOBP_ANATOMICAL_STRUCTURE_HOMEOSTASIS	0.108955	0.388922	0.16318	-0.235259	-1.15715	312	RAB3D|P2RY1|TFRC|LTF|F11R|TNFRSF11B|CLDN1|HSPB1|SLC39A8|IL7|FGGY|CLRN1|ANGPT1|TFF3|CLDN12|ABCA12|SMO|IL20RA|CNR1|CHRNA1|NOX4|ADORA1|SPP1|VEGFA|RDH12|SNX10|FH|BAX|CYTL1|ACTB|MAK|VSIG1|LAMA2|PROM1|LAMC1|ESAM|ITGB3|LOX|LPCAT1|TULP1|COL2A1|PIWIL4|SERPINA3|CXADR|CRB2|SCX|CTSK|ACTG1|GPR55|BBS12|POTEJ|WWTR1|CUBN|JAM3|CIB2|OAS1|POTEI|TCIRG1|NELL2|POTEF|UBASH3B|POTEE|RCN3|BBS4|ATP2B1|TMEM64|SCGN|DCSTAMP|P…
GOBP_ANATOMICAL_STRUCTURE_MATURATION	0.890769	0.951217	0.0389556	-0.176629	-0.841992	243	LTF|HES1|TFCP2L1|VSX1|CLN5|DMC1|ATP6AP2|ROPN1L|VEGFA|PRKACA|SNX10|IFT80|PICK1|LGI4|THBS3|TRIP13|FGFR3|EPO|TYMS|SIX3|FAM20C|FZD5|DAG1|HOXB13|MMP2|ROPN1|ANG|AURKA|GATA3|IL15|EBP|PLA2G3|WDR77|CBFB|HOXA5|DDIT3|FAM210B|TGFB2|G6PD|GBA|CATSPERD|NOM1|DCHS1|BRCA2|FEV|GAL|SOX18|ROPN1B|CDC25B|CDH5|CTNNB1|PTK2B|TMEM79|SLC26A6|DLD|BNC1|FBXO5|PPARG|MAEA|CCR6|KIF14|NPPC|KDR|ACVRL1|NPR2|PAX2|CLEC7A|ABHD2|EREG|TD…
GOBP_ANATOMICAL_STRUCTURE_REGRESSION	0.17103	0.473024	0.138805	-0.437182	-1.24706	16	LEF1|GLI1|OPN5|CD248
GOBP_ANDROGEN_BIOSYNTHETIC_PROCESS	0.483589	0.745964	0.0857844	0.381255	0.981925	10	CYP17A1|MED1|SRD5A2
GOBP_ANDROGEN_METABOLIC_PROCESS	0.662651	0.849185	0.0577309	-0.265171	-0.873944	29	SPP1|ADM|SRD5A3|CYP19A1|HSD17B10|HSD17B6|HSD17B7|AKR1D1|SHH|UGT2B7|HSD17B3|TIPARP|WNT4|HSD17B11|CHST10
GOBP_ANDROGEN_RECEPTOR_SIGNALING_PATHWAY	0.150852	0.449605	0.17822	0.314901	1.21935	46	SIRT1|ZMIZ1|EP300|NCOR2|PKN1|FOXP1|KDM1A|SAFB2|ARID1A|UBE3A|SMARCA4|FKBP4|DDX17|KDM4C|DAB2|HDAC6|KDM3A|DDX5|NCOR1|RHOXF1|FOXH1
GOBP_ANGIOGENESIS_INVOLVED_IN_WOUND_HEALING	0.294737	0.599042	0.101714	-0.362764	-1.13211	24	SERPINE1|VEGFA|CXCR4|MCAM|ITGB3|DAG1|GPR4
GOBP_ANGIOTENSIN_ACTIVATED_SIGNALING_PATHWAY	0.759292	0.889358	0.0526973	-0.298991	-0.779726	12	CA2|AGTR1|AGTRAP|CAV1
GOBP_ANIMAL_ORGAN_FORMATION	0.376238	0.66577	0.107972	0.248521	1.02759	64	BMP2|NOG|RBPJ|BMPR1A|GDNF|FRS2|GATA5|WNT11|EYA1|WNT2|MAPK3|NOTCH1|BMP4|MAPK1|FGF2
GOBP_ANIMAL_ORGAN_MATURATION	0.422897	0.704338	0.0972151	0.290928	1.01875	32	BMP2|RFLNA|RYR1|RET|ZBTB16|PLXNB1
GOBP_ANIMAL_ORGAN_REGENERATION	0.504188	0.758207	0.0696133	-0.24953	-0.979782	65	RGN|PRPS2|CLDN1|GLI1|ACE|ADM|BAK1|ANGPT2|TYMS|PCNA|AURKA|CCNA2|NNMT|GLI3|EZH2|CDK1|IL6|HGF|PDX1|PTPN3|CEBPB|HMOX1
GOBP_ANION_HOMEOSTASIS	0.232203	0.534656	0.114751	-0.32722	-1.15655	39	ENPP1|SLC12A7|SFRP4|CYB561|TFAP2B|KCNE3|SLC12A8|CYB561D2|CA12
GOBP_ANION_TRANSMEMBRANE_TRANSPORT	0.900915	0.955864	0.0380056	-0.174629	-0.835776	247	SLC7A3|SLC12A7|SLC39A8|SLC9A1|SLC35A2|SLC4A3|SLC16A11|SLC24A5|RIPK1|SLC13A3|SLC27A1|SLC47A1|SLC5A6|SLC9C2|SLC26A4|ANO7|GABRR1|SLC35B2|SLC25A13|SLC26A2|SLC13A5|SLC12A8|SLC35B1|SLC38A3|SLC35D1|SLC43A2|SLC25A5|SLC35D2|TCAF2|FOLR1|VDAC1|SLC17A1|ARL6IP1|MPC2|SLC20A1|SLC25A19|SLC16A3|SLC35B3|RGS2|ANO9|MFSD12|SLC4A8|ITGB1|SLC36A4|NTSR1|LRRC8E|SLC25A14|SLC35A1|APOL1|SLC6A9|MFSD10|SLC3A2|SLC26A6|SLC25A10|…
GOBP_ANOIKIS	0.0913349	0.357275	0.227987	0.363907	1.28841	33	NTRK2|PDK4|PTK2|SRC|TSC2|NOTCH1|PIK3CA|MYBBP1A|BCL2|MTOR|ANKRD13C|CEACAM5
GOBP_ANTERIOR_POSTERIOR_AXIS_SPECIFICATION	0.772277	0.895461	0.0678338	0.213079	0.857919	56	PCSK6|LDB1|HEY2|LHX1|FRS2|WNT3|RIPPLY2|SMAD4|BASP1|BMP4|NRARP|ETS2|TDRD6|TDGF1|RIPPLY1|EPB41L5
GOBP_ANTERIOR_POSTERIOR_PATTERN_SPECIFICATION	0.181957	0.4827	0.124434	-0.239627	-1.12776	212	OTX2|OTX1|HOXB2|PCSK5|LEF1|HOXB5|HOXB3|HOXB7|HES1|HOXB8|HOXB4|FEZF1|SMO|NODAL|TBX1|ATP6AP2|PBX3|WT1|FOXA2|BHLHE40|GATA4|HEYL|XRCC2|TMED2|FZD5|HOXC13|HOXB9|AURKA|EN1|CRB2|HOXC11|MEOX2|HOXC8|HOXC4|HOXA9|HOXA3|HOXD10|POFUT1|DMRT2|BARX1|HOXA5|HOXC10|SCMH1|HOXA2|HOXB6|DDIT3|NR2F2|RNF2|HOXA4|GLI3|FOXF1|DKK1|CER1|ARC|HOXA7|HOXA6|ROR2|POGLUT1|GDF3|FOXB1|HOXC9|HOXC6|HOXC5|LFNG|CTNNB1|PCDH8|RARG|SHH|HES2
GOBP_ANTEROGRADE_AXONAL_TRANSPORT	0.00358417	0.0717949	0.431708	0.450352	1.77195	49	KIF1B|KIF5B|RAB27B|TRAK1|TERF2|AP3M1|MAP2|MAP1A|KIF3A|SPAST|AP3S2|KIF1C|KIF1A|BLOC1S6|BORCS5|MAPK8IP3|DLG2|SPG7|BLOC1S2|KIF5C
GOBP_ANTIBACTERIAL_HUMORAL_RESPONSE	0.196581	0.501035	0.126876	-0.322796	-1.18087	48	LTF|WFDC2|SPON2|SLPI|PI3|ANG|HLA-A|RNASE2|RPL39|DEFA3|CAMP|ELANE|DEFA4|JCHAIN|WFDC10B|WFDC13|HLA-E|RNASE3|RNASE6
GOBP_ANTIFUNGAL_INNATE_IMMUNE_RESPONSE	0.716049	0.871603	0.0552496	-0.278433	-0.8344	20	PLA2G5|RARRES2
GOBP_ANTIGEN_PROCESSING_AND_PRESENTATION	2.98197e-05	0.0033599	0.57561	-0.447483	-1.9056	101	RAB34|HFE|RAB32|ABCB9|CALR|ACE|PDIA3|MR1|PSMB8|SAR1B|HLA-A|CTSL|CD8A|RAB27A|FCGR2B|CD1A|HLA-B|HLA-C|ATG5|TAP1|RELB|GBA|NOD1|HLA-DRA|IFI30|HLA-DMB|B2M|FCER1G|HLA-DPA1|CD74|THBS1|ERAP2|SLC11A1|ICAM1|HLA-F|TAPBPL|HLA-DPB1|HLA-DRB1|HLA-DQA1|CTSD|HLA-DQB1|TREM2|TAPBP|HLA-DMA|HLA-DQB2|CTSS|CLEC4A|FGL2
GOBP_ANTIGEN_PROCESSING_AND_PRESENTATION_OF_ENDOGENOUS_ANTIGEN	0.000169479	0.0101428	0.518848	-0.627859	-1.97683	25	HFE|ABCB9|HLA-A|CD1A|HLA-B|HLA-C|ATG5|TAP1|HLA-DRA|B2M|CD74|ERAP2|HLA-F|HLA-DRB1|TAPBP
GOBP_ANTIGEN_PROCESSING_AND_PRESENTATION_OF_ENDOGENOUS_PEPTIDE_ANTIGEN	0.00239286	0.0548769	0.431708	-0.623421	-1.82807	18	HFE|ABCB9|HLA-A|HLA-B|HLA-C|TAP1|HLA-DRA|B2M|ERAP2|HLA-F|HLA-DRB1|TAPBP
GOBP_ANTIGEN_PROCESSING_AND_PRESENTATION_OF_EXOGENOUS_ANTIGEN	0.00148942	0.0408447	0.45506	-0.483621	-1.75739	45	MR1|HLA-A|CTSL|FCGR2B|CD1A|TAP1|HLA-DRA|IFI30|HLA-DMB|B2M|FCER1G|HLA-DPA1|CD74|HLA-F|HLA-DPB1|HLA-DRB1|HLA-DQA1|CTSD|HLA-DQB1|HLA-DMA|HLA-DQB2|CTSS|CLEC4A|CTSV|HLA-DOA|AP3B1|HLA-DOB|HLA-E|HLA-DQA2|PSME1|HLA-DRB5|IKBKB
GOBP_ANTIGEN_PROCESSING_AND_PRESENTATION_OF_EXOGENOUS_PEPTIDE_ANTIGEN	0.00651322	0.100129	0.407018	-0.480576	-1.66824	36	HLA-A|CTSL|FCGR2B|TAP1|HLA-DRA|IFI30|HLA-DMB|B2M|FCER1G|HLA-DPA1|CD74|HLA-F|HLA-DPB1|HLA-DRB1|HLA-DQA1|CTSD|HLA-DQB1|HLA-DMA|HLA-DQB2|CTSS|CLEC4A|CTSV|HLA-DOA|HLA-DOB|HLA-E|HLA-DQA2
GOBP_ANTIGEN_PROCESSING_AND_PRESENTATION_OF_EXOGENOUS_PEPTIDE_ANTIGEN_VIA_MHC_CLASS_II	0.00506764	0.0861166	0.407018	-0.520129	-1.70299	28	CTSL|FCGR2B|HLA-DRA|IFI30|HLA-DMB|B2M|FCER1G|HLA-DPA1|CD74|HLA-DPB1|HLA-DRB1|HLA-DQA1|CTSD|HLA-DQB1|HLA-DMA|HLA-DQB2|CTSS|CTSV|HLA-DOA|HLA-DOB|HLA-DQA2
GOBP_ANTIGEN_PROCESSING_AND_PRESENTATION_OF_PEPTIDE_ANTIGEN	1.04614e-05	0.00159475	0.593325	-0.531413	-2.03941	58	HFE|ABCB9|CALR|ACE|PDIA3|MR1|SAR1B|HLA-A|CTSL|FCGR2B|HLA-B|HLA-C|TAP1|HLA-DRA|IFI30|HLA-DMB|B2M|FCER1G|HLA-DPA1|CD74|ERAP2|SLC11A1|HLA-F|TAPBPL|HLA-DPB1|HLA-DRB1|HLA-DQA1|CTSD|HLA-DQB1|TREM2|TAPBP|HLA-DMA|HLA-DQB2|CTSS|CLEC4A
GOBP_ANTIGEN_PROCESSING_AND_PRESENTATION_OF_PEPTIDE_ANTIGEN_VIA_MHC_CLASS_I	0.000341797	0.0156919	0.498493	-0.591075	-1.93528	28	HFE|ABCB9|CALR|ACE|PDIA3|MR1|SAR1B|HLA-A|HLA-B|HLA-C|TAP1|IFI30|B2M|FCER1G|ERAP2|HLA-F|TAPBPL|TAPBP|CLEC4A
GOBP_ANTIGEN_PROCESSING_AND_PRESENTATION_OF_PEPTIDE_OR_POLYSACCHARIDE_ANTIGEN_VIA_MHC_CLASS_II	0.00480684	0.0833239	0.407018	-0.512889	-1.72194	32	CTSL|FCGR2B|HLA-DRA|IFI30|HLA-DMB|B2M|FCER1G|HLA-DPA1|CD74|THBS1|HLA-DPB1|HLA-DRB1|HLA-DQA1|CTSD|HLA-DQB1|TREM2|HLA-DMA|HLA-DQB2|CTSS|CTSV|HLA-DOA|HLA-DOB|HLA-DQA2|HLA-DRB5|PYCARD
GOBP_ANTIGEN_PROCESSING_AND_PRESENTATION_VIA_MHC_CLASS_IB	0.0659537	0.313109	0.234393	-0.54382	-1.4531	13	CD1A|B2M|HLA-F|AP3B1|HLA-E|TAP2|HLA-G
GOBP_ANTIGEN_RECEPTOR_MEDIATED_SIGNALING_PATHWAY	0.0645669	0.311883	0.222056	-0.274146	-1.25415	166	VAV3|CEACAM1|BANK1|KCNN4|LGALS3|NECTIN2|CD276|PTPN22|NFKBIZ|CD79B|ZAP70|ERMAP|BAX|PAWR|PRKD2|SH2D1A|CMTM3|PHPT1|HLA-A|GATA3|CD8A|TRAT1|GBP1|FCGR2B|RBCK1|UBE2N|BCL10|BTNL2|DUSP3|CD247|LCK|EIF2B3|BTN1A1|PTPN2|CD8B|MALT1|STAP1|SKAP1|ZC3H12A|PDE4D|BTN2A2|UBASH3A|GCSAM|SLA2|HLA-DPB1|CD28|LYN|FOXP3|LAX1|CTLA4|HLA-DRB1|HLA-DQB1|STOML2|PLCG1|ITK|DGKZ|GPS2|LCP2
GOBP_ANTIMICROBIAL_HUMORAL_IMMUNE_RESPONSE_MEDIATED_BY_ANTIMICROBIAL_PEPTIDE	0.00762669	0.108003	0.407018	-0.392842	-1.56817	69	CXCL14|LTF|REG1A|ANG|CXCL9|CXCL8|CXCL6|ROMO1|CXCL11|CXCL13|HMGN2|GAPDH|CCL13|CXCL10|S100A9|RPL39|DEFA3|CAMP|ELANE|DEFA4|REG1B|PGLYRP1|GNLY|CXCL5|PPBP
GOBP_ANTIMICROBIAL_HUMORAL_RESPONSE	0.0053462	0.089385	0.407018	-0.358904	-1.54479	107	CXCL14|RARRES2|LTF|WFDC2|BCL3|COLEC11|SPON2|SLPI|PI3|REG1A|ANG|HLA-A|CXCL9|CXCL8|CXCL6|ROMO1|CXCL11|CXCL13|HMGN2|GAPDH|CCL13|CXCL10|S100A9|LYZ|RNASE2|SLC11A1|RPL39|DEFA3|CAMP|ELANE|DEFA4|REG1B|PGLYRP1|JCHAIN|GNLY|CXCL5|PPBP
GOBP_ANTIVIRAL_INNATE_IMMUNE_RESPONSE	0.211169	0.516116	0.123257	-0.42443	-1.21068	16	RNF135|PHB|MX1|ZDHHC1|OAS1|CXCL10
GOBP_AORTA_DEVELOPMENT	0.253659	0.556662	0.134273	0.271425	1.09867	58	SUFU|RBPJ|AP2B1|CHD7|BMPR1A|TAB1|HEY2|HEY1|SOX4|PDE2A|EYA1|HECTD1
GOBP_AORTA_MORPHOGENESIS	0.454704	0.726713	0.0768737	-0.297616	-0.9992	32	EFEMP2|HES1|FKBP10|EFNB2|TBX1|TFAP2B|ENG|ADAMTS9|JAG1|DLL4|TGFB2|COL3A1|PDGFRB|MYLK|TBX2|ACVRL1
GOBP_AORTIC_VALVE_MORPHOGENESIS	0.228223	0.529964	0.117766	-0.349966	-1.17496	32	TWIST1|EMILIN1|ELN|SNAI2|SNAI1|GATA4|HEYL|GATA3|JAG1|DLL4
GOBP_APICAL_JUNCTION_ASSEMBLY	0.0565724	0.294097	0.245042	-0.336084	-1.34307	72	EPHA2|F11R|MICALL2|CLDN1|PRKACA|CLDN10|CTNNA1|SNAI2|SNAI1|CLDN23|ESAM|FZD5|CLDN4|ECT2|RHOC|WDR1|CLDN14|MYO1C|NPHP1|MARVELD2
GOBP_APICAL_PROTEIN_LOCALIZATION	0.0883392	0.353369	0.199915	-0.504112	-1.40656	15	SHROOM3|SHROOM2|ACTB|ARF4|NAPA|CELSR1|JAM3|ATP8B1
GOBP_APOPTOTIC_CELL_CLEARANCE	0.0786325	0.333776	0.208955	-0.354666	-1.31611	51	XKR8|ANXA1|XKR9|MEGF10|ITGB3|RAC1|CCL2|CD300LF|FCN3|MARCO|TXNDC5|THBS1|RAC2|ABCA7|MFGE8|TREM2|RHOH|TYROBP|C3|ITGAV|CCR2|GAS6|C2
GOBP_APOPTOTIC_DNA_FRAGMENTATION	0.934046	0.967845	0.0435378	-0.230041	-0.660535	17	ST20|BAX|FOXL2|IL6
GOBP_APOPTOTIC_MITOCHONDRIAL_CHANGES	0.651391	0.847314	0.0561767	-0.215932	-0.916979	100	ACAA2|CHCHD10|SOD2|PLAUR|LMNA|TRIAP1|BAK1|STPG1|BAX|EYA2|PRELID1|NOL3|GCLM|CIDEB|SLC35F6|MMP9|SLC25A5|GGCT|MUL1|MPV17L
GOBP_APOPTOTIC_PROCESS_INVOLVED_IN_DEVELOPMENT	0.0411226	0.261841	0.321776	-0.41339	-1.45427	40	XKR8|LEF1|VDR|XKR9|BAK1|BAX|MEGF10|SIX3|TNFRSF1A|FZD5|TGFB2|CHEK1|NKX2-5|PAX8|HAND2|FOXC1|BMP7|PAX2
GOBP_APOPTOTIC_PROCESS_INVOLVED_IN_MORPHOGENESIS	0.109185	0.389208	0.176694	-0.416606	-1.3323	26	LEF1|VDR|BAK1|BAX|TNFRSF1A|FZD5|TGFB2|NKX2-5|PAX8|HAND2|FOXC1|BMP7|PAX2
GOBP_APPENDAGE_DEVELOPMENT	0.0589147	0.301436	0.231127	-0.27253	-1.25632	174	FZD6|PCSK5|TP63|LEF1|MAP3K20|ECE1|SLC39A3|TWIST1|PITX2|BAK1|SHOX2|SP8|SALL4|BAX|IFT80|MED31|TFAP2B|GDF5|FREM2|HOXC13|COL2A1|EN1|TBX5|HOXC11|MEOX2|SCX|IFT122|FGF10|SLC39A1|TMEM107|HOXD10|RDH10|IFT52|INTU|HOXC10|B9D1|NR2F2|TGFB2|DLX5|ATRX|TBX4|GLI3|DKK1|ROR2|TMEM231|CRABP2|HDAC1|GNA12|ALX3|COL3A1|EVX2|CTNNB1|LMBR1|ITGA6|RARG|SHH|HAND2|HOXD13|SP9|TBX2|HOXD9|FRAS1|RSPO2|HOXD12|BMP7
GOBP_APPENDAGE_MORPHOGENESIS	0.0998415	0.373092	0.176694	-0.273419	-1.22405	140	FZD6|PCSK5|TP63|LEF1|MAP3K20|ECE1|TWIST1|BAK1|SHOX2|SP8|SALL4|BAX|TFAP2B|GDF5|FREM2|COL2A1|EN1|TBX5|HOXC11|FGF10|TMEM107|HOXD10|RDH10|IFT52|INTU|HOXC10|B9D1|TGFB2|DLX5|ATRX|TBX4|GLI3|DKK1|ROR2|TMEM231|CRABP2|HDAC1|GNA12|ALX3|COL3A1|EVX2|CTNNB1|LMBR1|RARG|SHH|HAND2|HOXD13|SP9|TBX2|HOXD9|FRAS1|RSPO2|HOXD12|BMP7|RARB|SOX9|HOXA10|MSX1|PITX1
GOBP_ARACHIDONIC_ACID_METABOLIC_PROCESS	0.327628	0.625761	0.116234	0.264152	1.05917	55	ABHD6|CYP2A6|AKR1C3|CYP2E1|CYP2A7|CYP2D6|ALOX12|CYP1A1|FAAH|ALOXE3|PTGDS|CYP2J2|EPHX1|ALOX12B|CYP4F12|PLA2G4B|PTGES2|PLA2G4C
GOBP_ARACHIDONIC_ACID_SECRETION	0.195804	0.501035	0.128789	-0.365744	-1.22199	31	PLA2G5|ANXA1|PLA2R1|ACE|PLA2G2C|PLA2G2A|PLA2G3|NTSR1|BDKRB2|MIF|PLA2G4A|AVPR1B|PLA2G2F
GOBP_ARF_PROTEIN_SIGNAL_TRANSDUCTION	0.0712644	0.32287	0.257206	0.447023	1.41228	20	GBF1|CYTH1|ARFGEF3|MAP4K4|MAPRE2|PSD|ARFGAP1|ARFGEF1
GOBP_ARGININE_CATABOLIC_PROCESS	0.633028	0.838268	0.0629395	-0.364536	-0.879264	10	NOS2|FAH|ARG1
GOBP_ARGININE_METABOLIC_PROCESS	0.285714	0.590218	0.103197	-0.377379	-1.12778	19	ASL|SLC39A8|NOS2|FAH|ARG1|ASS1|SLC7A7|NAGS
GOBP_AROMATIC_AMINO_ACID_FAMILY_CATABOLIC_PROCESS	0.00669022	0.100508	0.407018	-0.627157	-1.78896	16	HGD|KMO|ACMSD|FAH|HPD|TDO2|IL4I1|KYNU
GOBP_AROMATIC_AMINO_ACID_FAMILY_METABOLIC_PROCESS	0.0751748	0.327011	0.216543	-0.407919	-1.36291	31	HGD|KMO|HPDL|ACMSD|FAH|HPD|TDO2|PCBD1|IL4I1|KYNU
GOBP_AROMATIC_AMINO_ACID_TRANSPORT	0.290553	0.594734	0.103576	-0.424815	-1.13512	13	SLC38A3|SLC16A10|SLC36A4|SLC3A2|OCA2|SLC38A5|SLC38A7|SLC15A4|SLC7A8|ACE2
GOBP_ARP2_3_COMPLEX_MEDIATED_ACTIN_NUCLEATION	0.843697	0.930005	0.0454968	-0.227298	-0.782253	35	ARPC1A|PICK1|ARPC5|ACTR3|ARFIP1|IQGAP2|ARPC3|ARPC2|ARPC4|GMFG|ARF1
GOBP_ARTERY_DEVELOPMENT	0.0822943	0.341742	0.248911	0.279699	1.24794	97	NOG|SUFU|ACVR2B|RBPJ|AP2B1|CHD7|BMPR1A|ZMIZ1|SMAD7|NF1|TAB1|HEY2|HEY1|SOX4|PDE2A|APOE|WNT11|EYA1|HECTD1|BMPR2|AKT3
GOBP_ARTERY_MORPHOGENESIS	0.253165	0.556662	0.137251	0.264765	1.10978	70	NOG|RBPJ|CHD7|BMPR1A|ZMIZ1|SMAD7|NF1|HEY2|HEY1|SOX4|APOE|WNT11|EYA1|BMPR2|AKT3
GOBP_ASPARTATE_FAMILY_AMINO_ACID_BIOSYNTHETIC_PROCESS	0.79682	0.907819	0.0503964	-0.258176	-0.780323	21	PLOD3|PLOD2|MRI1|GOT2|ASNS|MTRR
GOBP_ASPARTATE_FAMILY_AMINO_ACID_CATABOLIC_PROCESS	0.680927	0.856739	0.0580984	-0.293621	-0.843097	17	PIPOX|HYKK|MAT1A|GOT2
GOBP_ASPARTATE_FAMILY_AMINO_ACID_METABOLIC_PROCESS	0.7	0.86487	0.0544556	-0.239762	-0.874621	47	PIPOX|PLOD3|SMS|PLOD2|SLC25A13|HYKK|MAT1A|MRI1|NIT2|GOT2|ASS1
GOBP_ASPARTATE_TRANSMEMBRANE_TRANSPORT	0.485651	0.746701	0.0860347	0.369203	0.975388	11	LRRC8A|SLC1A6|LRRC8D|SLC25A18|SLC3A1
GOBP_ASSOCIATIVE_LEARNING	0.00704322	0.103707	0.407018	0.371631	1.59571	79	LRRN4|TACR1|NF1|TSC1|TNR|ASIC1|ABL1|SHANK2|TTC36|MAP1A|DDHD2|SLC1A1|UCN|CLN8|MECP2|MEIS2|ABCC8|NETO1|ELAVL4|SYNGAP1|CSMD1|RELN|KRAS
GOBP_ASTRAL_MICROTUBULE_ORGANIZATION	0.0678337	0.317026	0.257206	0.57318	1.47623	10	NUMA1|CLASP1|KPNB1|EZR|TPPP|RAB11A
GOBP_ASTROCYTE_ACTIVATION	0.740826	0.882316	0.0661326	0.258562	0.826988	21	MAPT|TNF|TTBK1|CNTF|ADORA2A
GOBP_ASTROCYTE_DEVELOPMENT	0.463415	0.732815	0.0758887	-0.28221	-0.992793	40	ROR1|SMO|CDK6|MT3|LAMC3|LAMB2|ROR2|VIM|S100A8|S100A9|GRN|IL6|LDLR|C5AR1|IFNG|POU3F2|TREM2|TSPAN2
GOBP_ASTROCYTE_DIFFERENTIATION	0.0306357	0.224908	0.352488	0.327144	1.39432	76	BMP2|NOG|SOX8|MAPT|DLL1|ID4|NF1|ABL1|PTPN11|PRPF19|TLR4|TAL1|TNF|TTBK1|BIN1|MAPK3|NOTCH1|HES5|KDM4A|CNTF
GOBP_ASYMMETRIC_CELL_DIVISION	0.520642	0.768362	0.0843144	0.310794	0.948502	18	PARD3|ZBTB16|WNT9B|FGF13
GOBP_ATP_BIOSYNTHETIC_PROCESS	0.526587	0.77186	0.0686326	-0.259083	-0.953038	49	TMSB4X|AK4|ATP5MF|SLC25A13|ATP5PD|ATP5MC3|ATP5PB|ATP5MGL|ATP5MC1|DNAJC30|ATP5F1E|DGUOK|PPARGC1A|STOML2|TREM2|FLCN|ATP5PO|ENO1|ATP5MG|ATP5PF
GOBP_ATP_METABOLIC_PROCESS	0.0578387	0.29799	0.231127	-0.252897	-1.21711	259	TMSB4X|ENPP1|CYCS|TIGAR|AK4|ATP5MF|CHCHD10|LDHA|CCNB1|GCK|ENO4|PRXL2C|TEFM|UQCRQ|NDUFB5|NDUFA4|ADPGK|CHCHD2|NIPSNAP2|AK2|SLC25A13|GPI|NDUFA3|PKM|ATP5PD|NDUFB4|PGM1|GPD1|NMNAT1|PGK1|FBP1|COX5B|NDUFA2|COX7A1|COA6|GAPDH|UQCRHL|COX6A1|ATP5MC3|ENTPD5|CTNS|JMJD8|COX4I2|NDUFB1|NDUFB7|ATP5PB|ATP5MGL|NDUFA12|ATP5MC1|NDUFB2|COX7A2|SDHD|DNAJC30|EIF6|PRKAA1|HK3|NDUFA7|COX5A|TPI1|CDK1|ATP5F1E|UQCRFS1|DGUOK|ND…
GOBP_ATP_SYNTHESIS_COUPLED_ELECTRON_TRANSPORT	0.0537459	0.290322	0.248911	-0.317189	-1.31408	86	CYCS|CCNB1|UQCRQ|NDUFB5|NDUFA4|CHCHD2|NDUFA3|NDUFB4|COX5B|NDUFA2|COX7A1|COA6|UQCRHL|COX6A1|COX4I2|NDUFB1|NDUFB7|NDUFA12|NDUFB2|SDHD|NDUFA7|COX5A|CDK1|UQCRFS1|DGUOK|NDUFA6|UQCR10|DLD|NDUFV3|NDUFA1|NDUFB3|NDUFC1|NDUFB6|NDUFA8|NDUFS5|NDUFAB1|NDUFV2|UQCRH
GOBP_ATP_SYNTHESIS_COUPLED_PROTON_TRANSPORT	0.173214	0.475544	0.1396	-0.400673	-1.23315	23	ATP5MF|ATP5PD|ATP5MC3|ATP5PB|ATP5MGL|ATP5MC1|DNAJC30|ATP5F1E|STOML2|ATP5PO|ATP5MG|ATP5PF|ATP5F1B
GOBP_ATP_TRANSPORT	0.876091	0.944027	0.0454968	-0.250698	-0.715114	16	SLC25A24|SLC25A5
GOBP_ATRIAL_CARDIAC_MUSCLE_CELL_MEMBRANE_REPOLARIZATION	0.968807	0.985154	0.0431902	-0.22443	-0.541326	10	KCNE5|FLNA
GOBP_ATRIAL_CARDIAC_MUSCLE_CELL_TO_AV_NODE_CELL_SIGNALING	0.749117	0.884651	0.0532386	-0.27609	-0.809584	18	TRPM4|KCNE5|GJC1
GOBP_ATRIAL_SEPTUM_DEVELOPMENT	0.600713	0.816014	0.0640704	-0.304249	-0.926794	22	MDM2|SMO|GATA4|TBX5|MDM4|TGFB2|NKX2-5|TBX20
GOBP_ATRIAL_SEPTUM_MORPHOGENESIS	0.722222	0.873985	0.0678338	0.293134	0.830896	14	HEY2|SOX4|BMPR2|NOTCH2
GOBP_ATRIOVENTRICULAR_CANAL_DEVELOPMENT	0.073318	0.325104	0.287805	0.559492	1.55096	13	BMP2|RBPJ|CHD7|PTPN11|SMAD4
GOBP_ATRIOVENTRICULAR_VALVE_DEVELOPMENT	0.0988235	0.371161	0.21925	0.3882	1.31095	26	BMP2|BMPR1A|HEY2|HEY1|SOX4|BMPR2|SMAD4|NOTCH1
GOBP_ATTACHMENT_OF_MITOTIC_SPINDLE_MICROTUBULES_TO_KINETOCHORE	0.178445	0.480328	0.13649	-0.445729	-1.24366	15	BOD1|CENPE|NUF2|NDC80|KIF2C|MIS12|AURKB|CDT1|SEH1L
GOBP_ATTACHMENT_OF_SPINDLE_MICROTUBULES_TO_KINETOCHORE	0.0269467	0.212394	0.352488	-0.445306	-1.5545	37	CCNB1|BOD1|CDC42|RACGAP1|ECT2|SPC24|NEK2|CENPE|SPC25|NUF2|ZNF207|SGO1|SPAG5|NDC80|KIF2C|KNSTRN|MIS12|AURKB|EML4
GOBP_AUDITORY_RECEPTOR_CELL_DEVELOPMENT	0.556561	0.789668	0.0799859	0.284367	0.934401	23	PAFAH1B1|TMC1|SLITRK6|SCRIB|STRC|TPRN|WDPCP|KCNQ1|PDZD7|CLRN2|SLC9A3R1|LRTOMT
GOBP_AUDITORY_RECEPTOR_CELL_MORPHOGENESIS	0.96789	0.9848	0.0534572	0.196522	0.59976	18	SLITRK6|SCRIB|STRC|TPRN|WDPCP|PDZD7|CLRN2
GOBP_AUTONOMIC_NERVOUS_SYSTEM_DEVELOPMENT	0.357627	0.650919	0.0883594	-0.289145	-1.05476	47	HOXB2|TP63|HES1|SEMA3F|SEMA3A|ARX|TBX1|TFAP2B|GATA3|NRP1|GFRA3
GOBP_AUTOPHAGIC_CELL_DEATH	0.83151	0.924402	0.0583453	0.279598	0.720108	10	DAPK1|CDKN1B|TP53INP1
GOBP_AUTOPHAGOSOME_MATURATION	0.332506	0.631275	0.116234	0.259251	1.05358	60	LIX1L|UBQLN4|VPS33B|CLEC16A|CHMP7|LIX1|MAP1LC3B2|EPG5|RUBCN|SMCR8|PIK3C3|ADRB2|ATG14|SNAP29|VIPAS39|UVRAG|PIK3R4|CHMP1B|CHMP4A|CHMP6|VTI1B|TBC1D25|CHMP3|CHMP1A|CALCOCO2
GOBP_AUTOPHAGOSOME_ORGANIZATION	0.175393	0.477153	0.170932	0.254498	1.148	107	LRSAM1|TBC1D14|UBQLN2|ATG13|SNX18|PIP4K2B|MTMR3|GABARAP|EHMT2|PINK1|SYNPO2|TBC1D12|RB1CC1|GABARAPL1|BAG3|MAP1LC3B2|STX12|SMCR8|ATG2B|PIK3C3|MFN2|ATG14|PACS2|ATG2A|AMBRA1|PIP4K2A|SNX30|PIKFYVE|NUPR1|RNF5|MOAP1|RAB3GAP1|ATG16L2|ATG9A|UBXN2B|CHMP4A|SCFD1|ULK1|MTM1
GOBP_AUTOPHAGY_OF_MITOCHONDRION	0.530928	0.774718	0.0897105	0.222881	0.967046	86	VPS13D|ATG13|HUWE1|GABARAP|PINK1|FBXO7|RB1CC1|GABARAPL1|MAP1LC3B2|VPS13C|OPTN|SREBF2|TSC2|ATG2B|C5orf51|HTT|MFN2|USP30|ATG14|ATG2A|AMBRA1|USP36|SREBF1|ATG9A|PRKN|HDAC6|MARK2|ULK1|DNM1L|CSNK2A2|HTRA2|ULK2|WDR45|PHB2|CAMKK2|GABARAPL2|SLC25A46|ATP13A2
GOBP_AUTOPHAGY_OF_NUCLEUS	0.694639	0.860929	0.0701132	0.290531	0.854688	16	ATG13|RB1CC1|ATG2B|ATG2A|ATG9A|ULK1|ULK2|WDR45
GOBP_AV_NODE_CELL_TO_BUNDLE_OF_HIS_CELL_COMMUNICATION	0.561497	0.793197	0.0673624	-0.344851	-0.921448	13	TRPM4|GJC1|CXADR|GJD3|CACNA1G
GOBP_AV_NODE_CELL_TO_BUNDLE_OF_HIS_CELL_SIGNALING	0.818349	0.91728	0.0509083	-0.302471	-0.729562	10	TRPM4|CXADR
GOBP_AXIS_ELONGATION	0.806452	0.91213	0.062249	0.23201	0.791515	27	SFRP2|NKD1|WNT11|MED1|MED12|BMP4
GOBP_AXIS_SPECIFICATION	0.535533	0.77641	0.0883594	0.218073	0.963923	93	DLL1|PCSK6|LDB1|BMPR1A|PTCH1|CXXC4|HEY2|LHX1|FRS2|WNT3|VAX2|RIPPLY2|SMAD4|C2CD3|BASP1|NOTCH2|NOTCH1
GOBP_AXONAL_FASCICULATION	0.487528	0.748034	0.0873098	0.302112	0.981643	22	CRTAC1|ARHGAP35|NCAM2|CDK5R1|TNFRSF21|NDN
GOBP_AXONAL_TRANSPORT	2.00892e-05	0.00260306	0.57561	0.492579	2.04547	65	MAPT|KIF1B|KIF5B|DST|RAB27B|TRAK1|TERF2|AP3M1|DYNC1H1|MAP2|MAP1A|SYBU|PAFAH1B1|KIF3A|FBXW11|SPAST|AP3S2|DCTN1|KIF1C|KIF1A|BLOC1S6|BORCS5|MAPK8IP3|DLG2|ARMCX3|SPG7|BLOC1S2|KIF5C|OPA1
GOBP_AXONAL_TRANSPORT_OF_MITOCHONDRION	0.114679	0.398112	0.199915	0.434433	1.32583	18	MAPT|TRAK1|SYBU|SPAST|ARMCX3|OPA1|HDAC6
GOBP_AXONEMAL_DYNEIN_COMPLEX_ASSEMBLY	0.0153213	0.161076	0.38073	-0.483834	-1.58416	28	DNAAF5|TTC12|ZMYND10|CFAP73|CFAP100|CCDC65|DNAAF3|DRC1|DNAH2|DNAH5|SPAG1|CCDC40|DNAI1|DNAAF4|CCDC103|DNAAF1
GOBP_AXONEME_ASSEMBLY	1.54405e-05	0.002106	0.57561	-0.497976	-2.00598	75	JHY|TTC26|DNAAF5|TTC12|SPAG17|IQCG|LRGUK|ZMYND10|GAS8|CFAP206|CFAP73|CFAP100|CCDC65|CFAP157|RSPH9|DNAAF3|DRC1|FOXJ1|RSPH4A|CFAP47|ARMC2|DNAJB13|PLA2G3|SPEF1|DNAH2|SPEF2|DNAH5|TPGS1|RSPH1|SPAG1|CCDC40|UBE2B|CFAP65|FSIP2|MNS1|DNAI1|CFAP46|DNAAF4|CFAP69|DRC7|HYDIN|CCDC103|DNAAF1
GOBP_AXON_DEVELOPMENT	0.00125172	0.0358472	0.45506	0.246889	1.34206	472	OPHN1|NOG|PARD3|DSCAML1|SEMA4G|ALCAM|MAPT|CRTAC1|NTNG2|NCAM1|ENAH|KIF5B|SLITRK5|LMX1A|RUFY3|PTCH1|EPHB1|LHX1|ETV1|UST|NTRK2|DSCAM|GDNF|CNTN1|TNR|CAMSAP2|SEMA6B|TOP2B|SEMA4B|MAP2|NECTIN1|NIN|RET|EFNA3|PTK2|ABL1|SEMA3D|NFIB|RNF165|APOE|IGF1R|DIP2B|SIAH1|PPP3CB|GDF7|MYCBP2|RPS6KA5|ARHGAP35|SLC9A6|LRIG2|PTPN11|MAP1A|NCAM2|ZFYVE27|BMPR2|WNT3|PAFAH1B1|VAX2|GBX2|NRXN1|PTEN|CDK5R1|ATL1|SOS1|SPAST|PLXNB1|…
GOBP_AXON_ENSHEATHMENT_IN_CENTRAL_NERVOUS_SYSTEM	0.106576	0.385204	0.206588	0.412933	1.34173	22	ID4|CNTN1|PTEN|HES5|KCNJ10|TENM4
GOBP_AXON_EXTENSION	0.0137376	0.152619	0.38073	0.301497	1.38396	121	SEMA4G|ALCAM|MAPT|RUFY3|DSCAM|TNR|SEMA6B|SEMA4B|MAP2|ABL1|SEMA3D|APOE|DIP2B|PPP3CB|SLC9A6|ZFYVE27|BMPR2|WNT3|PAFAH1B1|CDK5R1|DVL1|PTPRS|SLIT1|MACF1|SEMA3G|NDN|GSK3B|SIN3A|GOLGA4|SEMA6C|SEMA6A|SEMA4A|CXCL12|HSP90AB1|ANAPC2|SPG11|EDNRA|USP9X|SEMA4D|GDI1|ULK1|RAPH1|RTN4R|SEMA5B|L1CAM
GOBP_AXO_DENDRITIC_TRANSPORT	6.94615e-06	0.00120006	0.610527	0.480713	2.05626	77	MAPT|KIF1B|KIF5B|DST|RAB27B|TRAK1|TERF2|AP3M1|DYNC1H1|PURA|MAP2|MAP1A|SYBU|PAFAH1B1|KIF3A|FBXW11|SPAST|AP3S2|DCTN1|KIF1C|KIF1A|BLOC1S6|SFPQ|BORCS5|MAPK8IP3|WASF1|DLG2|ARMCX3|SPG7|HNRNPU|BLOC1S2|KIF5C|OPA1|SPG11|APBA1|HDAC6|AP3B2
GOBP_AZOLE_TRANSMEMBRANE_TRANSPORT	0.364602	0.657244	0.0897105	-0.415746	-1.0842	12	SLC38A3|SLC28A1|SLC25A19|SLC19A3|SLC44A4|SLC38A5|SLC38A7|SLC15A4
GOBP_BARBED_END_ACTIN_FILAMENT_CAPPING	0.207815	0.514184	0.12564	-0.383968	-1.20893	25	CAPZA1|CAPZA2|VILL|CAPG|AVIL|TWF2|EPS8|TWF1
GOBP_BASEMENT_MEMBRANE_ASSEMBLY	0.439929	0.713663	0.0793435	-0.355328	-0.991424	15	LAMB1|PLOD3|NTNG1|LAMB4|DAG1|LAMB2
GOBP_BASEMENT_MEMBRANE_ORGANIZATION	0.292683	0.596295	0.101714	-0.333622	-1.12008	32	CAV2|LAMB1|GAS2|PLOD3|MMP11|NTNG1|LAMB4|DAG1|COL4A1|LAMB2|NID2
GOBP_BASE_CONVERSION_OR_SUBSTITUTION_EDITING	0.0405696	0.260376	0.321776	-0.499804	-1.4978	20	APOBEC3F|APOBEC3G|APOBEC3D|APOBEC3C|APOBEC3B|RBM47
GOBP_BASE_EXCISION_REPAIR	0.7	0.86487	0.0707899	0.231164	0.876417	42	PARG|POLL|ERCC5|FAM168A|HUWE1|ERCC6|XPA
GOBP_BASE_EXCISION_REPAIR_AP_SITE_FORMATION	0.309735	0.609937	0.0992333	-0.431681	-1.12576	12	NEIL3|UNG|MBD4|MUTYH|TDG|SMUG1
GOBP_BASE_EXCISION_REPAIR_GAP_FILLING	0.605442	0.818595	0.0756946	0.324799	0.90037	13	PARG|POLL|APEX1|POLG|LIG3
GOBP_BEHAVIORAL_RESPONSE_TO_COCAINE	0.928241	0.966092	0.0558265	0.229265	0.649858	14	EHMT2|ABAT|HTR2A|DRD4
GOBP_BEHAVIORAL_RESPONSE_TO_PAIN	0.30192	0.603956	0.0999277	-0.391745	-1.11745	16	THBS4|VWA1|SCN9A|THBS1|PIRT|P2RX4|TSPO|AKT1|NTRK1|CAPN2|P2RX2
GOBP_BENZENE_CONTAINING_COMPOUND_METABOLIC_PROCESS	0.933099	0.967831	0.0430173	-0.214485	-0.69007	27	KMO|FAH|TDO2|GOT2|KYNU|KYAT3|GSTM1|EPHX2|HAAO|TH|IDO1
GOBP_BICARBONATE_TRANSPORT	0.361446	0.654339	0.0886261	-0.325735	-1.07355	29	SLC39A8|SLC4A3|CYB5R1|SLC26A4|SLC26A2|CYB5R2|SLC4A8|RHAG|SLC26A6
GOBP_BILE_ACID_AND_BILE_SALT_TRANSPORT	0.543706	0.782569	0.0679923	-0.282544	-0.944012	31	CEACAM1|ABCC3|SLC10A4|SLC10A3|ATP8B1|AQP9|PRKAA1|ABCB11|SLC27A5|NR0B2|SLC51A|CYP7A1|FGF19|ABCD3
GOBP_BILE_ACID_BIOSYNTHETIC_PROCESS	0.583193	0.804763	0.0626618	-0.268525	-0.92414	35	CYP39A1|OSBPL3|MALRD1|CYP27A1|HSD3B7|STARD4|HSD17B10|CES1|AKR1D1|ABCB11|OSBPL6|OSBPL1A|ACOT8
GOBP_BILE_ACID_METABOLIC_PROCESS	0.723077	0.874203	0.0533478	-0.23504	-0.859836	48	CYP39A1|OSBPL3|MALRD1|CYP27A1|HSD3B7|STARD4|ARV1|ATP8B1|HSD17B10|CES1|AKR1D1|ABCB11|OSBPL6|OSBPL1A|ACOT8
GOBP_BILE_ACID_SECRETION	0.453552	0.725639	0.0793435	-0.406327	-1.02546	11	PRKAA1|CES1|ABCB11|ABCB4
GOBP_BILE_ACID_SIGNALING_PATHWAY	0.661947	0.849185	0.0590955	-0.327802	-0.854861	12	VDR|CIDEB|PRKAA1|ABCB11
GOBP_BINDING_OF_SPERM_TO_ZONA_PELLUCIDA	0.978972	0.990438	0.0537873	0.173408	0.652288	40	PRSS55|HSPA1L|PRSS37|OVGP1|CLGN|LY6K|UBAP2L|CCT3|ACR
GOBP_BIOLOGICAL_PHASE	0.273731	0.580027	0.121543	0.442494	1.16901	11	FERMT1|SYCP2L|SPINK5|CDH3|SYCP2|MSX2
GOBP_BIOLOGICAL_PROCESS_INVOLVED_IN_INTERACTION_WITH_HOST	6.03788e-05	0.00521572	0.557332	-0.36415	-1.69489	191	FUCA2|PTX3|EPHA2|TFRC|TNFRSF14|F11R|SLC52A1|CAV2|CLDN1|TRIM6|LGALS1|IFITM3|TRIM5|PLSCR1|EFNB2|EGFR|PPIA|CLEC5A|NECTIN2|P4HB|HYAL2|SNX3|TRIM21|CXCR4|PHB|PVR|ITGA2|AGTR1|TRIM22|ITGB3|DAG1|TRIM14|SIVA1|CXADR|ITGA5|CXCL8|TRIM59|CTSL|ANPEP|NRP1|SLAMF1|CTSB|LAMP3|THOC3|BSG|PPID|SMPD1|FCN3|CHMP2A|ITGB1|DYNLT1|IFITM2|TNFRSF4|THOC7|CD80|CDK1|VAMP8|CD74|LDLR|SLC3A2|CAV1|TRIM38|CD46|ICAM1|ITGB7|SLC52A2|HLA-…
GOBP_BIOLOGICAL_PROCESS_INVOLVED_IN_INTERACTION_WITH_SYMBIONT	0.777038	0.898971	0.048799	-0.204722	-0.862862	97	PTX3|LEF1|LTF|CAV2|SCNN1B|HMGA2|MYD88|PHB|POU2F3|PPIB|CXCL6|ROMO1|TREM1|ARG1|IFI27|GAPDH|CCL5|HDAC1|APOL1|ZC3H12A|SAP30|HSPA8|CAMP|CFHR5|ELANE|FN1
GOBP_BIOLOGICAL_PROCESS_INVOLVED_IN_INTRASPECIES_INTERACTION_BETWEEN_ORGANISMS	0.0308972	0.225867	0.352488	0.36862	1.47079	53	EIF4EBP2|NLGN2|GRID1|CHD8|SHANK2|NRXN1|PTEN|UCN|RPTOR|DVL1|CLN8|MECP2|MAPK8IP2|CNTNAP2|BRINP1|NRXN2|GAD1|PCM1|ATXN1L|CX3CR1
GOBP_BIOLOGICAL_PROCESS_INVOLVED_IN_SYMBIOTIC_INTERACTION	0.000476012	0.0186907	0.498493	-0.315829	-1.53707	282	FUCA2|PTX3|EPHA2|TFRC|LEF1|LTF|TNFRSF14|F11R|SLC52A1|CAV2|SCNN1B|CLDN1|HMGA2|TRIM6|LGALS1|IFITM3|TRIM5|PLSCR1|EFNB2|EGFR|PPIA|CLEC5A|MYD88|NECTIN2|P4HB|HYAL2|SNX3|TRIM21|CXCR4|PHB|PVR|ITGA2|POU2F3|AGTR1|TRIM22|ITGB3|DAG1|PPIB|TRIM14|SIVA1|CXADR|ITGA5|CXCL8|TRIM59|CTSL|ANPEP|CXCL6|ROMO1|NRP1|TREM1|ARG1|SLAMF1|IFI27|CTSB|LAMP3|THOC3|GAPDH|BSG|PPID|LRRC15|SMPD1|FCN3|CCL5|HDAC1|CHMP2A|ITGB1|DYNLT1|IF…
GOBP_BIOMINERALIZATION	0.685714	0.858783	0.0523759	-0.199019	-0.910335	168	CYP27B1|TENT5A|LTF|ENPP1|WDR72|TUFT1|TRPM4|PTN|ATRAID|FBLN7|TBX1|TWIST1|TMEM38B|ITGB1BP1|SPP1|SNX10|IFT80|FGFR3|TGFB3|ECM1|FAM20C|LOX|SBNO2|KLF10|COL1A2|TCIRG1|SGMS2|SLC20A1|ASPN|ATP2B1|CER1|ROR2|PTGS2|PTK2B|SRGN|FAM20A|KL|FBXO5|FGR|PHEX|EIF2AK3|MMP13|LGR4|CEBPB|RSPO2|BMP7|COL1A1|DMP1
GOBP_BLASTOCYST_DEVELOPMENT	0.674757	0.854903	0.0540088	-0.208612	-0.904936	113	HOPX|NODAL|ACTL6A|SALL4|PELO|UBE2A|ETV2|GINS1|CMTM3|ELF3|ZP3|ASF1B|RBBP8|RRM2|CITED2|LPAR6|NDUFA2|NCAPG2|PSMC4|NEK2|GINS4|CHEK1|PTPN18|KPNA7
GOBP_BLASTOCYST_FORMATION	0.940778	0.96978	0.0408229	-0.193319	-0.69685	43	HOPX|NODAL|ACTL6A|ZP3|CITED2|PTPN18|TM4SF1|CNOT3|ADA|FURIN|EOMES|YAP1|RBM46
GOBP_BLASTOCYST_GROWTH	0.420495	0.70323	0.0817516	-0.338257	-1.02236	21	SALL4|PELO|GINS1|NCAPG2|GINS4|CHEK1|BRCA2
GOBP_BLASTODERM_SEGMENTATION	0.506217	0.759432	0.0723571	-0.307981	-0.969687	25	SEMA3F|SEMA3A|WT1|FZD5|NRP1
GOBP_BLEB_ASSEMBLY	0.577982	0.802056	0.0673624	-0.380513	-0.9178	10	EMP3|PMP22|EMP2
GOBP_BLOOD_VESSEL_ENDOTHELIAL_CELL_MIGRATION	0.0690209	0.320839	0.216543	-0.290388	-1.26408	114	NR2E1|EPHA2|SPRED1|RHOJ|TMSB4X|MAP2K3|HSPB1|ANXA1|EFNB2|ANGPT1|ITGB1BP1|VEGFA|EPHB4|SRPX2|EMP2|ANGPT2|PRKD2|CD40|FGFR1|GADD45A|MEOX2|NRP1|HDAC7|PDCD10|DLL4|HDAC9|PLK2|ITGB1|NUS1|SOX18|PTGS2|CDH5|JUP|THBS1|PTK2B|P2RX4|PPARG|HMOX1|PDGFB|KDR|ACVRL1|MYH9|PLCG1
GOBP_BLOOD_VESSEL_ENDOTHELIAL_CELL_PROLIFERATION_INVOLVED_IN_SPROUTING_ANGIOGENESIS	0.107018	0.386531	0.179782	-0.426382	-1.33065	24	EPHA2|NGFR|ITGB1BP1|VEGFA|AGTR1|APELA|PDCD10|DLL4|THBS1|HMOX1|ACVRL1|BMPER|APLNR
GOBP_BLOOD_VESSEL_REMODELING	0.0484429	0.27991	0.271289	-0.393403	-1.3978	41	TMBIM1|CEACAM1|MDM2|CST3|LIF|ACE|BAK1|BAX|NOL3|FLT4|FGF10|HOXA3|JAG1|DLL4|ATG5
GOBP_BODY_FLUID_SECRETION	0.151613	0.450961	0.142057	-0.286161	-1.19374	89	SOCS2|AQP5|SCNN1B|KCNN4|VDR|ADORA1|VEGFA|AQP1|SLC29A1|P2RY2|NPPB|FGF10|APLN|ATG5|OAS2|NME1|OXTR|FOXB1|PRLR|WNK4|VAMP8|CAV1|CYBA|TRAF3IP2|NEUROG1|ZBTB7B|HK2|CEL|NPR1|VAMP3|CHRM3|SLC22A4|MTX1|ADA|UMPS
GOBP_BODY_MORPHOGENESIS	0.447811	0.721765	0.0758887	-0.277231	-1.00741	45	LEF1|CRISPLD1|MAB21L2|STRA6|TBX1|ATP6AP2|TGFB3|DAG1|MMP2|SCX|IFT122|RRAS|DLX5|DKK1
GOBP_BONE_CELL_DEVELOPMENT	0.191646	0.495166	0.157403	0.328632	1.17403	35	ABI1|PTPN11|EP300|PAFAH1B1|TAL1|FOXP1|SRC|MED1|NOTCH2
GOBP_BONE_DEVELOPMENT	0.49226	0.75031	0.0668966	-0.208819	-0.98261	216	MEIS1|SP5|CHAD|RGN|LTF|PLS3|SFRP4|HOXB4|ANXA2|SERPINH1|TWIST1|TMEM38B|PITX2|NAB2|SNX10|P3H1|SHOX2|IFT80|THBS3|FGFR3|TGFB3|EXT2|FAM20C|LOX|MMP14|BGN|PPIB|STC1|COL2A1|POR|SCX|EBP|TMEM107|ENG|ATP6AP1|VKORC1|CITED2|INSIG2|DLX5|LRRC17|COL27A1|GLI3|CER1|PAPPA2|ATG9B|DCHS1|COL3A1|TRIM45|RARG|PHEX|NEUROG1|MMP13|SH2B3|ACP5|FOXC1|NPPC|COL1A1|KDR|NPR2|RARB|CHSY1|CLDN18|SOX9|MSX1|ZMPSTE24|TYROBP|SIGLEC15|OSR…
GOBP_BONE_GROWTH	0.0257628	0.206381	0.352488	-0.468412	-1.56502	31	EVC|IFT80|THBS3|FGFR3|ECM1|STC1|POR|COL27A1|CER1|RARG|MMP13|NPPC|BNC2|RARB|SOX9|ZMPSTE24|TSKU|LEP|MATN1|COMP|OSTN|TGFBR2
GOBP_BONE_MATURATION	0.494062	0.750945	0.0891647	0.287011	0.976513	28	BMP2|RFLNA|RYR1|ZBTB16|PLXNB1
GOBP_BONE_MINERALIZATION	0.689274	0.859481	0.0518458	-0.207378	-0.906203	118	CYP27B1|TENT5A|LTF|ENPP1|TUFT1|TRPM4|PTN|ATRAID|TWIST1|TMEM38B|SNX10|IFT80|FGFR3|TGFB3|ECM1|FAM20C|LOX|SBNO2|KLF10|COL1A2
GOBP_BONE_MINERALIZATION_INVOLVED_IN_BONE_MATURATION	0.453515	0.725639	0.0913924	0.356175	0.987349	13	BMP2|RFLNA|CCDC154|IGF1
GOBP_BONE_MORPHOGENESIS	0.0185454	0.174644	0.352488	-0.342706	-1.44443	97	SP5|LTF|SFRP4|SERPINH1|TWIST1|NAB2|SHOX2|IFT80|THBS3|FGFR3|TGFB3|EXT2|MMP14|STC1|COL2A1|POR|SCX|TMEM107|CITED2|INSIG2|DLX5|COL27A1|GLI3|CER1|PAPPA2|ATG9B|COL3A1|RARG|NEUROG1|MMP13|ACP5|FOXC1|NPPC|COL1A1|RARB|CHSY1|SOX9|MSX1|ZMPSTE24|OSR2|COL13A1|CDX1|TSKU|TRPV4|SKI|FGF18
GOBP_BONE_REMODELING	0.0321296	0.231288	0.321776	-0.33642	-1.39782	88	WNT16|RAB3D|EPHA2|MDK|TFRC|CTHRC1|TNFRSF11B|IL7|PTN|IL20RA|NOX4|SPP1|SNX10|P3H4|GDF5|TGFB3|ITGB3|CTSK|GPR55|TCIRG1|UBASH3B|TMEM64|DCSTAMP
GOBP_BONE_RESORPTION	0.359272	0.651861	0.086795	-0.271215	-1.05957	63	RAB3D|TFRC|TNFRSF11B|IL7|IL20RA|NOX4|SPP1|SNX10|ITGB3|CTSK|GPR55|TCIRG1|UBASH3B|TMEM64|DCSTAMP|IL6|CTNNB1|PTK2B
GOBP_BONE_TRABECULA_FORMATION	0.185321	0.486995	0.13649	-0.53603	-1.29291	10	CHAD|THBS3|MMP2
GOBP_BONE_TRABECULA_MORPHOGENESIS	0.201426	0.507159	0.128143	-0.463386	-1.23818	13	CHAD|THBS3|MMP2|SBNO2
GOBP_BRAIN_MORPHOGENESIS	0.30597	0.607118	0.122108	0.30418	1.09077	36	VPS51|NF1|GDF7|PAFAH1B1|FBXW11|AKT3|PTEN|SOS1|SLIT1|FOXO3|UCHL5|BBS2
GOBP_BRANCHED_CHAIN_AMINO_ACID_CATABOLIC_PROCESS	0.227064	0.529884	0.138022	0.358922	1.14798	21	ALDH6A1|ACADSB|ACAT1|BCKDHA|DBT|HIBADH|HMGCLL1|IVD|ECHS1|ACAD8|HIBCH|SLC25A44
GOBP_BRANCHED_CHAIN_AMINO_ACID_METABOLIC_PROCESS	0.703872	0.865801	0.0683111	0.252941	0.852567	25	ALDH6A1|ACADSB|ACAT1|BCKDHA|DBT|HIBADH|HMGCLL1|IVD|ECHS1|ACAD8|HIBCH|SLC25A44
GOBP_BRANCHED_CHAIN_AMINO_ACID_TRANSPORT	0.686726	0.858945	0.0573667	-0.320264	-0.835203	12	SLC43A2|LLGL2|SLC3A2|SLC38A9|SLC38A7|SLC7A8
GOBP_BRANCHING_INVOLVED_IN_BLOOD_VESSEL_MORPHOGENESIS	0.193043	0.497196	0.129443	-0.357918	-1.20714	33	MDK|LEF1|VEGFA|COL4A1|NRP1|ENG|DLL4|SEMA3E|PLXND1|NFATC4|NOTCH4|CTNNB1|SHH|TBX20
GOBP_BRANCHING_INVOLVED_IN_LABYRINTHINE_LAYER_MORPHOGENESIS	0.201426	0.507159	0.128143	-0.463547	-1.23861	13	ADM|TMED2|FZD5|SOCS3|GCM1|IL10|SPINT1
GOBP_BRANCHING_INVOLVED_IN_MAMMARY_GLAND_DUCT_MORPHOGENESIS	0.531674	0.775237	0.0824344	0.287464	0.944579	23	BTRC|SRC|PGR|MED1|KDM5B|CSMD1|CSF1
GOBP_BRANCHING_INVOLVED_IN_PROSTATE_GLAND_MORPHOGENESIS	0.956522	0.978227	0.0538979	0.225639	0.608046	12	FRS2|FEM1B|BMP4|HOXA13|FGFR2
GOBP_BRANCHING_INVOLVED_IN_SALIVARY_GLAND_MORPHOGENESIS	0.115865	0.400885	0.173748	-0.442522	-1.348	22	PDGFA|SEMA3A|SNAI2|DAG1|FGF10|NRP1|LAMA1|PLXND1|SHH|HGF|BMP7
GOBP_BRANCHING_MORPHOGENESIS_OF_AN_EPITHELIAL_TUBE	0.314516	0.61421	0.12564	0.219909	1.05083	151	BMP2|NOG|SOX8|SFRP2|DLG5|GREB1L|BTRC|PTCH1|MYC|LHX1|GDNF|ABL1|GDF7|EYA1|GBX2|CTSH|WNT9B|TNF|SRC|SMAD4|WNT2|PGR|MED1|NOTCH1|GZF1|RBM15|KDM5B|BMP4|PBX1|CSMD1|FGF2|BCL2|CSF1|GNA13|KRAS|CTNNBIP1|NRARP
GOBP_BRANCHING_MORPHOGENESIS_OF_A_NERVE	0.768807	0.89464	0.0537873	-0.319828	-0.771427	10	SHOX2|DLX2
GOBP_BRANCH_ELONGATION_OF_AN_EPITHELIUM	0.196113	0.501035	0.129443	-0.416866	-1.22238	18	SPRY1|SPRY2|FGF10|RDH10|FGF1|SHH|HOXD13|SOX9|YAP1|AREG|ESR1
GOBP_BRONCHUS_DEVELOPMENT	0.852097	0.933671	0.0576091	0.26396	0.69735	11	WNT7B|BMP4|SPDEF|ADAMTSL2|AGR2|IL13|TULP3
GOBP_BROWN_FAT_CELL_DIFFERENTIATION	0.953688	0.97731	0.0408229	-0.194035	-0.713758	49	DUSP10|ARL4A|DHRS7B|ADIG|UCP1|RGS2|METRNL|PTGS2|EBF2|LAMB3|ZBTB7B|PPARGC1A|CEBPB|BMP7|FLCN|RREB1|TRPV4|ADRB1|PLAC8|FFAR4|LEP|DIO2|CEBPA|PIM1
GOBP_BUNDLE_OF_HIS_CELL_TO_PURKINJE_MYOCYTE_COMMUNICATION	0.657244	0.848231	0.0593488	-0.310078	-0.865171	15	TRPM4|DSG2|TBX5
GOBP_B_CELL_ACTIVATION	0.162367	0.461536	0.132147	-0.232572	-1.12011	260	VAV3|SWAP70|CASP3|TFRC|LEF1|SKAP2|CASP8|BANK1|LGALS1|IL7|BCL3|CLCF1|DNAJB9|CDKN1A|RAG1|ONECUT1|CD79B|ZAP70|BAK1|BAX|PHB|CD70|PAWR|CD40|MMP14|IL11|RABL3|FOXJ1|AHR|GAPT|IL27RA|SLC25A5|MLH1|CD40LG|ITGA4|FCGR2B|TCIRG1|TNFSF4|ZFP36L2|SHLD3|CD320|HDAC9|EXO1|BST2|APLF|UNG|IKZF3|IL4I1|ITGB1|EPHB2|TXLNA|NDFIP1|IRS2|PTPN2|EZH2|MALT1|TNFRSF4|IL6|LFNG|CD74|PTK2B|MIF|IL7R|STAT6|TRAF3IP2|SLAMF8|CD28|LYN|FOXP3|…
GOBP_B_CELL_ACTIVATION_INVOLVED_IN_IMMUNE_RESPONSE	0.576052	0.80165	0.0614364	-0.228911	-0.948055	85	SWAP70|TFRC|LGALS1|BCL3|CLCF1|CD40|GAPT|IL27RA|MLH1|CD40LG|FCGR2B|TNFSF4|SHLD3|EXO1|APLF|UNG|NDFIP1|IL6|LFNG|PTK2B|STAT6|CD28|FOXP3|CCR6|ERCC1|ITM2A|IL10|MSH2|TNFSF13|ADA|EXOSC3|CR1|TGFB1|PAXIP1|TBX21|CD19|GPR183|NKX2-3|MAD2L2
GOBP_B_CELL_APOPTOTIC_PROCESS	0.640091	0.842819	0.0730744	0.262417	0.884508	25	BCL6|PTEN|PKN1|FOXP1|TNFRSF21|CRKL
GOBP_B_CELL_DIFFERENTIATION	0.936609	0.9687	0.0380056	-0.173063	-0.774772	140	LGALS1|IL7|BCL3|CLCF1|DNAJB9|RAG1|ONECUT1|CD79B|BAK1|BAX|MMP14|IL11|RABL3|SLC25A5|CD40LG|ITGA4|FCGR2B|TCIRG1|ZFP36L2|HDAC9|IKZF3|IL4I1|ITGB1|PTPN2|EZH2|MALT1|IL6|LFNG|PTK2B|TRAF3IP2|SLAMF8
GOBP_B_CELL_HOMEOSTASIS	0.433255	0.709947	0.0959207	0.295225	1.02308	30	RC3H2|SOS2|DOCK10|ABL1|RC3H1|SOS1|PKN1|CAMLG|BCL2|BCL2L11|SPNS2
GOBP_B_CELL_MEDIATED_IMMUNITY	4.83721e-05	0.00448792	0.557332	-0.396551	-1.77918	144	SWAP70|TFRC|SERPING1|BCL3|IL13RA2|CLCF1|MYD88|NECTIN2|C1RL|CD70|C4BPA|CD40|HPX|FOXJ1|GAPT|CFI|IL27RA|MLH1|CD40LG|ZP3|FCGR2B|TCIRG1|TNFSF4|SHLD3|XCL1|BCL10|EXO1|APLF|C1S|C1R|IL9R|UNG|HLA-DRA|C1QBP|HLA-DMB|B2M|NDFIP1|FCER1G|IRF7|HLA-DPA1|CD74|STAT6|CD46|TRAF3IP2|C8G|SLA2|HLA-DPB1|CD28|FOXP3|HLA-DRB1|CCR6|HLA-DQA1|HLA-DQB1|TREM2|ERCC1|HLA-DMA|HLA-DQB2|IL10|MSH2|CLU|CR1L|C3|TNFSF13|EXOSC3|IGLL5|C6|CR…
GOBP_B_CELL_PROLIFERATION	0.350163	0.646616	0.0873098	-0.24734	-1.05062	99	VAV3|CASP3|TFRC|LEF1|IL7|CLCF1|CDKN1A|BAX|CD70|PAWR|CD40|AHR|GAPT|CD40LG|FCGR2B|CD320|IKZF3|EPHB2|IRS2|TNFRSF4|CD74|MIF|IL7R|LYN|CTLA4
GOBP_B_CELL_RECEPTOR_SIGNALING_PATHWAY	0.802676	0.910542	0.0475434	-0.215307	-0.822851	56	VAV3|BANK1|PTPN22|CD79B|BAX|CMTM3|FCGR2B|LCK|STAP1|GCSAM|LYN|CTLA4|ITK|GPS2|IGLL5|CD19|CD81|TEC|LAT2|CD300A
GOBP_C21_STEROID_HORMONE_BIOSYNTHETIC_PROCESS	0.802469	0.910542	0.0499914	-0.261863	-0.784746	20	CLCN2|ADM|CYP11A1|BMP5
GOBP_C21_STEROID_HORMONE_METABOLIC_PROCESS	0.17037	0.473024	0.168238	0.32907	1.19272	37	BMP2|AKR1C3|CYP17A1|AKR1C1|STAT5B|DHRS2|EDNRB|CACNA1H|DHRS9
GOBP_C4_DICARBOXYLATE_TRANSPORT	0.84323	0.930005	0.0615707	0.227401	0.7737	28	LRRC8A|SLC1A4|SLC1A6|SLC1A1|ABAT|LRRC8D|GFAP|SLC25A18
GOBP_CALCINEURIN_MEDIATED_SIGNALING	0.29976	0.602468	0.120985	0.278563	1.09278	48	AKAP6|MYOZ2|PPP3CB|TNF|PPP3CA|SPPL3|CHP1|GSK3B|CHP2|CAMTA1|DYRK2|MTOR|IGF1|PPP3CC|NFAT5|SLC8A2|CHERP|ACTN3|EFHB|ERBB3
GOBP_CALCIUM_DEPENDENT_CELL_CELL_ADHESION_VIA_PLASMA_MEMBRANE_CELL_ADHESION_MOLECULES	0.40146	0.687629	0.102822	0.271947	1.03321	43	SELL|CDH20|NLGN1|CDH7|PCDHGB4|CDH18|CDH10|PCDHB9|CDH13|ARVCF|KIFAP3|CDH22|CDH16|DSG1|PCDHB10|CDH9|PCDHB2|SELP
GOBP_CALCIUM_IMPORT_INTO_THE_MITOCHONDRION	0.734513	0.878883	0.0542316	-0.308992	-0.805808	12	MCUB|PSEN2|VDAC1
GOBP_CALCIUM_INDEPENDENT_CELL_CELL_ADHESION_VIA_PLASMA_MEMBRANE_CELL_ADHESION_MOLECULES	0.5918	0.810697	0.0647943	-0.305915	-0.931869	22	CLDN1|CLDN12|CLDN10|CLDN23|CLDN4|CLDN14
GOBP_CALCIUM_ION_EXPORT	0.929204	0.966178	0.0434507	-0.239858	-0.625516	12	CALM2|ATP2B1|SLC8B1|CALM1|YWHAE|ATP2B4|SLC35G1|CALM3|LETM1|ATP2B3|SLC24A4|SLC8A2
GOBP_CALCIUM_ION_IMPORT	0.75	0.8847	0.0495902	-0.210695	-0.869637	84	MCUB|HES1|LGALS3|PKD2|RAMP3|PSEN2|SLC24A5|GCK|ORAI1|ACE
GOBP_CALCIUM_ION_IMPORT_INTO_CYTOSOL	0.968198	0.98492	0.041488	-0.195534	-0.59099	21	RAMP3|TRPV2|P2RX1|TRPV3|TRPV4
GOBP_CALCIUM_ION_REGULATED_EXOCYTOSIS	0.0301062	0.223302	0.352488	0.344631	1.43111	65	KCNB1|SYT15|RAPGEF4|PPP3CB|SYT6|ADRA2A|CADPS|SCAMP5|RIMS3|CACNA1H|NOTCH1|STX1B|RPH3AL|VAMP2|UNC13C|RIMS2|UNC13A|SYT11|STXBP1|RAB3GAP1|CACNA1I|SYT3|EQTN|DOC2B|SYT2|SYT9|SYT10|RIMS1|ARHGAP17
GOBP_CALCIUM_ION_REGULATED_EXOCYTOSIS_OF_NEUROTRANSMITTER	0.0208637	0.187373	0.352488	0.575031	1.73071	17	RIMS3|STX1B|UNC13C|RIMS2|UNC13A|STXBP1|RAB3GAP1|DOC2B|SYT2|RIMS1|SYT4|UNC13B|ATP2A2|SYT1
GOBP_CALCIUM_ION_TRANSMEMBRANE_TRANSPORT	0.639761	0.842819	0.052805	-0.193517	-0.947868	297	TRPM8|RYR3|MCUB|RGN|TMEM165|STAC|SLC9A1|TRPM4|PKD1L1|PKD2|RAMP3|PSEN2|ANXA2|FKBP1A|SLC24A5|ORAI1|TMEM38B|TMCO1|PRKACA|BAX|STIMATE|NIPSNAP2|VMP1|NOL3|CAMK2D|TSPAN13|DIAPH1|CHRNA9|CACNG5|CXCL9|PMPCB|FKBP1B|TMEM37|P2RY6|CXCL11|RRAD|VDAC1|JPH1|SELENON|MCOLN3|SEC61A1|CATSPER1|F2RL3|XCL1|ATG5|DDIT3|CALM2|UBASH3B|ATP2B1|G6PD|TMEM38A|MCOLN2|TRPV2|MCOLN1|P2RX1|LCK|CXCL10|NTSR1|BDKRB1|PDE4D|STAC2|PTK2B|TMC…
GOBP_CALCIUM_ION_TRANSMEMBRANE_TRANSPORT_VIA_HIGH_VOLTAGE_GATED_CALCIUM_CHANNEL	0.173611	0.475544	0.160801	0.432016	1.22456	14	SESTD1|BIN1|CACNA1C|CACNB2|NOS1AP|CACNA2D1
GOBP_CALCIUM_ION_TRANSPORT	0.423077	0.704338	0.0702813	-0.201136	-1.01513	405	TRPM8|CYP27B1|RYR3|MCUB|RGN|TMEM165|STAC|KCNN4|HES1|SLC9A1|LGALS3|TRPM4|PKD1L1|PKD2|RAMP3|PSEN2|ANXA2|FKBP1A|SLC24A5|VDR|GCK|ORAI1|NMUR1|TMEM38B|TMCO1|PRKACA|ACE|BAK1|CXCR4|BAX|STIMATE|EPO|NIPSNAP2|VMP1|NOL3|CAMK2D|TSPAN13|DIAPH1|CHRNA9|CRACR2B|STC1|CACNG5|GRAMD2A|CXCL9|HCRT|PMPCB|FKBP1B|TMEM37|P2RY6|CXCL11|CACNA1S|RRAD|VDAC1|JPH1|SELENON|MCOLN3|SEC61A1|CATSPER1|F2RL3|XCL1|ATG5|DDIT3|LILRA5|GJA4|…
GOBP_CALCIUM_ION_TRANSPORT_INTO_CYTOSOL	0.523126	0.769779	0.0653834	-0.217518	-0.983005	156	RYR3|PKD2|RAMP3|FKBP1A|TMEM38B|PRKACA|BAK1|BAX|EPO|NOL3|CAMK2D|DIAPH1|CXCL9|FKBP1B|P2RY6|CXCL11|JPH1|SELENON|MCOLN3|F2RL3|XCL1|ATG5|DDIT3|CALM2|UBASH3B|TMBIM6|TMEM38A|MCOLN2|TRPV2|MCOLN1|P2RX1|LCK|CXCL10|NTSR1|BDKRB1|PDE4D|PTK2B|CAV1|CYBA|FASLG|ITPR3|GSTO1|P2RX4|LYN|CCR5|GP5
GOBP_CALCIUM_MEDIATED_SIGNALING	0.641538	0.843349	0.0540088	-0.20048	-0.933983	201	TRPM8|RGN|SLC9A1|RCAN3|TRPM4|EGFR|CCL20|EDN2|RCAN1|NMUR1|TMEM38B|TMBIM4|BCAP31|PRKACA|ZAP70|CXCR4|STIMATE|AGTR1|CAMK2D|CXCL8|FKBP1B|PTBP1|TRAT1|GBP1|MCTP2|CD3E|CXCR6|CALM2|HINT1|TMEM38A|FHL2|MCOLN1|PRKAA1|CCR4|NFATC4|RIT2|CCR10|SULT1A3|GPR143|PTK2B|AVPR1A|EIF2AK3|SLA2|GSTO1|CXCR3|P2RX4|CCR6|CCR5|TBC1D10C|PLCE1|CCRL2|KDR|TREM2|PLCG1|CLEC7A|CHRM3|IRGM|CXCR2|ZMPSTE24|BST1|NRG1|ADA|ADGRB2|DMPK|FPR2|F…
GOBP_CALCIUM_MEDIATED_SIGNALING_USING_INTRACELLULAR_CALCIUM_SOURCE	0.413547	0.698064	0.0831291	-0.341255	-1.03952	22	CCL20|BCAP31|PRKACA|STIMATE|FKBP1B
GOBP_CAMERA_TYPE_EYE_DEVELOPMENT	0.150522	0.44888	0.13649	-0.227438	-1.121	327	WNT16|MEIS1|NR2E1|EPHA2|SPRED2|ALDH1A3|SPRED1|LCTL|RHOJ|AQP5|SPRY1|CLCN2|SPRY2|CABP4|MAB21L1|PDE6B|TWSG1|SPRED3|VSX1|MAB21L2|EGFR|PDE6A|STRA6|TWIST1|PITX2|VEGFA|ACTL6A|BAK1|WT1|COL8A1|SHROOM2|BAX|TFAP2B|PROM1|SIX3|SERPINF1|FOXF2|LPCAT1|FZD5|DLX1|TULP1|GNAT1|GATA3|CRB2|CASP2|OPN5|DLX2|COL4A1|IFT122|FGF10|NRP1|LAMC3|RORB|COL8A2|XRN2|TGIF2|RDH10|LAMB2|JAG1|TCIRG1|DLL4|CITED2|RDH13|SIX5|B9D1|TGFB2|BB…
GOBP_CAMERA_TYPE_EYE_MORPHOGENESIS	0.377005	0.666261	0.112843	0.227105	1.04125	122	SOX8|USH1C|ZHX2|DLL1|PDE6C|ZEB1|MEGF11|HIPK2|NF1|EPHB1|LHX1|NTRK2|DSCAM|IGFN1|FRS2|NECTIN1|PTF1A|TOPORS|SLC1A1|WNT2|KDM2B|GDF11|NOTCH2|MFN2|CRB1|YY1|BMP4|HIPK1|RING1|FAT1|ROM1|NECTIN3|PTPRM|ABI2|RPE65
GOBP_CAMERA_TYPE_EYE_PHOTORECEPTOR_CELL_DIFFERENTIATION	0.0820046	0.341389	0.237794	0.40392	1.36146	25	SOX8|USH1C|PDE6C|NTRK2|DSCAM|TOPORS
GOBP_CAMP_BIOSYNTHETIC_PROCESS	0.0437552	0.270947	0.321776	0.600822	1.54742	10	ADCY2|ADCY8|ADCY5|ADCY7
GOBP_CAMP_MEDIATED_SIGNALING	0.132212	0.422734	0.190023	0.314144	1.2435	50	AKAP6|GLP1R|ADCY2|ADCYAP1R1|SCT|RAPGEF2|PDE2A|GNAI1|UCN|KSR1|GIPR|GPR61|ADGRG6|GHRHR
GOBP_CAMP_METABOLIC_PROCESS	0.15873	0.458681	0.166934	0.38499	1.25094	22	PDE8B|ADCY2|ADCY8|PDE8A|ADCY5|ADCY7
GOBP_CANONICAL_WNT_SIGNALING_PATHWAY	0.00128882	0.0363041	0.45506	0.277436	1.42433	296	BMP2|FERMT1|NOG|SFRP2|CCNY|RBPJ|FRAT1|JADE1|NKD1|PYGO1|CSNK1E|CHD8|JRK|TLE3|BTRC|ZBED3|USP34|TNKS2|TCF7L1|TMEM170B|OTUD5|UBR5|RNF146|SOX4|WNT7B|AMER2|TCF7L2|LRP6|GID8|DAAM2|NPHP4|APOE|WNK2|LZTS2|SOX2|AMER3|WNT11|WNT3|APC2|LGR5|EDNRB|BCL9L|PTEN|WNT9B|WNT8B|PPM1B|DVL1|SMURF2|ZEB2|SRC|WNT2|PRDM15|CTNND2|SMAD3|WNK1|DAB2IP|FOXO3|GPRC5B|TBL1XR1|NOTCH1|DIXDC1|PPM1A|LRP4|CCAR2|PORCN|AMER1|MED12|GSK3B|AXI…
GOBP_CARBOHYDRATE_BIOSYNTHETIC_PROCESS	0.70291	0.865801	0.0495902	-0.196295	-0.916544	203	FAM3C|P2RY1|RGN|B3GNT7|ENPP1|G6PC3|FUT8|UGP2|GCK|CHST8|HS2ST1|CHST14|IMPA2|B3GALNT1|HRH1|EXT2|SLC25A13|SDHAF3|GPI|PPP1CB|ST3GAL4|PPP1CA|PASK|P2RY6|ISYNA1|FBP2|GYS1|SELENOS|NNMT|PGM1|GPD1|PGK1|PPP1R3G|FBP1|PPP1R3B|CHST12|G6PD|AKT2|GYG2|B3GALT1|ATF3|CRY1|TPI1|IRS2|PTPN2|NTSR1|B3GNT8|B3GNT9|PTK2B|PGK2|B3GALT4
GOBP_CARBOHYDRATE_CATABOLIC_PROCESS	0.456829	0.727616	0.0713053	-0.222115	-1.00313	148	GUSB|HEXB|TIGAR|FUT8|GK|LDHA|GCK|ENO4|PYGL|GLB1|STBD1|PRXL2C|GALM|ADPGK|PYGM|GPI|CTBS|PPP1CB|PKM|PPP1CA|NEU1|PGM1|GPD1|PGK1|FBP1|PPP1R3B|GAPDH|ENTPD5|RPE|JMJD8|GALE|MIOX|EIF6|PRKAA1|HK3|TPI1|RPEL1|PGK2|OGDH|OGDHL|CHIT1|HK2|PRKAG1|PRKAG3|NAGA|IFNG|STAT3
GOBP_CARBOHYDRATE_DERIVATIVE_CATABOLIC_PROCESS	0.0219376	0.191741	0.352488	-0.298611	-1.36083	165	FUCA2|APOBEC3F|FBXO17|APOBEC3G|GUSB|DPYD|EDEM2|NUDT19|HEXB|APOBEC3D|GLA|CST3|CHI3L2|PDE7B|GNS|APOBEC3C|PGM2|GLB1|HYAL2|UPP1|CHI3L1|SGSH|DCTPP1|NT5E|NUDT15|CTBS|CTSL|NEU1|CEMIP2|GNPDA1|ADAMTS9|ADA2|GPD1|APOBEC3B|PNP|HINT1|GBA|FUCA1|CELA1|UNG|FBXO6|CD44|MGAT1|GPC1|MBD4|NUDT1|HEXA|PDE4D|TDG|SMUG1|CHIT1|NAGA|STT3B|NGLY1|CDA|ABCD1|TYMP|NUDT4B|PGLYRP1|HPRT1|ITPA|ADA|HYAL4|APOBEC3A|NUDT9|PDE4B|GALC|BPGM…
GOBP_CARBOHYDRATE_DERIVATIVE_TRANSPORT	0.046281	0.273829	0.271289	-0.334154	-1.35706	79	SLC25A24|SLC35A2|G6PC3|ABCC3|ADORA1|SLC29A1|SLC33A1|SLC35B2|SLC35B1|NPC2|SLC35A4|SLC35D1|SLC25A5|SLC35D2|SLC28A1|SLC35C1|RFT1|SLC25A19|SLC35B3|SLC35A5|LRRC8E|SLC35A1|VLDLR|SLC50A1|MFSD2A|SLC17A9|SLC17A3|SLC37A4|CPTP|ABCD1|SLC15A3|PLTP|CR1|SLC29A4|RALBP1|SLC35C2|SLC37A1
GOBP_CARBOHYDRATE_HOMEOSTASIS	0.00727478	0.106069	0.407018	0.265323	1.33076	226	TWNK|SIRT1|SLC2A4|GCLC|LRRC8A|KCNB1|PTCH1|CFTR|CRY2|ADIPOR2|PIK3R1|NMB|PDK4|MBD5|PLA2G6|SOX4|APPL2|ADCY8|RAB11FIP2|HECTD4|TCF7L2|PRKCE|IGF1R|PPP3CB|ADRA2A|PTPN11|PFKM|UBTF|OSBP|ADCY5|ZNF236|NR1H4|ZBTB20|SMAD4|ABCC8|G6PC2|FOXO3|CCDC186|PPP3CA|C2CD2L|PIK3CA|FOXK1|GPR21|RAF1|KLF15|C1QTNF12|RPH3AL|BRSK2|TENT4B|SIN3A|CSMD1|NUCKS1|SMARCB1|GHRHR|MCU|SESN3|GPR27|IRS1|PRKAA2|INPP5K|RPS6|LRRC8D|SMARCA4|CRT…
GOBP_CARBOHYDRATE_PHOSPHORYLATION	0.99537	0.998688	0.0525899	0.165375	0.547064	24	PFKM|PFKFB3|ITPK1|POMK|GALK2|GNE|IPPK|GNPTAB
GOBP_CARBOHYDRATE_TRANSMEMBRANE_TRANSPORT	0.584906	0.806197	0.086795	0.209845	0.951238	117	PEA15|SLC2A4|PID1|SORBS1|CLIP3|CLTCL1|MYC|TSC1|PIK3R1|APPL2|C2CD5|APPL1|PTPN11|TNF|PRKAG2|RPS6KB1|KLF15|C1QTNF12|PRKCB|OSBPL8|IRS1|INPP5K|BRAF|SLC23A2|SLC2A11|IGF1|PLA2G1B|EDNRA
GOBP_CARBOHYDRATE_TRANSPORT	0.807631	0.91213	0.0449543	-0.189348	-0.853186	150	SLC2A10|ENPP1|SLC35A2|MFSD4B|FABP5|SLC27A1|AQP1|ACE|TERT|GRB10|SLC35B1|SLC35A4|OPN3|RHOQ|SLC35D1|AQP2|SLC35D2|SELENOS|SLC35C1|SLC2A14|RFT1|SLC5A10|SLC2A9|TRARG1|AQP9|SLC5A9|AKT2|MFSD12|SLC2A3|IRS2|SLC35A5|FGF21|SLC2A2|SLC35A1|ABCB11|SLC50A1|SLC26A6|MFSD2A|TRIB3|HK2
GOBP_CARBOXYLIC_ACID_TRANSPORT	0.416541	0.69959	0.0738053	-0.208241	-1.01012	275	PLA2G5|CEACAM1|SLC7A3|ANXA1|PDPN|NOS2|SLC16A11|SLC16A4|KMO|SLC6A11|PLA2R1|SLC13A3|SLC27A1|SLC47A1|ABCC3|SLC10A4|ADORA1|SLC5A6|ACE|SLC10A3|SLC26A4|SLC25A13|SLC26A2|SLC38A6|SLC13A5|PLA2G2C|PLA2G2A|SLC38A3|SLC35D1|SLC7A10|SLC43A2|SLC35D2|PLA2G3|FOLR1|SLC17A1|ARL6IP1|MPC2|SLC16A3|ATP8B1|CTNS|AQP9|RGS2|MFSD12|ITGB1|PRKAA1|CES1|SLC36A4|SLC16A13|NTSR1|BDKRB2|LRRC8E|SLC25A14|SLC6A9|ABCB11|ABCB4|SLCO2A1|S…
GOBP_CARDIAC_ATRIUM_DEVELOPMENT	0.0587173	0.300723	0.321776	0.379187	1.35974	36	BMP2|NOG|HEY2|SOX4|IGF1R|WNT11|BMPR2|SOS1|WNT2|NOTCH2|NOTCH1
GOBP_CARDIAC_ATRIUM_MORPHOGENESIS	0.0688836	0.320488	0.266351	0.403229	1.37193	28	BMP2|NOG|HEY2|SOX4|BMPR2|SOS1|WNT2|NOTCH2|NOTCH1
GOBP_CARDIAC_CELL_DEVELOPMENT	0.100503	0.374238	0.224966	0.290706	1.24508	78	AKAP6|BMPR1A|PDCD4|HEY2|MYLK3|PPARA|AKAP13|PDLIM5|PLEC|TCAP|FHOD3|SGCD|SMAD4|NOTCH1|PARP2|MYH11|YY1|BMP4|LRRC10|MTOR|NEBL|MYH6|TGFBR3|HNRNPU|TTN
GOBP_CARDIAC_CELL_FATE_COMMITMENT	0.812281	0.913738	0.0491928	-0.27505	-0.758378	14	WT1|TBX5|DKK1|NKX2-5
GOBP_CARDIAC_CHAMBER_DEVELOPMENT	0.0822281	0.341742	0.257206	0.252128	1.21321	164	BMP2|NOG|SUFU|SFRP2|RBPJ|AP2B1|CHD7|BMPR1A|GREB1L|SMAD7|TAB1|HEY2|HEY1|FRS2|SOX4|MYH7|PDE2A|IGF1R|WNT11|HECTD1|BMPR2|SOS1|SMAD4|MATR3|WNT2|MED1|DCTN5|CPE|NOTCH2|NOTCH1|ZBTB14|RBM15|ZFPM2|BMP4|NDST1|SAV1|MYL3|ADGRG6|TMEM65|MYH6|ADAMTS6|TGFBR3|NPRL3
GOBP_CARDIAC_CHAMBER_FORMATION	0.358796	0.651591	0.10673	0.377291	1.06944	14	BMP2|SOX4|NOTCH1
GOBP_CARDIAC_CHAMBER_MORPHOGENESIS	0.510811	0.762214	0.0946646	0.217047	0.99554	123	BMP2|NOG|SFRP2|RBPJ|CHD7|BMPR1A|SMAD7|HEY2|HEY1|SOX4|MYH7|WNT11|BMPR2|SOS1|SMAD4|WNT2|MED1|CPE|NOTCH2|NOTCH1|RBM15|ZFPM2|BMP4|SAV1|MYL3|ADGRG6|MYH6
GOBP_CARDIAC_CONDUCTION	0.357377	0.650919	0.08654	-0.248829	-1.04745	95	KCNE4|SLC9A1|TRPM4|SLC4A3|KCNE5|PRKACA|GJC1|KCNE3|CAMK2D|DSG2|CXADR|FKBP1B|TBX5|ATP1A1|CALM2|ATP2B1|FLNA|NKX2-5|PDE4D|JUP|GJD3|CAV1|KCNE1B|ATP1B2|CACNA1G|HCN4
GOBP_CARDIAC_CONDUCTION_SYSTEM_DEVELOPMENT	0.718593	0.872313	0.0526973	-0.2432	-0.848975	37	HOPX|CDC42|SHOX2|GATA4|NPPB|DSG2|TBX5
GOBP_CARDIAC_EPITHELIAL_TO_MESENCHYMAL_TRANSITION	0.10199	0.37693	0.222056	0.358628	1.28601	36	BMP2|NOG|TMEM100|RBPJ|PDCD4|HEY2|HEY1|SMAD4|WNT2|NOTCH1
GOBP_CARDIAC_LEFT_VENTRICLE_MORPHOGENESIS	0.110092	0.389758	0.204295	0.455839	1.3167	15	SFRP2|RBPJ|HEY2|SMAD4|CPE|NOTCH1
GOBP_CARDIAC_MUSCLE_CELL_ACTION_POTENTIAL	0.891447	0.951281	0.0419926	-0.194981	-0.780771	73	KCNE4|TRPM4|SLC4A3|KCNE5|GJC1|KCNE3|CAMK2D|DSG2|CXADR|ATP1A1
GOBP_CARDIAC_MUSCLE_CELL_ACTION_POTENTIAL_INVOLVED_IN_CONTRACTION	0.988034	0.994365	0.0390355	-0.171992	-0.638236	51	KCNE4|TRPM4|KCNE5|GJC1|KCNE3|DSG2|ATP1A1
GOBP_CARDIAC_MUSCLE_CELL_CONTRACTION	0.7	0.86487	0.052913	-0.221302	-0.885421	71	KCNE4|SLC9A1|TRPM4|KCNE5|ADORA1|GJC1|GATA4|KCNE3|CAMK2D|STC1|DSG2|ATP1A1
GOBP_CARDIAC_MUSCLE_CELL_DIFFERENTIATION	0.0657272	0.313109	0.287805	0.277258	1.25067	107	BMP2|AKAP6|RBPJ|SOX6|DLL1|BMPR1A|HEY2|TSC1|FRS2|MYLK3|PPARA|AKAP13|PDLIM5|KDM6B|PLEC|TCAP|FHOD3|SGCD|SMAD4|PARP2|MYH11|YY1|BMP4|LRRC10|MTOR|NEBL|MYH6|HNRNPU|TTN
GOBP_CARDIAC_MUSCLE_CELL_FATE_COMMITMENT	0.489908	0.748583	0.0756946	-0.410462	-0.990037	10	WT1|TBX5|DKK1|NKX2-5
GOBP_CARDIAC_MUSCLE_CELL_MEMBRANE_REPOLARIZATION	0.860972	0.937679	0.0444181	-0.218385	-0.76235	37	KCNE4|KCNE5|KCNE3|ATP1A1|WDR1|FLNA|KCNE1B|CAV3|ZMPSTE24|KCNJ8|KCNE1|SCN5A|KCNJ2|GJA1|ATP1B1|SNTA1
GOBP_CARDIAC_MUSCLE_CELL_MYOBLAST_DIFFERENTIATION	0.613687	0.824239	0.0736213	0.337571	0.89182	11	RBPJ|NOTCH1|MYOCD|PRICKLE1|TBXT
GOBP_CARDIAC_MUSCLE_CELL_PROLIFERATION	0.052695	0.28845	0.321776	0.363947	1.39444	45	NOG|RBPJ|JARID2|BMPR1A|HEY2|PTEN|ERBB4|WNT2|NOTCH1|ZFPM2|TENM4|FGF2|SAV1|TGFBR3|FGF9
GOBP_CARDIAC_MUSCLE_CONTRACTION	0.59375	0.811338	0.0583453	-0.211146	-0.93929	130	KCNE4|MAP2K3|SLC9A1|TRPM4|KCNE5|TMEM38B|ADORA1|PRKACA|CXCR4|GJC1|GATA4|CSRP3|KCNE3|CAMK2D|STC1|DSG2|FKBP1B|ATP1A1|CALM2|TMEM38A|RGS2|FLNA|MYL4|NKX2-5|ZC3H12A|PDE4D|JUP|CAV1|TNNI2|GSTO1|KCNE1B|TNNI1|P2RX4|CACNA1G|HCN4
GOBP_CARDIAC_MUSCLE_TISSUE_DEVELOPMENT	0.0470916	0.275894	0.321776	0.246921	1.22161	213	BMP2|NOG|AKAP6|RBPJ|SOX6|JARID2|DLL1|CHD7|BMPR1A|SMAD7|HEY2|TSC1|HEY1|FRS2|MYH7|MYLK3|GATA5|PPARA|AKAP13|PDLIM5|BMPR2|KDM6B|PLEC|PTEN|TCAP|FHOD3|ERBB4|SGCD|PLN|SMAD4|WNT2|S1PR1|MED1|NOTCH2|NOTCH1|PARP2|MYH11|SGCG|ZFPM2|TENM4|YY1|BMP4|LRRC10|FGF2|MTOR|SAV1|MYL3|NEBL|MYH6|TGFBR3|HNRNPU|NPRL3|TTN|FGF9
GOBP_CARDIAC_MUSCLE_TISSUE_MORPHOGENESIS	0.00295097	0.0635077	0.431708	0.413631	1.67671	59	BMP2|NOG|RBPJ|CHD7|BMPR1A|SMAD7|HEY2|MYH7|TCAP|SMAD4|WNT2|S1PR1|MED1|NOTCH1|ZFPM2|MYL3|MYH6|TGFBR3|TTN|EDNRA|PROX1
GOBP_CARDIAC_MYOFIBRIL_ASSEMBLY	0.170561	0.473024	0.16318	0.400709	1.23738	19	MYLK3|TCAP|FHOD3|SMAD4|NEBL|TTN|PROX1|MEF2A
GOBP_CARDIAC_NEURAL_CREST_CELL_DEVELOPMENT_INVOLVED_IN_OUTFLOW_TRACT_MORPHOGENESIS	0.0145342	0.157749	0.38073	-0.631636	-1.68774	13	HES1|TWIST1|PITX2|CDC42|ENG|FOLR1|JAG1|HAND2|BMP7
GOBP_CARDIAC_NEURAL_CREST_CELL_DIFFERENTIATION_INVOLVED_IN_HEART_DEVELOPMENT	0.0343725	0.23881	0.321776	-0.549337	-1.56698	16	HES1|TWIST1|PITX2|CDC42|ENG|FOLR1|JAG1|CITED2
GOBP_CARDIAC_NEURAL_CREST_CELL_MIGRATION_INVOLVED_IN_OUTFLOW_TRACT_MORPHOGENESIS	0.0555924	0.292586	0.321776	-0.595474	-1.50282	11	TWIST1|PITX2|CDC42|ENG|FOLR1|HAND2|BMP7
GOBP_CARDIAC_PACEMAKER_CELL_DIFFERENTIATION	0.807339	0.91213	0.0515309	-0.304237	-0.733823	10	SHOX2|TBX5|NKX2-5
GOBP_CARDIAC_RIGHT_VENTRICLE_MORPHOGENESIS	0.188506	0.489492	0.153159	0.384859	1.21588	20	CHD7|BMPR1A|HEY2|SOX4|NOTCH1|ZFPM2|BMP4
GOBP_CARDIAC_SEPTUM_DEVELOPMENT	0.150259	0.448355	0.184706	0.26027	1.16615	103	NOG|SUFU|RBPJ|AP2B1|CHD7|BMPR1A|SMAD7|TAB1|HEY2|HEY1|FRS2|SOX4|PDE2A|WNT11|HECTD1|BMPR2|SMAD4|MATR3|DCTN5|NOTCH2|NOTCH1|ZBTB14|RBM15|ZFPM2|BMP4|NDST1
GOBP_CARDIAC_SEPTUM_MORPHOGENESIS	0.511335	0.762302	0.0905429	0.235347	0.979814	68	NOG|RBPJ|CHD7|BMPR1A|SMAD7|HEY2|HEY1|SOX4|WNT11|BMPR2|SMAD4|NOTCH2|NOTCH1|RBM15|ZFPM2|BMP4
GOBP_CARDIAC_VENTRICLE_DEVELOPMENT	0.0783784	0.333752	0.266351	0.266933	1.22436	123	NOG|SUFU|SFRP2|RBPJ|AP2B1|CHD7|BMPR1A|GREB1L|SMAD7|HEY2|HEY1|FRS2|SOX4|MYH7|PDE2A|WNT11|HECTD1|BMPR2|SMAD4|MATR3|MED1|DCTN5|CPE|NOTCH1|RBM15|ZFPM2|BMP4|SAV1|MYL3|TMEM65|MYH6
GOBP_CARDIAC_VENTRICLE_FORMATION	0.866521	0.939184	0.0564118	0.268101	0.690497	10	SOX4|NOTCH1
GOBP_CARDIAC_VENTRICLE_MORPHOGENESIS	0.104738	0.38246	0.21925	0.293761	1.23968	72	NOG|SFRP2|RBPJ|CHD7|BMPR1A|SMAD7|HEY2|HEY1|SOX4|MYH7|SMAD4|MED1|CPE|NOTCH1|ZFPM2|BMP4|MYL3|MYH6
GOBP_CARDIOBLAST_DIFFERENTIATION	0.688153	0.859445	0.05653	-0.28203	-0.842835	19	GATA4|TBX5|TGFB2|NKX2-5|TBX2|REST|NRG1|EOMES|ISL1
GOBP_CARDIOBLAST_PROLIFERATION	0.708257	0.867808	0.0576091	-0.333099	-0.803437	10	HES1|TBX5|CTNNB1|HAND2
GOBP_CARDIOCYTE_DIFFERENTIATION	0.331565	0.630275	0.120985	0.223615	1.05407	138	BMP2|AKAP6|RBPJ|SOX6|DLL1|BMPR1A|PDCD4|HEY2|TSC1|FRS2|MYLK3|PPARA|AKAP13|PDLIM5|KDM6B|PLEC|TCAP|FHOD3|SGCD|SMAD4|MAPK3|NOTCH1|PARP2|MYH11|TENM4|YY1|BMP4|MAPK1|LRRC10|MTOR|NEBL|MYH6|TGFBR3|HNRNPU|DHX36|TTN
GOBP_CARDIOLIPIN_METABOLIC_PROCESS	0.438045	0.713663	0.078921	-0.349682	-0.997463	16	PLA2G5|SLC27A1|DNAJC19|THEM5|LCLAT1
GOBP_CARNITINE_METABOLIC_PROCESS	0.552585	0.786614	0.0681513	-0.346847	-0.926781	13	CROT|POR|ACADL
GOBP_CARTILAGE_DEVELOPMENT	0.186335	0.488012	0.123842	-0.242134	-1.12201	188	CNMD|MDK|TIMP1|HOXB3|EVC|HMGA2|SERPINH1|OTOR|HYAL2|CHI3L1|SHOX2|ITGB8|IFT80|CYTL1|NKX3-2|GDF5|THBS3|FGFR3|SNAI2|SNAI1|TYMS|ECM1|BGN|STC1|COL2A1|BMP5|DLX2|POR|SCX|CTSK|HOXC4|HOXA3|LOXL2|SATB2|BMP1|HOXA5|TGFBI|DDRGK1|COL27A1|GLI3|CER1|ROR2|CD44|CHRDL2|RUNX1|RUNX3|COL3A1|CTNNB1|RARG|HAND2|EFEMP1|EIF2AK3|MMP13|RSPO2|NPPC|BMP7|COL1A1|ACVRL1|MKKS|RARB|CHSY1|SIX2|SOX9|MSX1|ZMPSTE24|FRZB|MATN3|PITX1|ARID…
GOBP_CARTILAGE_DEVELOPMENT_INVOLVED_IN_ENDOCHONDRAL_BONE_MORPHOGENESIS	0.0344325	0.238907	0.321776	-0.461207	-1.54095	31	SERPINH1|SHOX2|IFT80|THBS3|STC1|COL2A1|POR|COL27A1|CER1|RARG|MMP13|NPPC|COL1A1|RARB|SOX9|ZMPSTE24|TSKU|TRPV4
GOBP_CARTILAGE_MORPHOGENESIS	0.253211	0.556662	0.114267	-0.491119	-1.18458	10	SNAI2|SNAI1|STC1|HOXA5|HAND2|RSPO2|MSX1
GOBP_CATECHOLAMINE_SECRETION	0.0800327	0.33667	0.287805	0.337225	1.35777	56	KCNB1|SYT15|GABBR1|GDNF|PINK1|SYT6|ADRA2A|CHRNA4|ABAT|ADORA2A|HTR2A|SYT11|CXCL12|HRH3|SNCG|CHRNB2|PRKN|GRK2|SYT3|SYT2|SYT9|SYT10|CHGA
GOBP_CATECHOLAMINE_UPTAKE	0.997706	0.999462	0.052057	0.161797	0.493783	18	GDNF|SLC22A3|PRKN|DRD4|SLC22A2
GOBP_CATECHOLAMINE_UPTAKE_INVOLVED_IN_SYNAPTIC_TRANSMISSION	0.805492	0.912013	0.0619763	0.279092	0.752089	12	GDNF|PRKN|DRD4
GOBP_CATECHOL_CONTAINING_COMPOUND_BIOSYNTHETIC_PROCESS	0.0401101	0.259863	0.321776	-0.486223	-1.46958	21	MOXD1|HDC|GCH1|GATA3|GPR37|TGFB2|HAND2|KL|DBH
GOBP_CATECHOL_CONTAINING_COMPOUND_METABOLIC_PROCESS	0.478705	0.74419	0.0730744	-0.259938	-0.989628	57	MOXD1|HDC|MAOB|GCH1|GATA3|SULT1A1|GPR37|SULT1A2|TGFB2|SULT1A3|HAND2|KL|DBH|NPR1|LY6E|HPRT1|MTPN|PNMT
GOBP_CAVEOLIN_MEDIATED_ENDOCYTOSIS	0.666667	0.849185	0.0694481	0.322615	0.85231	11	SRC|MAPK3|MAPK1|PROM2
GOBP_CD40_SIGNALING_PATHWAY	0.0715532	0.323331	0.222056	-0.507501	-1.44764	16	PHB|CD40|ITGA5|CD40LG|SLAMF1|FANCD2|FANCA|ITGB1|TRAF3IP2|TREM2|TNFAIP3
GOBP_CD4_POSITIVE_ALPHA_BETA_T_CELL_ACTIVATION	0.104746	0.38246	0.175204	-0.288105	-1.22347	100	SOCS1|LEF1|ANXA1|TWSG1|BCL3|NFKBIZ|CD274|GATA3|LOXL3|CTSL|LGALS9B|CBFB|TCIRG1|RORC|TNFSF4|LGALS9C|XCL1|RELB|HLA-DRA|RUNX1|MALT1|RUNX3|CD80|SLAMF6|IL6|ZC3H12A|STAT6|NKG7|CRACR2A|ZBTB7B|RSAD2|FOXP3|HLA-DRB1|IFNG|STAT3|IL23A|STOML2
GOBP_CD4_POSITIVE_ALPHA_BETA_T_CELL_CYTOKINE_PRODUCTION	0.123693	0.410732	0.165657	-0.445946	-1.33269	19	GATA3|ARG1|SLAMF1|XCL1|IL6|RSAD2|ARID5A|IL18|TBX21|CD81|IL4|DENND1B|IFNB1
GOBP_CD4_POSITIVE_ALPHA_BETA_T_CELL_DIFFERENTIATION	0.304276	0.605631	0.0959207	-0.263497	-1.07747	81	SOCS1|LEF1|ANXA1|BCL3|NFKBIZ|GATA3|LOXL3|CTSL|CBFB|RORC|TNFSF4|RELB|HLA-DRA|RUNX1|MALT1|RUNX3|CD80|SLAMF6|IL6|ZC3H12A|STAT6|CRACR2A|ZBTB7B|RSAD2|FOXP3|HLA-DRB1|IFNG|STAT3|IL23A
GOBP_CD4_POSITIVE_ALPHA_BETA_T_CELL_PROLIFERATION	0.116814	0.401225	0.172324	-0.520619	-1.3577	12	TWSG1|CD274|LGALS9B|LGALS9C|XCL1
GOBP_CD4_POSITIVE_OR_CD8_POSITIVE_ALPHA_BETA_T_CELL_LINEAGE_COMMITMENT	0.470588	0.737098	0.0762797	-0.327207	-0.996729	22	LOXL3|CTSL|SLAMF6|IL6|SHH|STAT6|FOXP3|STAT3|IL23A|LY9|IL23R|SPN|TBX21
GOBP_CD8_POSITIVE_ALPHA_BETA_T_CELL_ACTIVATION	0.0510563	0.287157	0.266351	-0.442083	-1.42233	27	HFE|SOCS1|PTPN22|CD274|HLA-A|GPR18|CBFB|XCL1|CRTAM|IRF1|RUNX1|RUNX3
GOBP_CD8_POSITIVE_ALPHA_BETA_T_CELL_DIFFERENTIATION	0.278947	0.584659	0.105125	-0.41736	-1.15076	14	SOCS1|GPR18|CBFB|IRF1|RUNX1|RUNX3|ZBTB7B
GOBP_CDC42_PROTEIN_SIGNAL_TRANSDUCTION	0.572438	0.799501	0.0659816	-0.32928	-0.918747	15	RHOJ|CDC42|NRP1|RIT2
GOBP_CDP_DIACYLGLYCEROL_METABOLIC_PROCESS	0.650463	0.847073	0.0730744	0.309404	0.877014	14	CDS2|GPAM|GPAT4|AGPAT1|AGPAT4|CDIPT|AGPAT3
GOBP_CELLULAR_ALDEHYDE_METABOLIC_PROCESS	0.921273	0.96363	0.041321	-0.191481	-0.751852	65	ALDH1A3|CLCN2|SCNN1B|ALDH3A1|DHRS13|IDH1|BMP5|RDH10|RDH13|ADH5|AKR7A3|ADH4
GOBP_CELLULAR_AMINO_ACID_BIOSYNTHETIC_PROCESS	0.284238	0.58902	0.130106	0.255979	1.08224	74	GLUD1|SEPHS1|SERINC5|UPB1|PHGDH|GLUD2|OAT|MTHFR|CPS1|MTAP|ALDH18A1|DHFR2|PSAT1|AASDHPPT|ABAT|PYCR1
GOBP_CELLULAR_AMINO_ACID_CATABOLIC_PROCESS	0.806202	0.91213	0.0678338	0.19276	0.869913	109	GLUD1|ALDH5A1|KYAT1|SLC25A21|GPT2|GLUD2|OAT|ADHFE1|ALDH6A1|ACADSB|ACAT1|BCKDHA|DDAH2|DDAH1|RIDA|GAD1|ABAT|DBT|GPT|FTCD|AADAT|HIBADH|HMGCLL1
GOBP_CELLULAR_AMINO_ACID_METABOLIC_PROCESS	0.854325	0.93417	0.0402478	-0.180855	-0.871033	260	ASL|HGD|PIPOX|BCAT1|DPYD|SLC39A8|SARDH|NOS2|PLOD3|KMO|HPDL|DPEP1|NOX4|SMS|HDC|MTHFS|SEPHS2|ACCS|PSPH|ACMSD|THNSL2|FAH|HPD|GSS|TDO2|PLOD2|RARS2|GCLM|SLC25A13|PRODH|PTS|LGSN|ARG1|HYKK|MAT1A|DARS2|PCBD1|MRI1|DALRD3|HSD17B10|CTNS|GLYAT|NIT2|WARS2|IL4I1|GOT2|SCLY|ASS1|HAL|ICMT|KYNU|GGT5|BCAT2|AGXT|DLD|BCKDHB|KYAT3|AMT|FARS2|FARSB|ASNS|SLC7A7|NAGS|SARS2|PPAT|MTRR|CARS2|SHMT1|MARS2|PEPD|GATC|TYR|SLC1A3|…
GOBP_CELLULAR_ANION_HOMEOSTASIS	0.659686	0.849185	0.0585938	-0.304297	-0.868004	16	ENPP1|KCNE3|FASLG|XPR1
GOBP_CELLULAR_CARBOHYDRATE_BIOSYNTHETIC_PROCESS	0.341625	0.640919	0.0897105	-0.261027	-1.05288	77	B3GNT7|ENPP1|UGP2|GCK|HS2ST1|IMPA2|EXT2|PPP1CB|PPP1CA|PASK|ISYNA1|FBP2|GYS1|SELENOS|PPP1R3G|FBP1|PPP1R3B|AKT2|GYG2|IRS2|B3GNT8|B3GNT9
GOBP_CELLULAR_CARBOHYDRATE_CATABOLIC_PROCESS	0.19933	0.50495	0.124434	-0.336467	-1.17455	37	GUSB|TIGAR|GK|PYGL|STBD1|PYGM|PPP1CB|PPP1CA|PPP1R3B|MIOX|TPI1
GOBP_CELLULAR_CARBOHYDRATE_METABOLIC_PROCESS	0.893393	0.951627	0.0376923	-0.175825	-0.852663	276	FAM3C|RUBCNL|P2RY1|RGN|B3GNT7|GUSB|ENPP1|C1QTNF1|TIGAR|FGGY|TFF3|GK|UGP2|GCK|PYGL|GLB1|STBD1|HS2ST1|FOXA2|IMPA2|HRH1|IDH1|EXT2|PYGM|PDK1|COQ2|SDHAF3|PPP1CB|PPP1CA|ACACB|PASK|P2RY6|PHKA2|ISYNA1|FBP2|GYS1|SELENOS|MOGAT1|NNMT|PHLDA2|ADIPOR1|PPP1R3G|FBP1|RORC|PPP1R3B|RPE|PDK3|AKT2|MIOX|GYG2|HK3|CRY1|TPI1|IRS2|PTPN2|NTSR1|RPEL1|COX11|STK40|B3GNT8
GOBP_CELLULAR_COMPONENT_ASSEMBLY_INVOLVED_IN_MORPHOGENESIS	0.102041	0.37693	0.224966	0.264394	1.19815	110	CLASP2|TMOD2|CNTN1|MYOZ2|MYLK3|CLASP1|SYNPO2L|AKAP13|PAFAH1B1|PLEC|MYH3|TCAP|FHOD3|SMAD4|TBPL1|DICER1|MYH11|TENM4|LMOD2|LMOD1|CCDC136|MTMR2|NEBL|UGT8|MYH6|TTN|TNNT1|PIKFYVE|LDB3|SIX4|PROX1|EPB41L3|CASQ1|FIG4|PHLDB1|KRT19
GOBP_CELLULAR_COMPONENT_DISASSEMBLY	0.0905923	0.356687	0.282013	0.209665	1.13189	452	VPS13D|FRAT1|ADD1|GBF1|KIF5B|LIX1L|MICAL3|UBQLN4|CLASP2|MYC|TMOD2|ATG13|VPS33B|CECR2|SH3GL2|SUPT16H|SMARCC2|PRKCA|ADD3|PIK3R1|CAMSAP2|HUWE1|WASHC2C|KIF2A|LPIN1|HDGFL3|ADAMTS15|GABARAP|PINK1|CAMSAP1|VPS4A|RPL23|CLASP1|IGF1R|FBXO7|CLEC16A|MAP1A|SPTBN2|PAFAH1B1|MAP4K4|RB1CC1|NCKAP5|APC2|TAOK1|GABARAPL1|SPTAN1|SPAST|CHMP7|TNF|LIX1|MAP1LC3B2|VPS13C|IST1|OPTN|DCTN1|SREBF2|ABCC8|ACIN1|CX3CL1|EPG5|RUBCN|…
GOBP_CELLULAR_COMPONENT_DISASSEMBLY_INVOLVED_IN_EXECUTION_PHASE_OF_APOPTOSIS	0.664372	0.849185	0.0576091	-0.264824	-0.867081	28	DEDD2|ST20|BAX|ERN2|FOXL2|IL6
GOBP_CELLULAR_COMPONENT_MAINTENANCE	0.0334307	0.234883	0.321776	0.339365	1.40924	65	OPHN1|ZNF804A|CTBP2|NLGN2|CBLN1|ADGRB3|C1QL1|SHANK2|APOE|IGF1R|ERC1|MTSS1|DCTN1|ERC2|CAMSAP3|CSF1R|SYNGAP1|CBLN2|FYN|MTMR2
GOBP_CELLULAR_COPPER_ION_HOMEOSTASIS	0.614311	0.82442	0.0619763	-0.312188	-0.890512	16	SLC31A1|PRND|ARF1|SCO2|MT2A|COX19|SCO1|ATOX1|ATP7A
GOBP_CELLULAR_DEFENSE_RESPONSE	0.027918	0.215647	0.352488	-0.397928	-1.4834	52	CLEC5A|SH2D1A|LGALS3BP|LSP1|CXCL9|PRF1|TRAT1|TCIRG1|NCF1|BCL10|FOSL1|LY96|DCDC2|ADORA2B|ITGB1|NCF2|PTK2B|C5AR1|CCR6|CCR5|ITK|CXCR2|TYROBP|GNLY|CCR2|LILRB2|CCR3|SPN
GOBP_CELLULAR_EXTRAVASATION	0.816972	0.916926	0.0465084	-0.205657	-0.821853	72	MDK|CHST2|F11R|PDGFD|XG|CCL28|CHST4|ST3GAL4|IL27RA|ITGA1|JAM3|ITGA4|CCL2|ITGB1|FADD|GCNT1|GOLPH3|ICAM1|ITGB7|ELANE|CRK|BST1|OLFM4|CCR2|PLVAP|SPN|CD177|LEP|THY1|RIPK3|CD47|PTGER4|CD99
GOBP_CELLULAR_GLUCAN_METABOLIC_PROCESS	0.216393	0.52093	0.11725	-0.287649	-1.14825	69	RUBCNL|ENPP1|UGP2|GCK|PYGL|STBD1|PYGM|PPP1CB|PPP1CA|PASK|PHKA2|GYS1|SELENOS|PHLDA2|PPP1R3G|PPP1R3B|AKT2|GYG2|IRS2|STK40
GOBP_CELLULAR_GLUCOSE_HOMEOSTASIS	0.0137808	0.152619	0.38073	0.288615	1.35816	139	TWNK|SIRT1|GCLC|LRRC8A|KCNB1|CFTR|PIK3R1|PLA2G6|SOX4|ADCY8|RAB11FIP2|PRKCE|IGF1R|PPP3CB|ADRA2A|UBTF|OSBP|ADCY5|ZNF236|NR1H4|ZBTB20|SMAD4|ABCC8|FOXO3|CCDC186|PPP3CA|C2CD2L|PIK3CA|FOXK1|RAF1|KLF15|C1QTNF12|BRSK2|SIN3A|NUCKS1|SMARCB1|GHRHR|GPR27|PRKAA2
GOBP_CELLULAR_HORMONE_METABOLIC_PROCESS	0.139871	0.43516	0.148262	-0.265677	-1.18326	137	RBP1|RDH5|ALDH1A3|CLCN2|SCNN1B|PNPLA4|AFP|TTR|ECE1|SPP1|RDH12|ADM|SRD5A3|CYP11A1|DHRS13|CYP2S1|SCPEP1|BMP5|CRABP1|RDH8|DHRS11|SULT1A1|RDH10|CYP2C8|RDH13|CYP3A5|CYP19A1|HSD17B10|HSD17B6|ADH4|HSD17B7|CRABP2|IL4I1
GOBP_CELLULAR_HYPEROSMOTIC_RESPONSE	0.83779	0.927546	0.048506	-0.272672	-0.728585	13	AQP1|EPO|ERRFI1
GOBP_CELLULAR_IRON_ION_HOMEOSTASIS	0.287625	0.591748	0.100279	-0.277981	-1.08725	64	HFE|TFRC|SLC39A8|FRRS1|CYB561|HPX|ATP6AP1|TFR2|FTL|TTC7A|NDFIP1|SLC6A9|CP|SLC11A1|CYBRD1|SLC40A1|BOLA2B|IFNG|HMOX1|LCN2|ATP6V0A2|TMPRSS6|FTH1|HAMP|TMEM199
GOBP_CELLULAR_KETONE_METABOLIC_PROCESS	0.113846	0.396282	0.161979	-0.253064	-1.17896	201	CEACAM1|CBR1|RGN|CLCN2|SCNN1B|ANXA1|ABCD2|AFP|KMO|MALRD1|FABP5|CNR1|TWIST1|ADM|FDXR|ACMSD|COQ10B|CYP11A1|TDO2|PDK1|COQ2|CYP4F11|VKORC1L1|BMP5|STARD4|ACACB|PLA2G3|GPD1|RDH10|BRCA1|VKORC1|INSIG2|ACADL|DKKL1|CYP19A1|HSD17B10|PDK3|HSD17B6|ADH4|AKT2|GOT2|EIF6|CES1|TPI1|IRS2|PDSS2|PTGS2|KYNU|ELOVL5|NQO2|APOC2|COQ8B|CD74|ABCB11|CAV1|AVPR1A|MFSD2A|CYP4F2|TRIB3|CYP4F3|KYAT3|PPARG|APOC1|SLC7A7|PPARGC1A|DKK…
GOBP_CELLULAR_LIPID_CATABOLIC_PROCESS	0.493023	0.750687	0.0668966	-0.208846	-0.983641	217	ECHDC2|PLA2G5|ACAA2|NUDT19|SMPDL3B|HEXB|PNPLA4|ABCD2|MGST2|GLA|CNR1|TWIST1|LPIN3|ACADS|CROT|SRD5A3|IDH1|PLBD1|APOB|CRABP1|SMPD2|NEU1|ACACB|MT3|ABHD3|HAO1|PLA2G4D|SMPDL3A|LIPC|ACADL|HSD17B10|GBA|SMPD1|FUCA1|PEX2|GDE1|AKT2|LIPH|IRS2|HEXA|FGF21|APOC2|LDLR|ABCB11|MFSD2A|ECHDC1|PLA2G4A|ACAT2|BCO2|AIG1|APOC1|CEL|DECR2|NAGA|ACOT8|ENPP6|PRDX6|ABCD1|PLB1|ACOX2|MTLN|PEX13|PLCG1
GOBP_CELLULAR_METABOLIC_COMPOUND_SALVAGE	0.72209	0.873985	0.0691198	0.249731	0.849672	28	PRTFDC1|ADK|MTAP|UPP2|UCK2|AMPD2
GOBP_CELLULAR_MODIFIED_AMINO_ACID_BIOSYNTHETIC_PROCESS	0.0174166	0.170001	0.352488	-0.428425	-1.55516	44	CKMT2|MGST2|PLSCR1|PLOD3|SLC27A1|MTHFS|GSS|GCH1|PLOD2|GCLM|GATM|PTDSS1|CHAC1
GOBP_CELLULAR_MODIFIED_AMINO_ACID_CATABOLIC_PROCESS	0.148601	0.446027	0.15017	-0.381679	-1.27524	31	GGACT|SARDH|DPEP1|MTHFS|PRODH|CHAC1|ACADL|ALDH1L1|GOT2|GGT5|PCYOX1L
GOBP_CELLULAR_MODIFIED_AMINO_ACID_METABOLIC_PROCESS	0.00580102	0.094253	0.407018	-0.315074	-1.45816	183	CPQ|PIPOX|CLIC1|GSTK1|OPLAH|OSBPL10|CKMT2|GGACT|SARDH|MGST2|PLSCR1|PLOD3|GGH|SOD2|DPEP1|SLC27A1|GLRX2|MTHFS|CROT|MBOAT1|GSS|IDH1|TYMS|SERINC2|GCH1|PLOD2|GCLM|PRODH|GATA3|GSTM5|POR|CTSK|SLC16A10|GATM|PTDSS1|PLA2G3|ETHE1|FOLR1|CHAC1|CTSB|CLIC3|VNN2|GSR|TPO|ACADL|CTNS|ALDH1L1|G6PD
GOBP_CELLULAR_MONOVALENT_INORGANIC_CATION_HOMEOSTASIS	0.0845295	0.345869	0.193813	-0.289661	-1.2487	106	CA2|TMEM165|GPR89B|SCNN1B|SLC9A1|SCNN1G|SLC4A3|CLN5|ATP6AP2|GPR89A|SLC9C2|TFAP2B|TMPRSS3|RAB38|ATP1A1|CLN6|ATP6AP1|TCIRG1|HVCN1|ATP6V0A4|SNAPIN|ATP1B3|SLC4A8|GRN|AVPR1A|SLC26A6|IL1A|SLC11A1|FASLG|ATP6V0E1|SLAMF8|ATP1B2|CLIC4|AVPR1B|ATP6V0D2|TMEM9|ATP12A|SLC1A3|ATP6V0A2|SLC4A7|RAB20|RNASEK|SLC9C1|ATP5F1B|TMEM199|KCNJ2|TM9SF4|CLN3
GOBP_CELLULAR_NITROGEN_COMPOUND_CATABOLIC_PROCESS	0.0111234	0.134789	0.38073	0.233964	1.26279	454	CSDC2|MTPAP|FBH1|UPF2|PRPF18|LARP4B|SUPV3L1|ZHX2|PDE8B|AGO4|TNRC6C|TET1|RC3H2|AGO3|PABPC1|EIF4ENIF1|CASC3|NUDT5|NT5C2|CTIF|DPYSL4|ZSWIM8|NUDT11|CECR2|PRTFDC1|CNOT6L|GDNF|GTPBP1|ALDH1L2|PRKCA|CPEB3|AGO1|TET2|TNRC6B|FXR2|ATM|REXO4|UPB1|PUM1|FTO|SECISBP2|THRAP3|TET3|PDE2A|ALDH6A1|ROCK1|CIRBP|DNASE1L2|MTAP|DROSHA|TUT1|MLYCD|PDE8A|RC3H1|NUDT4|MPST|DPYSL3|SMG6|PUM2|GIGYF2|ACAT1|SARM1|SMG1|NUDT3|EDC3|RB…
GOBP_CELLULAR_OXIDANT_DETOXIFICATION	0.0173762	0.169989	0.352488	-0.346595	-1.45405	94	GSTK1|GPX8|MGST2|HP|PXDNL|GPX7|SELENOF|SOD2|PRDX4|PRXL2C|TXNDC17|ALOX5AP|NQO1|GLRX|FBLN5|SELENOT|GCH1|PTGS1|SOD3|MT3|HBE1|SELENOS|GSR|TPO|MGST3|SELENOW|HBA1|FANCC|TXN|PTGS2|MPO|CYGB|S100A9|SRXN1|PRDX1|GSTO1
GOBP_CELLULAR_PIGMENTATION	0.406463	0.692536	0.0815265	-0.273474	-1.02739	53	SHROOM3|CD63|RAB32|MREG|SHROOM2|RAB38|HPS1|RAB17|RAB27A|ARL6|PMEL|BBS4|SNAPIN|BLOC1S1|MLPH|RAB1A|AP1M1|GPR143
GOBP_CELLULAR_POLYSACCHARIDE_CATABOLIC_PROCESS	0.165794	0.465499	0.141225	-0.44309	-1.26391	16	PYGL|STBD1|PYGM|PPP1CB|PPP1CA|PPP1R3B
GOBP_CELLULAR_POTASSIUM_ION_HOMEOSTASIS	0.54386	0.782572	0.0681513	-0.336396	-0.927525	14	ATP1A1|ATP1B3|ATP1B2|ATP12A|KCNJ2|ATP1B1
GOBP_CELLULAR_PROCESS_INVOLVED_IN_REPRODUCTION_IN_MULTICELLULAR_ORGANISM	0.448127	0.721765	0.0679923	-0.200014	-1.00368	388	PTX3|MDK|TTC26|TTC12|TNFAIP6|HEXB|MAEL|IQCG|PTN|SELENOF|NECTIN2|UBB|PRDX4|DMC1|ROPN1L|CFAP206|SERPINA5|PRKACA|KIF18A|WT1|BAX|CFAP157|PICK1|DMRT1|TRIP13|ANGPT2|NME5|TARBP2|SOHLH2|PIWIL4|ROPN1|ANG|AURKA|CXADR|HMGB2|CFAP47|ARMC2|MLH1|ZP3|PLA2G3|ODF2|FOLR1|DHH|JAM3|CCNA1|DMRTA1|WDR77|PLK1|MYBL1|SPEF2|FOSL1|C14orf39|SIX5|RNF2|BBS4|CTCFL|NPHP1|RAN|CATSPERD|FOXL2|FANCA|ITGB1|TTK|FANCC|BRCA2|POMZP3|CD9|C…
GOBP_CELLULAR_RESPIRATION	0.0208299	0.187373	0.352488	-0.274459	-1.29742	221	CYCS|AK4|ATP5MF|NOS2|CHCHD10|SOD2|CCNB1|TEFM|UQCRQ|FH|NDUFB5|NDUFA4|COQ10B|IDH1|SDHAF4|CHCHD2|NIPSNAP2|PRELID1|SLC25A13|IL10RB|NDUFA3|MTFR2|OPN3|ATP5PD|NDUFB4|GPD1|MDH2|COX5B|NDUFA2|COX7A1|COA6|UQCRHL|COX6A1|COX4I2|NDUFB1|NDUFB7|ATP5PB|MTFR1|BLOC1S1|GBA|NDUFA12|NDUFB2|COX7A2|MRPS36|MDH1B|SDHD|DNAJC30|NDUFA7|COX5A|NFATC4|CDK1|SLC25A14|IFNAR1|ATP5F1E|UQCRFS1|DGUOK|NDUFA6|UQCR10|DLD|OGDH|OGDHL|NDUFV…
GOBP_CELLULAR_RESPONSE_TO_ABIOTIC_STIMULUS	0.0606509	0.303762	0.222056	-0.244795	-1.2055	318	MDM2|CASP3|TNFSF14|AQP5|FAS|TIMP1|F11R|HUS1|CASP8|SCNN1B|FBXO4|CARD16|SLC9A1|HMGA2|SCNN1G|PKD2|ST20|BLM|MAP3K20|DDB2|MYD88|TNFRSF10B|HYAL2|CDKN1A|TRIAP1|AQP1|BAK1|SERPINB6|BAX|HSPA5|ITGA2|TANK|EPO|SNAI2|PCNA|TNFRSF1A|CD40|DAG1|CASP1|MMP2|GNAT1|LTBR|GADD45A|GATA3|CASP2|SPIDR|RAD9B|OPN5|SLC38A3|OPN3|ECT2|COPS9|SCX|MMP9|AQP2|ERRFI1|ENG|CAMKMT|NSMCE3|ELK1|BRCA1|HVCN1|PBK|BCL10|PPID|MFAP4|CHEK1|CHEK2|…
GOBP_CELLULAR_RESPONSE_TO_ACIDIC_PH	0.129145	0.418413	0.161979	-0.468905	-1.33755	16	SCNN1B|SLC9A1|SCNN1G|SLC38A3
GOBP_CELLULAR_RESPONSE_TO_ACID_CHEMICAL	0.209068	0.51453	0.152145	0.264426	1.13539	79	GCLC|ZEB1|RRAGB|MYC|NTRK2|CPEB3|GLRA1|CASTOR3|RRAGD|CASTOR1|PLEC|RPTOR|TNF|CASTOR2|UBR2|BCL2L2|PIK3CA|KLHL22|SESN1|FYN|MTOR|HMGCS2|UBR1|SESN3
GOBP_CELLULAR_RESPONSE_TO_ALCOHOL	0.5	0.754879	0.0931455	0.226289	0.981833	86	AKR1C3|ADCY2|PTCH1|MYC|CFTR|ADCY8|LRP6|PRKCE|GLRA1|IGF1R|GNAI1|ACACA|ADCY5|ADCY7|FOXO3|XRN1|GRAMD1B|ITPR2|PTGFR|OSBPL7
GOBP_CELLULAR_RESPONSE_TO_ALDEHYDE	0.16221	0.461536	0.144631	-0.481193	-1.28576	13	RDH12|ACE|ADH5|ADH4
GOBP_CELLULAR_RESPONSE_TO_ALKALOID	0.148333	0.446027	0.146416	-0.356164	-1.23636	36	RYR3|CASP6|CASP3|BLM|TMEM38B|SPIDR|CACNA1S|CCNA2|CHEK1|TMEM38A|RAD51
GOBP_CELLULAR_RESPONSE_TO_AMYLOID_BETA	0.395238	0.682678	0.102449	0.27237	1.03264	42	IGF1R|CACNA1A|TLR4|TNF|BCL2L2|FOXO3|ADRB2|GSK3B|ATP1A3|FYN|CACNA2D1|BCL2L11|IGF1
GOBP_CELLULAR_RESPONSE_TO_ANTIBIOTIC	0.366667	0.657817	0.0888945	-0.385681	-1.06342	14	MDM2|SLC9A1|HSPA5
GOBP_CELLULAR_RESPONSE_TO_ARSENIC_CONTAINING_SUBSTANCE	0.924312	0.964753	0.0555947	0.222072	0.710278	21	PPIF|MYC|HNRNPA1|DHX36|UROS|HSF1|GSTO2|SLC38A2
GOBP_CELLULAR_RESPONSE_TO_ATP	0.107774	0.387561	0.179782	-0.460572	-1.35054	18	RYR3|P2RY1|TRPM4|P2RY2|CIB2|HSP90B1|PTGS2|P2RX4
GOBP_CELLULAR_RESPONSE_TO_BIOTIC_STIMULUS	0.162328	0.461536	0.132846	-0.239044	-1.13839	237	LTF|MAP2K3|CARD16|TICAM2|TIGAR|NOS2|TRIM5|EFNB2|KMO|MYD88|PTPN22|LITAF|SERPINE1|SPON2|PDCD1LG2|TMCO1|HSPA5|CD274|SHPK|FZD5|CASP1|CXCL9|CXCL8|HMGB2|SBNO2|CXCL6|ATG10|IRAK2|CXCL11|CD6|SELENOS|CSF3|ARG1|FCGR2B|CXCL13|TNFSF4|CDK4|BCL10|DDIT3|LY96|CCL2|NUGGC|CCL5|VIM|EPHB2|EME1|ASS1|CXCL10|MALT1|STAP1|CD80|IRF3|ADAM9|IL6|ZC3H12A|MIF|SCIMP|IL1A|GFI1|CMPK2|EIF2AK3|TSPO|LYN|CCR5|IL24|ZFP36|DEFA3|CEBPB|CA…
GOBP_CELLULAR_RESPONSE_TO_CADMIUM_ION	0.851667	0.933671	0.0446854	-0.223447	-0.775658	36	MT1M|MT1E|EGFR|MT3|MMP9|MT1A|NCF1|CER1|HESX1|HMOX1|MT1HL1|MT2A|SUMO1|MT1H|JUN|MT1B|AKT1
GOBP_CELLULAR_RESPONSE_TO_CAFFEINE	0.218349	0.521521	0.124434	-0.513687	-1.23902	10	RYR3|TMEM38B|CACNA1S|CHEK1|TMEM38A
GOBP_CELLULAR_RESPONSE_TO_CALCIUM_ION	0.630769	0.837513	0.0799859	0.214502	0.92831	83	PPIF|ADD1|AKR1C3|SYT15|RYR1|ADCY8|LCE1D|ADGRV1|SYT6|KCNH1|NLGN1
GOBP_CELLULAR_RESPONSE_TO_CAMP	0.888889	0.951217	0.0598603	0.195431	0.779767	53	AKAP6|CFTR|RAPGEF2|PDE2A|CPS1|KDM1A|RAPGEF1|AKAP9|HCN3|ITPR2
GOBP_CELLULAR_RESPONSE_TO_CARBOHYDRATE_STIMULUS	0.0235905	0.198257	0.352488	0.283125	1.31792	133	TWNK|CALCRL|GCLC|PLCB1|KCNB1|MYC|CFTR|PLA2G6|SOX4|ADCY8|RAB11FIP2|PRKCE|IGF1R|PPP3CB|ADRA2A|UBTF|OSBP|ADCY5|ZNF236|NR1H4|ZBTB20|SMAD4|FOXO3|CCDC186|PPP3CA|C2CD2L|PIK3CA|RAF1|C1QTNF12|PRKCB|BRSK2|SIN3A|SMARCB1|GHRHR|GPR27|PRKAA2
GOBP_CELLULAR_RESPONSE_TO_CHEMICAL_STRESS	0.108631	0.388913	0.16318	-0.234851	-1.15535	315	WNT16|ETV5|SLC25A24|CASP3|AQP5|FAS|FZD1|ARNTL|HSPB1|ANXA1|GPX8|PDGFD|MAP1LC3A|PKD2|FUT8|GPX7|PLA2R1|EGFR|PPIA|SOD2|RIPK1|P4HB|MPV17|VRK2|CPEB2|GSKIP|GLRX2|AQP1|SERPINB6|NQO1|FBLN5|NME8|EPO|PAWR|CHCHD2|PCNA|GATA4|NME5|MET|GCH1|NOL3|PDK1|MMP2|VKORC1L1|GJB2|PRODH|SOD3|ROMO1|ECT2|MT3|MMP9|ERRFI1|SELENOS|PDCD10|ARG1|UCP1|STX2|OSER1|NCF1|GSR|ATG5|DDIT3|GPR37|G6PD|MELK|RELB|GBA|TMEM161A|FANCD2|PRKAA1|FA…
GOBP_CELLULAR_RESPONSE_TO_CHOLESTEROL	0.912844	0.959884	0.0561767	0.238488	0.688879	15	PTCH1|LRP6|GRAMD1B|OSBPL7|GPLD1|LRP8
GOBP_CELLULAR_RESPONSE_TO_COLD	0.20885	0.514481	0.125033	-0.477701	-1.24578	12	SLC9A1|PRKACA|UCP1|RNF34|DNAJC3|EIF2AK3|FOXO1
GOBP_CELLULAR_RESPONSE_TO_COPPER_ION	0.0485269	0.280083	0.271289	-0.456433	-1.45966	26	MT1M|MAP1LC3A|MT1E|AQP1|MT3|AQP2|MT1A|AOC1
GOBP_CELLULAR_RESPONSE_TO_CORTICOSTEROID_STIMULUS	0.180929	0.482415	0.161979	0.289679	1.17425	59	SSTR5|CASP9|AKR1C3|TFAP4|SSTR2|MYOD1|MSTN|IGF1R|NR3C1|FOXO3|RPS6KB1|DDIT4|SMYD3|MT-ND3|FLT3|HMGCS2|BCL2L11|HNRNPU
GOBP_CELLULAR_RESPONSE_TO_DEXAMETHASONE_STIMULUS	0.372617	0.663153	0.0873098	-0.331871	-1.06132	26	PLAT|AQP1|CFLAR|SERPINF1|GJB2|EIF4E|ERRFI1|CBX3|ARG1
GOBP_CELLULAR_RESPONSE_TO_DSRNA	0.235294	0.537711	0.11725	-0.384295	-1.17063	22	CGAS|RALB|RIOK3|MUL1|IFIH1|FLOT1|COLEC12|IRF3|CAV1|TLR3|DDX58|NPM1|ZCCHC3
GOBP_CELLULAR_RESPONSE_TO_ELECTRICAL_STIMULUS	0.770642	0.895173	0.053677	-0.318641	-0.768565	10	SLC9A1|GNAT1
GOBP_CELLULAR_RESPONSE_TO_EPINEPHRINE_STIMULUS	0.362477	0.655291	0.0916795	-0.434034	-1.09539	11	SLC9A1|PRKACA
GOBP_CELLULAR_RESPONSE_TO_ESTRADIOL_STIMULUS	0.660194	0.849185	0.0747385	0.24315	0.899729	39	SSTR2|LCOR|MYOD1|SSTR1|IGF1R|KAT5|BCL2L2|PPP1R9B|CCDC62|NCOA3|BCL2L11
GOBP_CELLULAR_RESPONSE_TO_ESTROGEN_STIMULUS	0.184149	0.486218	0.156312	0.411035	1.20919	16	NCOA4|MYC|PELP1|WBP2|SFR1|BCAS3
GOBP_CELLULAR_RESPONSE_TO_ETHANOL	0.650794	0.847291	0.0720033	0.313799	0.869879	13	PRKCE|GLRA1|ADCY7|ITPR2|SLC23A2|TP53INP1
GOBP_CELLULAR_RESPONSE_TO_EXOGENOUS_DSRNA	0.121212	0.407156	0.169571	-0.459483	-1.31935	17	CGAS|RALB|MUL1|IFIH1|FLOT1|COLEC12|IRF3|CAV1|TLR3|DDX58
GOBP_CELLULAR_RESPONSE_TO_EXTERNAL_STIMULUS	0.259587	0.56271	0.147331	0.206892	1.06223	301	SIRT1|MAPK8|SFRP2|GCLC|P2RX7|AKR1C3|RRAGB|KCNB1|MYOD1|TNFRSF8|JMY|TSC1|ASGR1|PDK4|DEPDC5|KIF26A|MTMR3|FADS1|GABARAP|EHMT2|PDE2A|PPARA|MN1|IGF1R|RRAGD|ERCC6|WNT11|CLEC16A|WDR59|PRKAB2|ARHGAP35|BMPR2|TLR4|GDAP1|GCN1|FOLR2|MAP3K5|PLEC|WNT9B|GABARAPL1|RPTOR|HABP4|NCOA1|BAG3|MAP1LC3B2|NR1H4|PRKAG2|CBL|SREBF2|SZT2|MED1|TFEB|FOXO3|MAPK3|PIK3C3|HNRNPA1|PPP1R9B|PRKD1|ATG14|SIK2|LPL|MAPK1|MYBBP1A|BRSK2|WDR…
GOBP_CELLULAR_RESPONSE_TO_EXTRACELLULAR_STIMULUS	0.0173826	0.169989	0.352488	0.252673	1.26579	237	SIRT1|MAPK8|SFRP2|P2RX7|AKR1C3|RRAGB|KCNB1|MYOD1|JMY|TSC1|ASGR1|PDK4|DEPDC5|KIF26A|MTMR3|FADS1|GABARAP|EHMT2|PPARA|MN1|RRAGD|ERCC6|CLEC16A|WDR59|PRKAB2|ARHGAP35|BMPR2|GDAP1|GCN1|FOLR2|MAP3K5|PLEC|WNT9B|GABARAPL1|RPTOR|NCOA1|MAP1LC3B2|NR1H4|PRKAG2|CBL|SREBF2|SZT2|MED1|TFEB|FOXO3|MAPK3|PIK3C3|HNRNPA1|PPP1R9B|PRKD1|ATG14|SIK2|LPL|MAPK1|MYBBP1A|BRSK2|WDR24|SESN1|BCL2|MTOR|CDKN2B|RIPOR1|SESN3
GOBP_CELLULAR_RESPONSE_TO_FATTY_ACID	0.0620525	0.307181	0.282013	0.380642	1.34842	34	AKR1C3|PID1|PLCB1|AKR1C1|PDK4|CPS1|NR1H4|SRC|LPL|ID3|HMGCS2|KCNK4|AKR1C4|IRS1|SREBF1
GOBP_CELLULAR_RESPONSE_TO_FLUID_SHEAR_STRESS	0.533101	0.776375	0.0687943	-0.315247	-0.942103	19	PKD2|HDAC3|MMP2|TFPI2|ASS1|PTGS2|PTK2B
GOBP_CELLULAR_RESPONSE_TO_FOLLICLE_STIMULATING_HORMONE_STIMULUS	0.736283	0.879704	0.0541201	-0.307974	-0.803151	12	PLAT|GCLM|POR
GOBP_CELLULAR_RESPONSE_TO_GAMMA_RADIATION	0.59331	0.811277	0.0640704	-0.286135	-0.920591	27	MDM2|MAP3K20|CDKN1A|HSPA5|ELK1|CHEK2|RAD51|CYBA|TMEM109|ZMPSTE24|YAP1|TP53|EGR1|ATR|HRAS
GOBP_CELLULAR_RESPONSE_TO_GLUCAGON_STIMULUS	0.523179	0.769779	0.0819779	0.362241	0.956996	11	GLP1R|ADCY8|CPS1
GOBP_CELLULAR_RESPONSE_TO_GLUCOSE_STARVATION	0.386091	0.674456	0.104344	0.259195	1.0168	48	SIRT1|MTMR3|PRKAG2|SZT2|FOXO3|PIK3C3|HNRNPA1|ATG14|SIK2|MYBBP1A|BRSK2|SESN1|BCL2|SESN3|PRKAA2|PIK3R4|CPEB4
GOBP_CELLULAR_RESPONSE_TO_GONADOTROPIN_STIMULUS	0.527337	0.772228	0.0699459	-0.321677	-0.963994	20	PLAT|WT1|GCLM|POR|CCNA2
GOBP_CELLULAR_RESPONSE_TO_GROWTH_HORMONE_STIMULUS	0.194444	0.499408	0.151149	0.361995	1.19749	24	MYC|PIK3R1|MBD5|STAT5B|PTK2
GOBP_CELLULAR_RESPONSE_TO_HEAT	0.577889	0.802056	0.0835991	0.228702	0.938774	63	SIRT1|MAPT|NF1|CREBBP|ATM|EP300|ST8SIA1|BAG3|DNAJC7|GSK3B|SLU7|ATXN3|TPR|MTOR
GOBP_CELLULAR_RESPONSE_TO_HYDROGEN_PEROXIDE	0.860051	0.937465	0.0639272	0.189455	0.819536	82	SIRT1|PPIF|NET1|PINK1|ABL1|PDE8A|KDM6B|MAP3K5|RNF112|SRC|PCGF2|SMPD3|FOXO3|SETX|TRAP1|PYCR1|ANKZF1|RPS3|RELA
GOBP_CELLULAR_RESPONSE_TO_INCREASED_OXYGEN_LEVELS	0.488496	0.748245	0.0739901	-0.375248	-0.978592	12	FAS|ATP6AP1|CAV1|ATP6V0A2|FOXO1|TMEM199|ATP6V1G1
GOBP_CELLULAR_RESPONSE_TO_INORGANIC_SUBSTANCE	0.122481	0.410089	0.156312	-0.249362	-1.17446	217	HFE|MT1M|RYR3|SLC25A24|CPNE8|CLDN1|TIGAR|MAP1LC3A|PKD2|IQGAP1|MT1E|BLM|EGFR|DPEP1|CALR|AQP1|NCSTN|HSPA5|ALOX5AP|NQO1|CFLAR|SERPINF1|CPNE4|CAMK2D|CDK2|SLC13A5|SPIDR|ECT2|MT3|MMP9|AQP2|CCNA2|MT1A|NSMCE3|FBP1|NCF1|TFR2|HVCN1|GUCA1A|MYOG|RASGRP2|ATRX|CER1|TIMELESS|AOC1|SMPD1|RAD51|MCOLN1|PRKAA1|NFATC4|B2M|PTGS2|SHH|EIF2AK3|INHBB|GLRA2|SLC40A1|P2RX4|TSPO|HESX1|CLIC4
[truncated: 4,728 more rows]

## Sheet: IDHmut_a_vs_IDHwt_GOCC
pathway	pval	padj	log2err	ES	NES	size	leadingEdge
GOCC_90S_PRERIBOSOME	0.175234	0.399457	0.160801	0.365358	1.21461	25	NOP9|BMS1|TBL3|PES1|RRP7A|MPHOSPH10|NOC2L|RSL1D1|WDR3|IMP4|KRI1
[truncated: 635 more rows]

## Sheet: IDHmut_a_vs_IDHwt_Hallmark
pathway	pval	padj	log2err	ES	NES	size	leadingEdge
[truncated: 50 more rows]

## Sheet: IDHmut_o_vs_IDHwt_KEGG
pathway	pval	padj	log2err	ES	NES	size	leadingEdge
[truncated: 185 more rows]

## Sheet: IDHmut_o_vs_IDHwt_REACTOME
pathway	pval	padj	log2err	ES	NES	size	leadingEdge
[truncated: 1,260 more rows]

[truncated: 3 more sheets: IDHmut_o_vs_IDHwt_GOBP, IDHmut_o_vs_IDHwt_GOCC, IDHmut_o_vs_IDHwt_Hallmark]
