# Supplementary material for: Tumour-wide RNA splicing aberrations generate actionable public neoantigens
Source: Nature. 2025 Feb 19;639(8054):463–73. doi: 10.1038/s41586-024-08552-0 (PMC11903331; doi:10.1038/s41586-024-08552-0)
Supplement: Supplementary file 3 — Significantly differentiated gene sets between LUAD and LIHC subtypes from DESeq2 and GSEA. Selected studies include GOBP, Gene Ontology Cellular Component, KEGG, Reactome Pathways and Hallmark gene sets. [file 41586_2024_8552_MOESM3_ESM.xlsx]

## Sheet: LUAD_C6_v_C1
pathway	pval	padj	log2err	ES	NES	size	leadingEdge	category
REACTOME_PROCESSING_OF_CAPPED_INTRON_CONTAINING_PRE_MRNA	9.80426e-18	6.50693e-16	1.08644	-0.619148	-2.12006	237	SNRPG|LSM2|NUP37|NDC1|SNRPD1|PHF5A|SNRPF|POLR2F|NXT1|DDX39A|POLR2I|SNRPB|ALYREF|PPIH|BUD31|MAGOHB|SNRPC|MAGOH|POLR2K|EIF4A3|PPIL1|RAE1|SNRPE|CSTF2|SNRPA1|POLR2H|THOC3|PQBP1|ZMAT5|LSM5|NUP35|SNRPD3|SLBP|SNRPD2|SF3B5|ZCRB1|SF3B6|SNRPB2|POLR2J|SEC13|LSM4|PUF60|GTF2F2|SARNP|NUP155|POLR2G|CTNNBL1|SNRPA|YBX1|LSM3|PRPF19|SNRNP27|THOC6|NUP85|CPSF3|PPIE|SNRNP40|SRSF9|DNAJC8|SMNDC1|SF3B4|SNRNP25|FYTTD1|POL…	C2_CP:REACTOME
GOBP_MRNA_PROCESSING	2.95109e-16	7.19948e-14	1.0377	-0.518833	-1.83926	462	HMX2|SNRPG|CELF3|SLC39A5|LSM2|SNRPD1|PHF5A|SNRPF|DDX39A|SNRPB|ALYREF|GEMIN6|GEMIN2|PPIH|BUD31|MAGOHB|AURKAIP1|NELFE|SNRPC|MAGOH|EIF4A3|PPIL1|SNRPE|SCNM1|SRSF12|CSTF2|SNRPA1|THOC3|PQBP1|ZMAT5|LSM10|LSM5|SAP18|RBM42|APOBEC1|LSM1|PRMT5|TBRG4|SNRPD3|SLBP|SNRPD2|C1QBP|A1CF|SF3B5|PPARGC1A|ZCRB1|SF3B6|BARD1|GEMIN7|ELAVL4|HSF1|SNRPB2|SUPT4H1|RAMAC|LSM4|PUF60|MBLAC1|PNPT1|RPUSD3|CLNS1A|SNRPA|YBX1|LSM3|RBF…	C5_GO:BP
REACTOME_MRNA_SPLICING	7.13852e-15	2.90377e-13	0.986546	-0.625071	-2.10594	186	SNRPG|LSM2|SNRPD1|PHF5A|SNRPF|POLR2F|POLR2I|SNRPB|ALYREF|PPIH|BUD31|MAGOHB|SNRPC|MAGOH|POLR2K|EIF4A3|PPIL1|SNRPE|CSTF2|SNRPA1|POLR2H|PQBP1|ZMAT5|LSM5|SNRPD3|SNRPD2|SF3B5|ZCRB1|SF3B6|SNRPB2|POLR2J|LSM4|PUF60|GTF2F2|POLR2G|CTNNBL1|SNRPA|YBX1|LSM3|PRPF19|SNRNP27|CPSF3|PPIE|SNRNP40|SRSF9|DNAJC8|SMNDC1|SF3B4|SNRNP25|POLR2D|BCAS2|HNRNPC|SART1|SNU13|GPKOW|POLR2L|WBP4|CLP1|GCFC2|SNRNP48|NCBP2|LSM7|LSM6|U…	C2_CP:REACTOME
GOCC_SPLICEOSOMAL_COMPLEX	7.49503e-13	2.4134e-11	0.921426	-0.594134	-2.0141	190	SNRPG|LSM2|SNRPD1|PHF5A|SNRPF|SNRPB|ALYREF|GEMIN2|PPIH|BUD31|MAGOHB|SNRPC|MAGOH|EIF4A3|PPIL1|SNRPE|SNRPA1|ZMAT5|LSM5|DQX1|SNRPD3|SNRPD2|SF3B5|ZCRB1|SF3B6|SNRPB2|LSM4|CTNNBL1|CLNS1A|SNRPA|YBX1|LSM3|PRPF19|RALY|CCDC12|PPIE|PPP1R8|SNRNP40|SMNDC1|SF3B4|SNRNP25|CWF19L1|PRPF40B|BCAS2|TXNL4B|HNRNPC|SART1|MFAP1|RBMX2|SNRPGP15|SNU13|GPKOW|WBP4|GCFC2|RNF113A|SNRNP48|ESS2|DDX41|LSM7|LSM6|U2AF1|HNRNPF|USP39|…	C5_GO:CC
GOBP_RNA_SPLICING	1.05307e-12	1.40274e-10	0.91012	-0.513651	-1.80888	402	HMX2|SNRPG|CELF3|SLC39A5|LSM2|SNRPD1|PHF5A|SNRPF|DDX39A|SNRPB|ALYREF|GEMIN6|GEMIN2|PPIH|BUD31|MAGOHB|SNRPC|WT1|MAGOH|EIF4A3|PPIL1|SNRPE|SCNM1|SRSF12|SNRPA1|ILDR2|RPS26|THOC3|PQBP1|ZMAT5|LSM10|LSM5|SAP18|RBM42|LSM1|PRMT5|SNRPD3|SNRPD2|C1QBP|SF3B5|PPARGC1A|ZCRB1|SF3B6|GEMIN7|ELAVL4|SNRPB2|LSM4|PUF60|PRMT1|RTCB|ZBTB8OS|CLNS1A|SNRPA|YBX1|LSM3|RBFOX3|PRPF19|RALY|SNRNP27|THOC6|PPIE|PPP1R8|SNRNP40|ARL6I…	C5_GO:BP
GOBP_RNA_SPLICING_VIA_TRANSESTERIFICATION_REACTIONS	8.63917e-12	9.97344e-10	0.875325	-0.537968	-1.86006	291	HMX2|SNRPG|CELF3|SLC39A5|LSM2|SNRPD1|PHF5A|SNRPF|DDX39A|SNRPB|ALYREF|GEMIN6|GEMIN2|PPIH|BUD31|MAGOHB|SNRPC|MAGOH|EIF4A3|PPIL1|SNRPE|SCNM1|SRSF12|SNRPA1|PQBP1|LSM5|SAP18|RBM42|LSM1|PRMT5|SNRPD3|SNRPD2|C1QBP|SF3B5|ZCRB1|SF3B6|GEMIN7|SNRPB2|LSM4|PUF60|CLNS1A|SNRPA|LSM3|RBFOX3|PRPF19|RALY|PPIE|SNRNP40|SRSF9|RSRC1|SMNDC1|RBM4|NOL3|SF3B4|SNRNP25|CWF19L1|UBL5|SMN1|DDX1|PRPF40B|BCAS2|MPHOSPH10|TXNL4B|RBM…	C5_GO:BP
KEGG_SPLICEOSOME	4.93993e-11	1.83766e-09	0.851339	-0.639778	-2.07606	125	HSPA2|SNRPG|LSM2|SNRPD1|PHF5A|SNRPF|SNRPB|ALYREF|PPIH|BUD31|MAGOHB|SNRPC|MAGOH|EIF4A3|PPIL1|SNRPE|SNRPA1|THOC3|PQBP1|LSM5|SNRPD3|SNRPD2|SF3B5|SF3B6|SNRPB2|LSM4|PUF60|CTNNBL1|SNRPA|LSM3|PRPF19|SNRNP27|CCDC12|PPIE|SNRNP40|SRSF9|SMNDC1|SF3B4|PRPF40B|BCAS2|HNRNPC|SART1|SNU13|NCBP2|LSM7|LSM6|U2AF1|USP39|CWC15|ISY1|RBM17|SRSF3|PCBP1|TXNL4A|SF3A3|EFTUD2|SF3A2|CRNKL1|DDX23|PRPF31|SRSF7|U2AF2|SRSF2|SNW1|P…	C2_CP:KEGG
GOCC_U2_TYPE_SPLICEOSOMAL_COMPLEX	1.50964e-10	3.60076e-09	0.826657	-0.673084	-2.12507	90	SNRPG|LSM2|SNRPD1|PHF5A|SNRPF|SNRPB|BUD31|MAGOHB|SNRPC|EIF4A3|PPIL1|SNRPE|SNRPA1|LSM5|SNRPD3|SNRPD2|SF3B5|SF3B6|SNRPB2|LSM4|LSM3|PRPF19|CCDC12|PPIE|SNRNP40|SF3B4|PRPF40B|BCAS2|SART1|MFAP1|RBMX2|SNRPGP15|SNU13|WBP4|GCFC2|RNF113A|LSM7|LSM6|CWC15|ISY1|TFIP11|TXNL4A|SF3A3|EFTUD2|SF3A2|CRNKL1|YJU2|PRPF31|U2AF2|SNW1|PRPF4|SF3B2|LSM8|HTATSF1|PRPF38A|SNIP1|CWC22|SYF2|PRPF6|DHX16|ZMAT2|CDC5L|CWC27|SF3B3|P…	C5_GO:CC
REACTOME_AUF1_HNRNP_D0_BINDS_AND_DESTABILIZES_MRNA	3.454e-09	4.83944e-08	0.774939	-0.734079	-2.15094	54	PSMA7|PSMB5|PSMD14|PSMC3|PSMD7|PSMA1|PSMA5|PSMB6|PSMD13|PSMB1|PSMC4|PSMD8|PSMD4|PSMD11|PSMB4|PSMA4|PSMB2|PSMD2|PSMD9|PSMA2|PSMA6|PSMD3|PSMC6|SEM1|PSMD10|PSMC5|PSMD12|PSMB7|PSMC2|PSMC1|PSMD1|PSMB8|PSME4|HSPB1|PSME2|RPS27A|PSME3|PSMA3|PSMD6|PSME1|PSMB9|UBB|EIF4G1|PSMA8|PSMF1|PSMB10|UBA52	C2_CP:REACTOME
REACTOME_REGULATION_OF_MRNA_STABILITY_BY_PROTEINS_THAT_BIND_AU_RICH_ELEMENTS	9.3546e-08	9.36202e-07	0.704976	-0.63984	-1.9958	85	EXOSC4|PSMA7|PSMB5|PSMD14|PSMC3|PSMD7|PSMA1|PSMA5|PSMB6|PSMD13|EXOSC8|PSMB1|PSMC4|PSMD8|EXOSC5|PSMD4|PSMD11|PSMB4|PSMA4|PSMB2|EXOSC1|PSMD2|PSMD9|PSMA2|PSMA6|YWHAZ|PSMD3|PSMC6|SEM1|PSMD10|PSMC5|PSMD12|PSMB7|PSMC2|PSMC1|PSMD1|PSMB8|PSME4|XPO1|EXOSC2|EXOSC6|HSPB1|PSME2|RPS27A|EXOSC3|PSME3|PSMA3|PSMD6|PSME1|PSMB9|UBB|EIF4G1|PSMA8|PSMF1|PSMB10|SET|YWHAB|UBA52	C2_CP:REACTOME
REACTOME_ACTIVATION_OF_THE_MRNA_UPON_BINDING_OF_THE_CAP_BINDING_COMPLEX_AND_EIFS_AND_SUBSEQUENT_BINDING_TO_43S	2.49075e-07	2.3439e-06	0.674963	-0.68421	-2.039	59	EIF4EBP1|EIF3I|RPS26|EIF2S2|RPS16|RPS7|RPS21|EIF3M|EIF4A1|EIF3J|EIF3K|FAU|RPS10|EIF3B|RPS18|RPS19|EIF3D|RPS13|EIF2S1|RPS3|RPS14|RPS20|RPS5|RPS15A|RPS29|RPSA|EIF4E|EIF3E|RPS27A|RPS17|RPS8|EIF1AX|RPS15|RPS9|RPS3A|RPS11|EIF3H|EIF2S3|RPS24|RPS27L|EIF4G1|EIF3F|EIF3C|RPS12|EIF4H|RPS2|EIF3G|RPS28|RPS4X|RPS27	C2_CP:REACTOME
GOCC_CATALYTIC_STEP_2_SPLICEOSOME	1.61598e-07	2.36521e-06	0.690132	-0.63692	-2.00572	86	SNRPG|LSM2|SNRPD1|SNRPF|SNRPB|ALYREF|BUD31|MAGOHB|MAGOH|EIF4A3|PPIL1|SNRPE|SNRPA1|SNRPD3|SNRPD2|SF3B6|SNRPB2|LSM3|PRPF19|RALY|PPIE|SNRNP40|BCAS2|HNRNPC|SART1|SNRPGP15|ESS2|DDX41|LSM7|U2AF1|HNRNPF|CWC15|DHX35|ISY1|TFIP11|SF3A3|FRG1|EFTUD2|SF3A2|CRNKL1|DDX23|PPIL3|SNW1|SRSF1|SF3B2|HNRNPR|HNRNPA2B1|CWC22|SYF2|PRPF6|HNRNPA3|CDC5L|GPATCH1|WDR83|SYNCRIP|CWC27|SF3B3|PLRG1|HNRNPM|ZCCHC8|DHX38|RBM22|RBMX|…	C5_GO:CC
GOCC_SPLICEOSOMAL_SNRNP_COMPLEX	1.81594e-07	2.59881e-06	0.690132	-0.678517	-2.0215	61	SNRPG|LSM2|SNRPD1|PHF5A|SNRPF|SNRPB|PPIH|SNRPC|SNRPE|SNRPA1|LSM5|SNRPD3|SNRPD2|SF3B5|SF3B6|SNRPB2|LSM4|SNRPA|LSM3|SNRNP40|PRPF40B|TXNL4B|SART1|RBMX2|SNRPGP15|SNU13|LSM7|LSM6|USP39|CD2BP2|TXNL4A|SF3A3|AAR2|EFTUD2|SF3A2|DDX23|PRPF31|PRPF4|SF3B2|LSM8|HTATSF1	C5_GO:CC
GOCC_PRECATALYTIC_SPLICEOSOME	2.79323e-07	3.74758e-06	0.674963	-0.700932	-2.0192	53	SNRPG|LSM2|SNRPD1|PHF5A|SNRPF|SNRPB|MAGOHB|SNRPE|SNRPA1|LSM5|SNRPD3|SNRPD2|SF3B5|SF3B6|SNRPB2|LSM4|LSM3|SF3B4|SART1|MFAP1|RBMX2|SNRPGP15|SNU13|WBP4|RNF113A|LSM7|LSM6|TXNL4A|SF3A3|EFTUD2|SF3A2|PRPF31|PRPF4|SF3B2|LSM8|PRPF38A|SNIP1|CWC22|PRPF6|DHX16|ZMAT2|CWC27|SF3B3	C5_GO:CC
REACTOME_MRNA_SPLICING_MINOR_PATHWAY	1.41288e-06	1.17214e-05	0.643552	-0.685533	-2.00427	52	SNRPG|LSM2|SNRPD1|SNRPF|POLR2F|POLR2I|SNRPB|POLR2K|SNRPE|POLR2H|ZMAT5|SNRPD3|SNRPD2|SF3B5|ZCRB1|SF3B6|POLR2J|GTF2F2|POLR2G|YBX1|SNRNP40|SF3B4|SNRNP25|POLR2D|SNU13|POLR2L|SNRNP48|NCBP2|TXNL4A|SNRNP35|EFTUD2|DDX23|POLR2E|SRSF7|SRSF2|SRSF1|SF3B2	C2_CP:REACTOME
GOBP_SPLICEOSOMAL_SNRNP_ASSEMBLY	2.32442e-06	7.23077e-05	0.627257	-0.712821	-1.99502	40	SNRPG|LSM2|SNRPD1|SNRPF|SNRPB|GEMIN6|GEMIN2|SNRPC|SNRPE|SRSF12|PRMT5|SNRPD3|SNRPD2|GEMIN7|LSM4|CLNS1A|PRPF19|SMN1|SART1|SNRPGP15|COIL|STRAP|TGS1|SMN2|PRMT7|CD2BP2|AAR2|PRPF31	C5_GO:BP
GOCC_SPLICEOSOMAL_TRI_SNRNP_COMPLEX	9.15128e-06	8.3006e-05	0.593325	-0.730465	-1.96232	33	SNRPG|LSM2|SNRPD1|SNRPF|SNRPB|PPIH|SNRPE|LSM5|SNRPD3|SNRPD2|LSM4|LSM3|TXNL4B|SART1|SNRPGP15|SNU13|LSM7|LSM6|USP39|CD2BP2|TXNL4A|EFTUD2|DDX23|PRPF31|PRPF4|LSM8	C5_GO:CC
GOBP_MRNA_TRANSPORT	4.44398e-05	0.000857013	0.557332	-0.521796	-1.68974	121	IGF2BP1|IGF2BP3|NUP37|NDC1|NXT1|NUTF2|DDX39A|ALYREF|EIF5AL1|RAE1|EIF5A|THOC3|NUP35|SLBP|ENY2|HSF1|SEC13|SARNP|NUP155|NXF5|EIF5A2|THOC6|NUP85|FYTTD1|CETN3|POLR2D|THOC7|NCBP2|NSUN2|LUZP4|THOC5|NUP88|AGFG1|UPF3B|XPO1|NUP54|PCID2|NUP93|AAAS|SRSF3|PABPN1|NUP43|ZC3H3|CETN2|SENP2|NUP160|SRSF7|NUP42|PEG10|SRSF1|LRPPRC|DDX19A|HNRNPA2B1|NUP107|SEH1L|CHTOP|HNRNPA3|DDX25	C5_GO:BP
REACTOME_MRNA_CAPPING	0.000217471	0.00109255	0.518848	-0.687486	-1.80807	29	POLR2F|POLR2I|POLR2K|POLR2H|GTF2H1|POLR2J|GTF2F2|POLR2G|GTF2H5|POLR2D|POLR2L|NCBP2|GTF2H3|POLR2E|CDK7|MNAT1|ERCC3|RNGTT|GTF2H4|GTF2F1|SUPT5H	C2_CP:REACTOME
GOCC_U12_TYPE_SPLICEOSOMAL_COMPLEX	0.000354197	0.00221459	0.498493	-0.689947	-1.79168	29	SNRPG|SNRPD1|PHF5A|SNRPF|SNRPB|SNRPE|ZMAT5|SNRPD3|SNRPD2|SF3B5|ZCRB1|SF3B6|YBX1|SF3B4|SNRNP25|SNRPGP15|SNRNP48|LSM7	C5_GO:CC
GOCC_U2_TYPE_CATALYTIC_STEP_2_SPLICEOSOME	0.000462048	0.00278093	0.498493	-0.683126	-1.79504	30	SNRPG|SNRPD1|SNRPF|SNRPB|BUD31|PPIL1|SNRPE|SNRPA1|SNRPD3|SNRPD2|SNRPB2|PRPF19|PPIE|SNRNP40|BCAS2|CWC15|EFTUD2|CRNKL1|SNW1|CWC22|SYF2|CDC5L|PLRG1	C5_GO:CC
GOBP_MRNA_MODIFICATION	0.000286493	0.00388598	0.498493	-0.688142	-1.80312	28	RPUSD2|TRUB1|PUS1|APOBEC1|DNAJB11|A1CF|TRMT61A|TRMT6|TRMT10C|HNRNPAB|TRUB2|DKC1|TRMT61B|METTL8|PUS7|NSUN2|WTAP|PCIF1	C5_GO:BP
REACTOME_TRANSPORT_OF_MATURE_MRNAS_DERIVED_FROM_INTRONLESS_TRANSCRIPTS	0.00129332	0.00511247	0.45506	-0.607374	-1.71884	42	NUP37|NDC1|ALYREF|RAE1|NUP35|SLBP|SEC13|NUP155|NUP85|CPSF3|NCBP2|NUP88|NUP54|NUP93|AAAS|NUP43|NUP160|EIF4E|FIP1L1|NUP42|CPSF4|NUP107|SEH1L|NUP50|NUP133|CPSF2|NUP62|NCBP1|SYMPK	C2_CP:REACTOME
REACTOME_SLBP_DEPENDENT_PROCESSING_OF_REPLICATION_DEPENDENT_HISTONE_PRE_MRNAS	0.00174863	0.00662167	0.45506	-0.796333	-1.67523	11	SNRPG|SNRPF|SNRPB|SNRPE|LSM10|SNRPD3|SLBP	C2_CP:REACTOME
REACTOME_PROCESSING_OF_CAPPED_INTRONLESS_PRE_MRNA	0.00178106	0.00670425	0.45506	-0.669897	-1.7465	28	SNRPG|SNRPF|SNRPB|SNRPE|CSTF2|LSM10|SNRPD3|SLBP|CPSF3|CLP1|NCBP2|PABPN1|CSTF1|FIP1L1|CPSF4|CSTF3|LSM11|NUDT21|PAPOLA	C2_CP:REACTOME
GOBP_REGULATION_OF_MRNA_METABOLIC_PROCESS	0.000820654	0.00930851	0.477271	-0.411173	-1.41783	288	IGF2BP1|HMX2|CELF3|MEIOC|PNLDC1|SLC39A5|NANOS3|CARHSP1|CACNG7|GDNF|NELFE|MAGOH|EIF4A3|EXOSC8|PKP3|E2F1|EXOSC5|SRSF12|SAP18|RBM42|APOBEC1|LSM1|TBRG4|C1QBP|A1CF|BARD1|ELAVL4|HSF1|PUF60|POLR2G|TTC5|PNPT1|HNRNPAB|SNRPA|YBX1|RBFOX3|PRPF19|RBM46|APEX1|SRSF9|CSDC2|NPM1|RBM4|RIDA|SF3B4|DAZ4|POLR2D|PAIP1|HNRNPC|BOLL|CPEB1|NCBP2|RBFOX1|HNRNPL|DND1|EXOSC2|PCID2|FASTK|SRSF3|RNPS1|PAF1|NCL|AGO2|PCBP4|ZC3H3|SE…	C5_GO:BP
REACTOME_TRANSPORT_OF_THE_SLBP_DEPENDANT_MATURE_MRNA	0.0027118	0.00963264	0.431708	-0.609678	-1.6546	35	NUP37|NDC1|ALYREF|RAE1|NUP35|SLBP|SEC13|NUP155|NUP85|NCBP2|NUP88|NUP54|NUP93|AAAS|NUP43|NUP160|EIF4E|NUP42|NUP107|SEH1L	C2_CP:REACTOME
GOBP_MRNA_3_END_PROCESSING	0.00184266	0.0174683	0.45506	-0.543008	-1.62287	63	NELFE|CSTF2|LSM10|SLBP|BARD1|HSF1|MBLAC1|PNPT1|SNRPA|CPSF3|POLR2D|CLP1|CPEB1|NCBP2|APP|TUT1|PAF1|ZC3H3|CSTF1|LEO1|FIP1L1|MTPAP|CPSF4L|SSU72|CPSF4|CSTF3|GRSF1|LSM11|NUDT21|CDC73|RPRD1A|PAPOLA|VIRMA|SUPT5H	C5_GO:BP
REACTOME_FGFR2_ALTERNATIVE_SPLICING	0.00607756	0.0196005	0.407018	-0.626596	-1.62397	27	POLR2F|POLR2I|POLR2K|POLR2H|POLR2J|GTF2F2|POLR2G|POLR2D|POLR2L|NCBP2|HNRNPF|POLR2E|ESRP1|GTF2F1|TIAL1|PTBP1|HNRNPM|TIA1|RBFOX2|POLR2C|HNRNPA1|NCBP1	C2_CP:REACTOME
REACTOME_DEADENYLATION_DEPENDENT_MRNA_DECAY	0.0072818	0.022856	0.407018	-0.540443	-1.58008	52	LSM2|EXOSC4|EIF4A3|EXOSC8|EXOSC5|LSM5|LSM1|EXOSC1|LSM4|EIF4A1|LSM3|PAIP1|CNOT9|CNOT11|LSM7|LSM6|HBS1L|EXOSC2|EXOSC6|NT5C3B|EIF4E|EXOSC3|EIF4G1|DCPS|CNOT3|PATL1	C2_CP:REACTOME
GOBP_SPLICEOSOMAL_COMPLEX_ASSEMBLY	0.00283604	0.0241925	0.431708	-0.533706	-1.57314	60	SNRPG|CELF3|SNRPD1|GEMIN6|GEMIN2|SNRPC|SNRPE|SRSF12|SNRPD2|PUF60|PRPF19|SRSF9|NOL3|SMN1|DDX1|GCFC2|SMN2|USP39|ISY1|PTBP2|TXNL4A|SF3A3|SF3A2|CRNKL1|DDX23|SRSF1|SRPK1|PRPF6|SRPK3|SRSF10	C5_GO:BP
REACTOME_MRNA_DECAY_BY_3_TO_5_EXORIBONUCLEASE	0.0150777	0.0430157	0.38073	-0.704515	-1.54796	13	EXOSC4|EXOSC8|EXOSC5|EXOSC1|HBS1L|EXOSC2|EXOSC6|NT5C3B|EXOSC3|DCPS	C2_CP:REACTOME
REACTOME_KSRP_KHSRP_BINDS_AND_DESTABILIZES_MRNA	0.015938	0.0449071	0.352488	-0.655981	-1.53839	17	EXOSC4|EXOSC8|EXOSC5|EXOSC1|YWHAZ|EXOSC2|EXOSC6|EXOSC3|AKT1|EXOSC9|KHSRP|MAPK14|DIS3	C2_CP:REACTOME
GOBP_MRNA_EXPORT_FROM_NUCLEUS	0.00703221	0.0476302	0.407018	-0.526104	-1.55246	59	NXT1|DDX39A|ALYREF|RAE1|THOC3|ENY2|SARNP|NUP155|NXF5|THOC6|NUP85|FYTTD1|POLR2D|THOC7|NCBP2|NSUN2|THOC5|NUP88|AGFG1|PCID2|NUP93|SRSF3|PABPN1|NUP160|DDX19A|HNRNPA2B1|NUP107|CHTOP|DDX25|IWS1|SMG5|DDX19B	C5_GO:BP
GOBP_REGULATION_OF_MRNA_PROCESSING	0.00753623	0.0499371	0.407018	-0.437266	-1.43014	137	HMX2|CELF3|SLC39A5|NELFE|MAGOH|SRSF12|SAP18|RBM42|C1QBP|BARD1|HSF1|PUF60|SNRPA|RBFOX3|PRPF19|SRSF9|RBM4|SF3B4|CPEB1|NCBP2|RBFOX1|HNRNPL|SRSF3|RNPS1|PAF1|NCL|PCBP4|ZC3H3|WTAP|CDK11B|LEO1|SRSF7|U2AF2|SRSF2|SNW1|RBM3|TRA2B|RBM11|PTCD2|ZC3H10|KHDRBS1|HNRNPA2B1|SRPK1|JMJD6|NUDT21|FXR1|CWC22|RBM7|CDC73|CDK11A|KHDRBS3|SRPK3|SRSF10|PAPOLA|VIRMA|IWS1|PTBP1|RBM23|SUPT5H|TIA1|DAZAP1|RBMY1B|HSPA8|RBFOX2|RBMX…	C5_GO:BP

## Sheet: LUAD_C6_v_C2
pathway	pval	padj	log2err	ES	NES	size	leadingEdge	category
REACTOME_PROCESSING_OF_CAPPED_INTRON_CONTAINING_PRE_MRNA	2.32425e-15	8.62025e-14	1.00732	-0.565602	-2.19284	237	SNRPG|SNRPF|SNRPA1|POLR2K|NUP37|LSM2|POLR2F|SNRPD1|NXT1|POLR2H|SNRPE|MAGOHB|PPIL1|SNRPB|NUP35|DDX39A|THOC3|EIF4A3|BUD31|PPIH|POLR2G|LSM5|PHF5A|SNRPD2|POLR2I|MAGOH|CSTF2|ALYREF|RAE1|SNRPC|NDC1|SNRNP25|SRSF9|SNRPB2|SARNP|PUF60|TXNL4A|POLR2J|POLR2D|SF3B6|PAPOLA|LSM7|NUP85|HNRNPC|CPSF3|SNRNP48|SF3B5|RBM17|SEC13|LSM4|HNRNPF|SLBP|CWC15|PPIL3|SMNDC1|SNRPD3|LSM3|SRSF3|SNRNP27|PABPN1|GCFC2|SNRPA|USP39|PRP…	C2_CP:REACTOME
REACTOME_MRNA_SPLICING	7.89654e-13	2.42867e-11	0.921426	-0.577892	-2.18514	186	SNRPG|SNRPF|SNRPA1|POLR2K|LSM2|POLR2F|SNRPD1|POLR2H|SNRPE|MAGOHB|PPIL1|SNRPB|EIF4A3|BUD31|PPIH|POLR2G|LSM5|PHF5A|SNRPD2|POLR2I|MAGOH|CSTF2|ALYREF|SNRPC|SNRNP25|SRSF9|SNRPB2|PUF60|TXNL4A|POLR2J|POLR2D|SF3B6|PAPOLA|LSM7|HNRNPC|CPSF3|SNRNP48|SF3B5|RBM17|LSM4|HNRNPF|CWC15|PPIL3|SMNDC1|SNRPD3|LSM3|SRSF3|SNRNP27|PABPN1|GCFC2|SNRPA|USP39|PRPF19|BCAS2|SRSF7|SNRNP35|CSTF1|SRSF2|LSM8|PQBP1|U2AF2|CPSF2|PCBP…	C2_CP:REACTOME
GOCC_SPLICEOSOMAL_COMPLEX	4.59381e-12	1.23267e-10	0.887075	-0.564547	-2.14877	190	SNRPG|SNRPF|SNRPA1|GEMIN2|LSM2|SNRPD1|SNRPE|MAGOHB|PPIL1|SNRPB|EIF4A3|BUD31|PPIH|LSM5|PHF5A|SNRPGP15|SNRPD2|MAGOH|ALYREF|SNRPC|SNRNP25|SNRPB2|CWF19L1|CLNS1A|TXNL4A|RHEB|SF3B6|LSM7|PTBP2|HNRNPC|PRPF39|SNRNP48|PRPF40B|SF3B5|RBM17|LSM4|HNRNPF|CWC15|PPIL3|PABPC1|SMNDC1|SNRPD3|RNF113A|LSM3|PPP1R8|RBMX2|TXNL4B|GCFC2|RBM3|SNRPA|USP39|PRPF19|BCAS2|PRKRIP1|SNRNP35|ZCCHC8|DHX32|RBMXL2|RALY|SRSF2|LSM8|U2AF2…	C5_GO:CC
KEGG_SPLICEOSOME	4.14249e-12	1.54101e-10	0.887075	-0.62817	-2.26809	125	SNRPG|SNRPF|SNRPA1|LSM2|SNRPD1|SNRPE|MAGOHB|PPIL1|SNRPB|THOC3|EIF4A3|BUD31|PPIH|LSM5|PHF5A|SNRPD2|MAGOH|ALYREF|SNRPC|SRSF9|SNRPB2|HSPA1A|PUF60|TXNL4A|SF3B6|LSM7|HNRNPC|PRPF40B|SF3B5|RBM17|LSM4|HSPA2|CWC15|SMNDC1|SNRPD3|LSM3|SRSF3|SNRNP27|SNRPA|USP39|PRPF19|BCAS2|SRSF7|SRSF2|LSM8|PQBP1|U2AF2|TRA2A|HSPA1B|PPIE|SF3B4|SNRNP40|NCBP2|SRSF6|CCDC12|PRPF31|PRPF18|PCBP1|SRSF10|PRPF4|CTNNBL1|CRNKL1|DDX23|RB…	C2_CP:KEGG
REACTOME_ACTIVATION_OF_THE_MRNA_UPON_BINDING_OF_THE_CAP_BINDING_COMPLEX_AND_EIFS_AND_SUBSEQUENT_BINDING_TO_43S	2.51441e-11	6.34135e-10	0.863415	-0.749919	-2.3763	59	RPS16|RPS21|RPS7|EIF4EBP1|EIF4A1|RPS3|RPS26|RPS10|RPS29|RPS19|RPS5|RPS3A|RPS18|EIF2S2|EIF2S1|RPS11|RPS20|RPS8|EIF3E|RPS14|EIF3J|RPS17|RPS24|RPS15A|EIF3I|RPS15|PABPC1|FAU|RPS13|RPS27A|RPS9|RPS6|RPSA|EIF3M|RPS27|EIF3K|RPS28|EIF3H|RPS12|EIF2S3|RPS2|EIF3D|RPS4X|EIF3B|EIF4A2	C2_CP:REACTOME
GOBP_MRNA_PROCESSING	1.20223e-11	8.57007e-10	0.875325	-0.444573	-1.82364	462	CELF3|SNRPG|RBFOX1|SNRPF|SNRPA1|PPARGC1A|GEMIN2|KHDRBS3|LSM2|SNRPD1|SRPK3|MBLAC1|SNRPE|MAGOHB|SRSF12|PPIL1|SNRPB|DDX39A|GEMIN7|THOC3|EIF4A3|BUD31|PPIH|UBL5|LSM1|LSM5|PHF5A|SNRPGP15|SNRPD2|C1QBP|PRMT5|MAGOH|CSTF2|MTPAP|GEMIN6|ALYREF|SCNM1|SNRPC|SNRNP25|SRSF9|AURKAIP1|SNRPB2|NOL3|CWF19L1|RAMAC|TBRG4|PUF60|CLNS1A|TXNL4A|TSEN34|NELFE|SAP18|POLR2D|SF3B6|SMN1|PAPOLA|LSM7|LSM10|ESRP1|RBM38|ELAVL4|PTBP2|…	C5_GO:BP
GOBP_RNA_SPLICING	2.31618e-11	1.44971e-09	0.863415	-0.455109	-1.8431	402	CELF3|SNRPG|RBFOX1|SNRPF|SNRPA1|PPARGC1A|GEMIN2|KHDRBS3|LSM2|SNRPD1|SRPK3|SNRPE|MAGOHB|SRSF12|PPIL1|SNRPB|DDX39A|GEMIN7|THOC3|EIF4A3|BUD31|PPIH|UBL5|LSM1|LSM5|PHF5A|SNRPGP15|SNRPD2|C1QBP|PRMT5|RTRAF|MAGOH|GEMIN6|RPS26|ALYREF|SCNM1|SNRPC|SNRNP25|PRMT1|SRSF9|TRPT1|SNRPB2|HSPA1A|NOL3|CWF19L1|PUF60|CLNS1A|TXNL4A|TSEN34|SAP18|SF3B6|SMN1|LSM7|LSM10|ESRP1|RBM38|ELAVL4|PTBP2|ARL6IP4|HNRNPC|RBM4|PRPF39|SN…	C5_GO:BP
GOBP_RNA_SPLICING_VIA_TRANSESTERIFICATION_REACTIONS	3.88486e-10	1.75494e-08	0.814036	-0.479621	-1.88111	291	CELF3|SNRPG|RBFOX1|SNRPF|SNRPA1|GEMIN2|KHDRBS3|LSM2|SNRPD1|SRPK3|SNRPE|MAGOHB|SRSF12|PPIL1|SNRPB|DDX39A|GEMIN7|EIF4A3|BUD31|PPIH|UBL5|LSM1|LSM5|PHF5A|SNRPGP15|SNRPD2|C1QBP|PRMT5|MAGOH|GEMIN6|ALYREF|SCNM1|SNRPC|SNRNP25|SRSF9|SNRPB2|NOL3|CWF19L1|PUF60|CLNS1A|TXNL4A|SAP18|SF3B6|SMN1|LSM7|PTBP2|HNRNPC|RBM4|PRPF39|SMN2|PRPF40B|SF3B5|RNU4ATAC|RBM17|LSM4|HNRNPF|RBM4B|CWC15|PPIL3|PABPC1|HMX2|SMNDC1|SNRPD…	C5_GO:BP
GOCC_U2_TYPE_SPLICEOSOMAL_COMPLEX	1.37033e-09	2.67422e-08	0.788187	-0.646588	-2.22622	90	SNRPG|SNRPF|SNRPA1|LSM2|SNRPD1|SNRPE|MAGOHB|PPIL1|SNRPB|EIF4A3|BUD31|LSM5|PHF5A|SNRPGP15|SNRPD2|SNRPC|SNRPB2|TXNL4A|SF3B6|LSM7|PRPF39|PRPF40B|SF3B5|LSM4|CWC15|SNRPD3|RNF113A|LSM3|RBMX2|GCFC2|PRPF19|BCAS2|LSM8|U2AF2|PPIE|SF3B4|SNRNP40|MFAP1|CCDC12|PRPF31|PRPF18	C5_GO:CC
REACTOME_AUF1_HNRNP_D0_BINDS_AND_DESTABILIZES_MRNA	3.15069e-09	5.4425e-08	0.774939	-0.730586	-2.27706	54	PSMB5|PSMD14|PSMA6|PSMA7|PSMA4|SEM1|PSMC6|PSMA5|PSMB4|HSPA1A|PSMB6|PSMD9|PSMD4|PSMA1|PSMD7|PSMD13|PSMC3|PSMA3|PSMD8|PSMC4|PSMA2|PABPC1|PSMD12|PSMB1|PSMD3|RPS27A|PSMC1|PSME1|PSMB7|PSMD10|PSME2|PSMD11|PSMC5|PSMB2	C2_CP:REACTOME
GOCC_CATALYTIC_STEP_2_SPLICEOSOME	2.79642e-07	3.15947e-06	0.674963	-0.600573	-2.04386	86	SNRPG|SNRPF|SNRPA1|LSM2|SNRPD1|SNRPE|MAGOHB|PPIL1|SNRPB|EIF4A3|BUD31|SNRPGP15|SNRPD2|MAGOH|ALYREF|SNRPB2|SF3B6|LSM7|HNRNPC|HNRNPF|CWC15|PPIL3|PABPC1|SNRPD3|LSM3|PRPF19|BCAS2|ZCCHC8|RALY|PPIE|SNRNP40|DDX41|WDR83|CRNKL1|DDX23|RBMX|DHX35|SRSF1|SNW1|U2AF1	C5_GO:CC
GOCC_SPLICEOSOMAL_SNRNP_COMPLEX	2.90933e-07	3.19726e-06	0.674963	-0.657487	-2.09342	61	SNRPG|SNRPF|SNRPA1|LSM2|SNRPD1|SNRPE|SNRPB|PPIH|LSM5|PHF5A|SNRPGP15|SNRPD2|SNRPC|SNRPB2|TXNL4A|SF3B6|LSM7|PRPF39|PRPF40B|SF3B5|RNU4ATAC|LSM4|SNRPD3|LSM3|RBMX2|TXNL4B|SNRPA|USP39	C5_GO:CC
GOCC_PRECATALYTIC_SPLICEOSOME	5.65694e-07	5.35746e-06	0.659444	-0.672419	-2.09603	53	SNRPG|SNRPF|SNRPA1|LSM2|SNRPD1|SNRPE|MAGOHB|SNRPB|LSM5|PHF5A|SNRPGP15|SNRPD2|SNRPB2|TXNL4A|SF3B6|LSM7|SF3B5|LSM4|SNRPD3|RNF113A|LSM3|RBMX2	C5_GO:CC
REACTOME_REGULATION_OF_MRNA_STABILITY_BY_PROTEINS_THAT_BIND_AU_RICH_ELEMENTS	1.45938e-06	1.38367e-05	0.643552	-0.586588	-1.99506	85	PSMB5|EXOSC4|PSMD14|PSMA6|PSMA7|PSMA4|SEM1|PSMC6|EXOSC1|PSMA5|PSMB4|EXOSC8|HSPA1A|PSMB6|PSMD9|PSMD4|PSMA1|PSMD7|PSMD13|YWHAZ|PSMC3|EXOSC5|PSMA3|PSMD8|PSMC4|PSMA2|EXOSC3|PABPC1|PSMD12|PSMB1|EXOSC2|PSMD3|RPS27A|PSMC1|PSME1|PSMB7|PSMD10|PSME2|PSMD11|PSMC5|PSMB2	C2_CP:REACTOME
REACTOME_MRNA_SPLICING_MINOR_PATHWAY	2.62883e-06	2.33447e-05	0.627257	-0.648351	-1.9979	52	SNRPG|SNRPF|POLR2K|LSM2|POLR2F|SNRPD1|POLR2H|SNRPE|SNRPB|POLR2G|SNRPD2|POLR2I|SNRNP25|TXNL4A|POLR2J|POLR2D|SF3B6|SNRNP48|SF3B5|SNRPD3|SRSF7|SNRNP35|SRSF2|ZMAT5|POLR2L|SF3B4|SNRNP40|YBX1|NCBP2|SRSF6|POLR2C|ZCRB1	C2_CP:REACTOME
GOBP_SPLICEOSOMAL_SNRNP_ASSEMBLY	8.22083e-06	0.000114497	0.593325	-0.685911	-2.07289	40	SNRPG|SNRPF|GEMIN2|LSM2|SNRPD1|SNRPE|SRSF12|SNRPB|GEMIN7|SNRPGP15|SNRPD2|PRMT5|GEMIN6|SNRPC|CLNS1A|SMN1|SMN2|RNU4ATAC|LSM4|SNRPD3|TGS1|PRPF19|STRAP|COIL|PRPF31|CD2BP2|GEMIN8|SRSF10|AAR2	C5_GO:BP
GOCC_SPLICEOSOMAL_TRI_SNRNP_COMPLEX	3.33467e-05	0.00018838	0.557332	-0.710076	-2.04936	33	SNRPG|SNRPF|LSM2|SNRPD1|SNRPE|SNRPB|PPIH|LSM5|SNRPGP15|SNRPD2|TXNL4A|LSM7|LSM4|SNRPD3|LSM3|TXNL4B|USP39|LSM8|PRPF31|PRPF18|CD2BP2|PRPF4|DDX23	C5_GO:CC
REACTOME_PROCESSING_OF_CAPPED_INTRONLESS_PRE_MRNA	3.18014e-05	0.000213306	0.557332	-0.733617	-2.0236	28	SNRPG|SNRPF|SNRPE|SNRPB|CSTF2|PAPOLA|LSM10|CPSF3|SLBP|SNRPD3|PABPN1|CSTF1|ZNF473|CPSF2|NCBP2|CLP1|CSTF3|CPSF4	C2_CP:REACTOME
GOCC_U12_TYPE_SPLICEOSOMAL_COMPLEX	0.000265537	0.00117127	0.498493	-0.673205	-1.91921	29	SNRPG|SNRPF|SNRPD1|SNRPE|SNRPB|PHF5A|SNRPGP15|SNRPD2|SNRNP25|SF3B6|LSM7|SNRNP48|SF3B5|SNRPD3|SNRNP35|RBMXL2|ZMAT5|SF3B4|YBX1	C5_GO:CC
REACTOME_MRNA_CAPPING	0.000320281	0.00160267	0.498493	-0.680008	-1.89876	29	POLR2K|POLR2F|POLR2H|POLR2G|POLR2I|POLR2J|POLR2D|MNAT1|CDK7|GTF2H5|POLR2L|GTF2H1|NCBP2|GTF2H3|POLR2C|RNGTT|ERCC3|GTF2F2	C2_CP:REACTOME
GOBP_SPLICEOSOMAL_COMPLEX_ASSEMBLY	0.000221888	0.00184139	0.518848	-0.567568	-1.84274	60	CELF3|SNRPG|GEMIN2|SNRPD1|SRPK3|SNRPE|SRSF12|SNRPD2|GEMIN6|SNRPC|SRSF9|NOL3|PUF60|TXNL4A|SMN1|PTBP2|PRPF39|SMN2|RNU4ATAC|DDX1|GCFC2|USP39|PRPF19	C5_GO:BP
GOCC_U2_TYPE_CATALYTIC_STEP_2_SPLICEOSOME	0.000583983	0.00230727	0.477271	-0.662016	-1.88747	30	SNRPG|SNRPF|SNRPA1|SNRPD1|SNRPE|PPIL1|SNRPB|BUD31|SNRPD2|SNRPB2|CWC15|SNRPD3|PRPF19|BCAS2|PPIE|SNRNP40	C5_GO:CC
GOCC_PRESPLICEOSOME	0.000583983	0.00230727	0.477271	-0.757347	-1.89184	17	SNRPG|SNRPB|SNRPGP15|SNRPC|LSM7|PRPF39|PRPF40B	C5_GO:CC
REACTOME_SLBP_DEPENDENT_PROCESSING_OF_REPLICATION_DEPENDENT_HISTONE_PRE_MRNAS	0.00192327	0.0074394	0.45506	-0.810124	-1.81943	11	SNRPG|SNRPF|SNRPE|SNRPB|LSM10|SLBP|SNRPD3|ZNF473|NCBP2	C2_CP:REACTOME
GOBP_MRNA_3_END_PROCESSING	0.00145812	0.00872687	0.45506	-0.527914	-1.73887	63	MBLAC1|CSTF2|MTPAP|NELFE|POLR2D|PAPOLA|LSM10|PNPT1|HSF1|CPSF3|SLBP|PABPC1|SNRPA|VIRMA|CSTF1|SSU72|BARD1|GRSF1|ZNF473|RPRD1A|CPSF2|LEO1|CPSF4L|NCBP2|ZC3H3|CLP1|CSTF3|CPSF4|RPRD1B|TENT4B|TUT1|PAF1|CCNT1	C5_GO:BP
REACTOME_TRANSPORT_OF_MATURE_MRNAS_DERIVED_FROM_INTRONLESS_TRANSCRIPTS	0.00283346	0.0102968	0.431708	-0.566244	-1.67226	42	NUP37|NUP35|ALYREF|RAE1|NDC1|NUP85|CPSF3|SEC13|SLBP|NUP42|NUP88|NUP54|CPSF2|SEH1L|NUP155|NCBP2|CPSF4|NUP133|AAAS|NUP205|CPSF1|NUP93	C2_CP:REACTOME
GOBP_NEGATIVE_REGULATION_OF_RNA_SPLICING	0.00298652	0.0152556	0.431708	-0.633885	-1.7033	25	SRSF12|C1QBP|RPS26|SRSF9|SAP18|PTBP2|RPS13|SRSF7|U2AF2|RBM42|SRSF6|PCBP4|SRSF10|RBMX	C5_GO:BP
REACTOME_FGFR2_ALTERNATIVE_SPLICING	0.00509235	0.0165929	0.407018	-0.603552	-1.64964	27	POLR2K|POLR2F|POLR2H|POLR2G|POLR2I|POLR2J|POLR2D|ESRP1|HNRNPF|TIA1|TIAL1|POLR2L|NCBP2|POLR2C	C2_CP:REACTOME
REACTOME_TRANSPORT_OF_THE_SLBP_DEPENDANT_MATURE_MRNA	0.00618444	0.0193995	0.407018	-0.56076	-1.62167	35	NUP37|NUP35|ALYREF|RAE1|NDC1|NUP85|SEC13|SLBP|NUP42|NUP88|NUP54|SEH1L|NUP155|NCBP2|NUP133|AAAS	C2_CP:REACTOME
REACTOME_DEADENYLATION_DEPENDENT_MRNA_DECAY	0.00788587	0.0236764	0.38073	-0.489876	-1.50956	52	EXOSC4|LSM2|EIF4A3|LSM1|EIF4A1|LSM5|EXOSC1|EXOSC8|LSM7|EXOSC5|LSM4|NT5C3B|EXOSC3|PABPC1|EXOSC2|PAIP1|LSM3|CNOT9|CNOT7|CNOT11|EDC3|HBS1L	C2_CP:REACTOME
GOBP_3_UTR_MEDIATED_MRNA_DESTABILIZATION	0.00672406	0.0283075	0.407018	0.702692	1.73446	17	TRIM71|ZFP36L1|ZFP36L2|UPF1|CPEB3|ZFP36|RBM24|MOV10	C5_GO:BP
REACTOME_MRNA_DECAY_BY_3_TO_5_EXORIBONUCLEASE	0.0106857	0.0309715	0.38073	-0.7185	-1.68178	13	EXOSC4|EXOSC1|EXOSC8|EXOSC5|NT5C3B|EXOSC3|EXOSC2	C2_CP:REACTOME
GOBP_MRNA_CIS_SPLICING_VIA_SPLICEOSOME	0.00875262	0.0347646	0.38073	-0.611041	-1.66244	26	SRSF12|SNRPC|CLNS1A|PRPF39|PRPF40B|RNU4ATAC|RBM17|CWC15|NCBP2|DDX23|SRSF1|DCPS|SART1	C5_GO:BP
GOBP_NEGATIVE_REGULATION_OF_MRNA_METABOLIC_PROCESS	0.0109786	0.0413288	0.38073	-0.417296	-1.43263	92	IGF2BP1|PKP1|SRSF12|E2F1|C1QBP|SRSF9|MEIOC|NELFE|SAP18|TRAF2|GDNF|ELAVL4|HNRNPC|PABPC1|PKP3|PAIP1|HNRNPAB|DAZL|SRSF7|DHX34|BARD1|TENT5D|U2AF2|RBM42|YBX1|SRSF6|TENT4B|PCBP4|DND1|NOCT|SRSF10|CCNT1|RBMX	C5_GO:BP

## Sheet: LUAD_C6_v_C3
pathway	pval	padj	log2err	ES	NES	size	leadingEdge	category
GOBP_MRNA_PROCESSING	4.09485e-26	2.56133e-23	1.32672	-0.594351	-1.76478	462	APOBEC2|CPSF4|GEMIN2|OVAAL|TSEN54|BUD31|SF3B6|SNRNP25|NOVA1|LSM5|METTL3|POLR2D|PRMT5|TBRG4|TSEN15|FAM50A|JMJD6|GEMIN7|PPIL1|PHF5A|LSM1|SNRNP40|PRPF4|SMN1|PCBP4|SRPK3|PRKRIP1|PNPT1|GEMIN6|SLBP|SNRPGP15|BCAS2|ZMAT5|CSTF2|SCNM1|NELFE|CLP1|SNRPE|SNRPG|ALYREF|SNRPD2|LSM2|PPIH|COIL|THOC7|TRUB2|TSEN34|SUPT4H1|TGS1|RBMX2|LSM10|USP39|ZPR1|RPUSD3|CPSF3|EIF4A3|SMN2|TXNL4B|PPP1R8|RAMAC|HSF1|WDR83|SNRPC|PTCD2…	C5_GO:BP
REACTOME_PROCESSING_OF_CAPPED_INTRON_CONTAINING_PRE_MRNA	3.47166e-24	6.19444e-22	1.27091	-0.667185	-1.95273	237	CPSF4|NUP42|BUD31|SF3B6|SNRNP25|NUP85|POLR2H|LSM5|ELAVL2|METTL3|POLR2D|POLR2J|POLR2K|PPIL1|PHF5A|SNRNP40|PRPF4|POLR2F|SLBP|BCAS2|ZMAT5|NDC1|CSTF2|POLR2G|CLP1|SNRPE|NUP37|SNRPG|ALYREF|SNRPD2|LSM2|NXT1|PPIH|NUP155|THOC7|NUP43|USP39|CPSF3|EIF4A3|RAE1|SNRPC|CWC15|SNRPB2|DNAJC8|PUF60|NUP35|U2AF1|CD2BP2|SNRPB|CSTF3|PPIL3|LSM7|MAGOH|NUP54|LSM3|NCBP2|PRCC|NUP205|THOC3|SF3B5|HNRNPC|THOC5|PPIE|CSTF1|NUP160…	C2_CP:REACTOME
GOBP_RNA_SPLICING	7.31711e-23	3.32862e-20	1.2379	-0.59935	-1.77517	402	GEMIN2|OVAAL|TSEN54|BUD31|SF3B6|SNRNP25|NOVA1|LSM5|METTL3|PRMT5|TSEN15|FAM50A|JMJD6|GEMIN7|FASTK|PPIL1|PHF5A|LSM1|SNRNP40|PRPF4|SMN1|PCBP4|RP9|SRPK3|PRKRIP1|TRPT1|GEMIN6|SNRPGP15|BCAS2|ZMAT5|SCNM1|CLP1|SNRPE|SNRPG|ALYREF|SNRPD2|LSM2|PPIH|COIL|THOC7|TSEN34|TGS1|RBMX2|LSM10|USP39|ZPR1|EIF4A3|SMN2|RPS13|TXNL4B|PPP1R8|WDR83|SNRPC|CWC15|SNRPB2|RBM4|PUF60|RALY|UBL5|U2AF1|CD2BP2|SNRPB|C1QBP|PPIL3|LSM7|K…	C5_GO:BP
GOBP_RNA_SPLICING_VIA_TRANSESTERIFICATION_REACTIONS	2.31856e-20	7.7347e-18	1.16907	-0.618084	-1.8162	291	GEMIN2|OVAAL|BUD31|SF3B6|SNRNP25|NOVA1|LSM5|METTL3|PRMT5|JMJD6|GEMIN7|PPIL1|PHF5A|LSM1|SNRNP40|PRPF4|SMN1|PCBP4|SRPK3|GEMIN6|SNRPGP15|BCAS2|SCNM1|SNRPE|SNRPG|ALYREF|SNRPD2|LSM2|PPIH|COIL|TGS1|RBMX2|USP39|EIF4A3|SMN2|TXNL4B|WDR83|SNRPC|CWC15|SNRPB2|RBM4|PUF60|RALY|UBL5|U2AF1|CD2BP2|SNRPB|C1QBP|PPIL3|LSM7|KHDC4|CLNS1A|RBM4B|MAGOH|RNF113A|LSM3|NCBP2|SF3B5|HNRNPC|DDX41|KHDRBS3|PPIE|SRSF9|RBM11|LSM8|L…	C5_GO:BP
REACTOME_MRNA_SPLICING	7.58049e-20	7.89003e-18	1.15122	-0.672244	-1.9567	186	CPSF4|BUD31|SF3B6|SNRNP25|POLR2H|LSM5|ELAVL2|POLR2D|POLR2J|POLR2K|PPIL1|PHF5A|SNRNP40|PRPF4|POLR2F|BCAS2|ZMAT5|CSTF2|POLR2G|CLP1|SNRPE|SNRPG|ALYREF|SNRPD2|LSM2|PPIH|USP39|CPSF3|EIF4A3|SNRPC|CWC15|SNRPB2|DNAJC8|PUF60|U2AF1|CD2BP2|SNRPB|CSTF3|PPIL3|LSM7|MAGOH|LSM3|NCBP2|PRCC|SF3B5|HNRNPC|PPIE|CSTF1|SRSF9|LSM8|LSM4|ZCRB1|SF3A3|GPKOW|SNRPD1|RNPS1|EFTUD2|PQBP1|POLR2L|GCFC2|SF3B4|DHX15|PRPF3|PRPF19|SNU…	C2_CP:REACTOME
GOCC_SPLICEOSOMAL_COMPLEX	6.2247e-19	3.56505e-17	1.12391	-0.66184	-1.92686	190	RHEB|GEMIN2|BUD31|SF3B6|SNRNP25|LSM5|PPIL1|PHF5A|SNRNP40|PRPF4|PRKRIP1|SNRPGP15|BCAS2|ZMAT5|SNRPE|SNRPG|ALYREF|SNRPD2|LSM2|PPIH|RBMX2|USP39|EIF4A3|TXNL4B|PPP1R8|WDR83|SNRPC|CWC15|SNRPB2|RALY|U2AF1|SNRPB|PPIL3|LSM7|CLNS1A|MAGOH|RNF113A|LSM3|ZNF830|SF3B5|LGALS3|HNRNPC|DDX41|PPIE|RBM28|TTF2|LSM8|LSM4|ZCRB1|TRA2A|SF3A3|GPKOW|PTBP2|SNRPD1|EFTUD2|ZCCHC8|SNIP1|DHX35|GCFC2|BUD13|SF3B4|DHX15|ZMAT2|PABPC1|…	C5_GO:CC
KEGG_SPLICEOSOME	8.97875e-13	3.21439e-11	0.921426	-0.668359	-1.90598	125	BUD31|SF3B6|LSM5|PPIL1|PHF5A|SNRNP40|PRPF4|BCAS2|SNRPE|SNRPG|ALYREF|SNRPD2|LSM2|PPIH|USP39|EIF4A3|SNRPC|CWC15|SNRPB2|PUF60|U2AF1|SNRPB|LSM7|MAGOH|LSM3|NCBP2|THOC3|SF3B5|HNRNPC|PPIE|SRSF9|LSM8|LSM4|TRA2A|SF3A3|HSPA6|SNRPD1|EFTUD2|PQBP1|HSPA2|SF3B4|DHX15|ZMAT2|PRPF3|PRPF19|SNU13|HSPA8|SF3B2|MAGOHB|SRSF7|SRSF2|RBMX|SRSF3|SRSF10|SNRPD3|CCDC12|PRPF38A|SRSF6|THOC1|SNRNP27|SNRPA1|PRPF6|TXNL4A|ISY1|LSM6|…	C2_CP:KEGG
GOCC_U2_TYPE_SPLICEOSOMAL_COMPLEX	2.15865e-11	5.03686e-10	0.863415	-0.694014	-1.944	90	BUD31|SF3B6|LSM5|PPIL1|PHF5A|SNRNP40|PRPF4|SNRPGP15|BCAS2|SNRPE|SNRPG|SNRPD2|LSM2|RBMX2|EIF4A3|SNRPC|CWC15|SNRPB2|SNRPB|LSM7|RNF113A|LSM3|SF3B5|PPIE|LSM8|LSM4|SF3A3|SNRPD1|EFTUD2|SNIP1|GCFC2|BUD13|SF3B4|ZMAT2|PRPF3|PRPF19|SNU13|SF3B2|MAGOHB|LUC7L2|CASC3|SNRPD3|CCDC12|PRPF38A|SNRPA1|PRPF6|MFAP1|TXNL4A|ISY1|SMU1|LSM6|SART1|HTATSF1|PLRG1|SNRPF|TFIP11|SF3A2|CDC5L|YJU2B|PRPF40B|SF3B3|SNW1|PRPF39|WBP4|…	C5_GO:CC
GOCC_CATALYTIC_STEP_2_SPLICEOSOME	4.66678e-09	7.17091e-08	0.761461	-0.660024	-1.83739	86	BUD31|SF3B6|PPIL1|SNRNP40|SNRPGP15|BCAS2|SNRPE|SNRPG|ALYREF|SNRPD2|LSM2|EIF4A3|WDR83|CWC15|SNRPB2|RALY|U2AF1|SNRPB|PPIL3|LSM7|MAGOH|LSM3|HNRNPC|DDX41|PPIE|SF3A3|SNRPD1|EFTUD2|ZCCHC8|DHX35|PABPC1|ESS2|PRPF19|SF3B2|MAGOHB|RBMX|SNRPD3|HNRNPA2B1|SNRPA1|PRPF6|HNRNPF|CACTIN|ISY1|SART1|PLRG1|SNRPF|TFIP11|SF3A2|CDC5L|MTREX|FRG1|SF3B3|HNRNPK|DDX23|SNW1|RBM22|XAB2|CRNKL1|PPWD1|DHX8|HNRNPH1|SYF2|SRRM1|SRSF1…	C5_GO:CC
REACTOME_ACTIVATION_OF_THE_MRNA_UPON_BINDING_OF_THE_CAP_BINDING_COMPLEX_AND_EIFS_AND_SUBSEQUENT_BINDING_TO_43S	7.43774e-09	1.19099e-07	0.761461	-0.712392	-1.9116	59	RPS5|RPS21|RPS10|RPS18|EIF3B|RPS13|EIF4EBP1|RPS7|EIF3E|RPS6|RPS3A|RPS27|EIF3I|EIF3M|EIF2S2|RPS29|RPS3|EIF3H|EIF2S1|RPSA|RPS15A|RPS8|FAU|EIF4A2|RPS14|EIF4A1|EIF3D|PABPC1|EIF3G|RPS9|RPS11|EIF4E|RPS20|EIF3F|RPS16|RPS27A|RPS25|RPS15|EIF4H|EIF1AX|RPS12|RPS17|RPS28|EIF3C|RPS23|EIF3J|RPS4Y1|RPS19|RPS4X|RPS24|RPS2	C2_CP:REACTOME
GOCC_SPLICEOSOMAL_SNRNP_COMPLEX	2.61255e-08	3.50192e-07	0.733762	-0.696472	-1.87421	61	OVAAL|SF3B6|LSM5|PHF5A|SNRNP40|PRPF4|SNRPGP15|SNRPE|SNRPG|SNRPD2|LSM2|PPIH|RBMX2|USP39|TXNL4B|SNRPC|SNRPB2|CD2BP2|SNRPB|LSM7|LSM3|SF3B5|LSM8|LSM4|SF3A3|SNRPD1|EFTUD2|ZMAT2|PRPF3|AAR2|SNU13|SF3B2|LUC7L2|SNRPD3|SNRPA1|PRPF6|TXNL4A|LSM6|SART1|HTATSF1|SNRPF|SF3A2|PRPF40B|SF3B3|DDX23|PRPF39|DDX39B|LUC7L|PRPF18|SNRPA	C5_GO:CC
REACTOME_MRNA_SPLICING_MINOR_PATHWAY	5.02412e-08	6.53659e-07	0.719513	-0.71614	-1.89048	52	SF3B6|SNRNP25|POLR2H|POLR2D|POLR2J|POLR2K|SNRNP40|POLR2F|ZMAT5|POLR2G|SNRPE|SNRPG|SNRPD2|LSM2|SNRPB|NCBP2|SF3B5|ZCRB1|SNRPD1|EFTUD2|POLR2L|SF3B4|SNU13|POLR2C|SF3B2|SRSF7|SRSF2|POLR2I|SNRNP35|SNRPD3|SRSF6|PRPF6|TXNL4A|POLR2E|NCBP1|SNRPF|SF3B3|PDCD7|GTF2F2|YBX1|DDX23|POLR2B|RNPC3|GTF2F1|DDX42|SRSF1	C2_CP:REACTOME
GOCC_PRECATALYTIC_SPLICEOSOME	8.27228e-08	1.00222e-06	0.704976	-0.705406	-1.86321	53	SF3B6|LSM5|PHF5A|PRPF4|SNRPGP15|SNRPE|SNRPG|SNRPD2|LSM2|RBMX2|SNRPB2|SNRPB|LSM7|RNF113A|LSM3|SF3B5|LSM8|LSM4|SF3A3|SNRPD1|EFTUD2|SNIP1|BUD13|SF3B4|ZMAT2|PRPF3|SNU13|SF3B2|MAGOHB|SNRPD3|PRPF38A|SNRPA1|PRPF6|MFAP1|TXNL4A|SMU1|LSM6|SART1|SNRPF|SF3A2|SF3B3|WBP4|DHX16|IK	C5_GO:CC
REACTOME_REGULATION_OF_MRNA_STABILITY_BY_PROTEINS_THAT_BIND_AU_RICH_ELEMENTS	4.28037e-07	4.38212e-06	0.674963	-0.627522	-1.74378	85	EXOSC2|PSMA6|PSMA2|HSPB1|PSMD10|PSMA7|EXOSC4|EXOSC3|PSMC2|PSMD13|PSMD3|PSMB1|PSMB4|SEM1|PSMB5|PSMC3|PSMA5|PRKCA|PSMD9|PSMD8|EXOSC8|PSMD4|PSMA1|EXOSC5|PSMD6|PSMD12|UBB|PSMD2|EXOSC6|PSMD5|PSMD11|PSME3|PABPC1|PSMC6|HSPA8|PSMC4|PSMC5|YWHAZ|PSMD14|EXOSC7|MAPKAPK2|MAPK14|RPS27A|PSMD7|EXOSC1|PSMB7|KHSRP|PSMC1|PSME1|SET|ELAVL1|PSMB2|UBA52|AKT1|PSME4|DIS3|XPO1|PSMB6|PSMA4|PSMB8|PRKCD	C2_CP:REACTOME
GOBP_SPLICEOSOMAL_SNRNP_ASSEMBLY	9.46458e-07	2.32953e-05	0.659444	-0.725072	-1.87528	40	GEMIN2|PRMT5|GEMIN7|SMN1|GEMIN6|SNRPGP15|SNRPE|SNRPG|SNRPD2|LSM2|COIL|TGS1|SMN2|SNRPC|CD2BP2|SNRPB|CLNS1A|LSM4|GEMIN8|SNRPD1|PRPF3|AAR2|PRPF19|GEMIN5|SRSF10|SNRPD3|PRPF6|DDX20|PRMT7|SART1|STRAP|SNRPF|USP4|SRSF12	C5_GO:BP
GOCC_SPLICEOSOMAL_TRI_SNRNP_COMPLEX	2.58703e-06	2.3968e-05	0.627257	-0.73418	-1.83163	33	LSM5|PRPF4|SNRPGP15|SNRPE|SNRPG|SNRPD2|LSM2|PPIH|USP39|TXNL4B|CD2BP2|SNRPB|LSM7|LSM3|LSM8|LSM4|SNRPD1|EFTUD2|ZMAT2|PRPF3|SNU13|SNRPD3|PRPF6|TXNL4A|LSM6|SART1|SNRPF	C5_GO:CC
REACTOME_AUF1_HNRNP_D0_BINDS_AND_DESTABILIZES_MRNA	5.5343e-06	3.89949e-05	0.610527	-0.668158	-1.77159	54	PSMA6|PSMA2|HSPB1|PSMD10|PSMA7|PSMC2|PSMD13|PSMD3|PSMB1|PSMB4|SEM1|PSMB5|PSMC3|PSMA5|PSMD9|PSMD8|PSMD4|PSMA1|PSMD6|PSMD12|UBB|PSMD2|PSMD5|PSMD11|PSME3|PABPC1|PSMC6|HSPA8|PSMC4|PSMC5|PSMD14|RPS27A|PSMD7|PSMB7|PSMC1|PSME1|PSMB2|UBA52|PSME4|PSMB6|PSMA4|PSMB8	C2_CP:REACTOME
REACTOME_DEADENYLATION_DEPENDENT_MRNA_DECAY	1.02042e-05	6.75666e-05	0.593325	-0.659751	-1.74162	52	EXOSC2|NT5C3B|LSM5|LSM1|EXOSC4|EXOSC3|LSM2|EIF4A3|CNOT11|LSM7|LSM3|EXOSC8|EIF4A2|LSM4|EXOSC5|EIF4A1|EXOSC6|EDC3|PABPC1|PAIP1|EIF4E|CNOT8|CNOT9|EXOSC7|EXOSC1|HBS1L|CNOT10|DCPS|CNOT4|LSM6	C2_CP:REACTOME
GOBP_SPLICEOSOMAL_COMPLEX_ASSEMBLY	3.57867e-06	6.90667e-05	0.627257	-0.65547	-1.75821	60	GEMIN2|OVAAL|SMN1|SRPK3|GEMIN6|SNRPE|SNRPG|SNRPD2|USP39|SMN2|SNRPC|PUF60|KHDC4|SRSF9|SF3A3|PTBP2|NOL3|SNRPD1|DDX1|GCFC2|PRPF19|LUC7L2|CELF5|SRSF10|SRPK2|SRSF6|SRPK1|PRPF6|TXNL4A|ISY1|NCBP1|CELF1|SF3A2|DDX23|PRPF39|SRSF12|DDX39B|LUC7L|CRNKL1|PSIP1|SRSF1|SLU7|LUC7L3|SF1	C5_GO:BP
GOBP_MRNA_3_END_PROCESSING	3.5886e-06	6.90667e-05	0.627257	-0.656399	-1.77057	63	CPSF4|POLR2D|PNPT1|SLBP|CSTF2|NELFE|CLP1|LSM10|CPSF3|HSF1|MBLAC1|SSU72|APP|BARD1|CSTF3|NCBP2|ZNF473|CSTF1|TUT1|RPRD1A|PABPC1|MTPAP|FIP1L1|AHCYL1|VIRMA|ZC3H3|GRSF1|RNF40|CDC73|CPSF7|CCNT1|NCBP1|CPSF1|PAPOLG|RPRD1B|NUDT21|CPSF4L|WDR33|LSM11|SNRPA|CDK9|PAF1|SUPT5H|CTR9|LEO1	C5_GO:BP
GOBP_REGULATION_OF_MRNA_METABOLIC_PROCESS	6.87826e-06	0.000122924	0.610527	-0.493318	-1.44966	288	EXOSC2|NT5C3B|NOVA1|METTL3|POLR2D|TBRG4|JMJD6|FASTK|LSM1|PCBP4|SRPK3|EXOSC3|PNPT1|POLR2G|FASTKD3|NELFE|IGF2BP1|RIDA|PKP3|APEX1|MEX3D|TTC5|EIF4A3|HSF1|PTCD2|PCID2|RBM4|PRKCA|NANOS1|PUF60|BARD1|C1QBP|MAGOH|EXOSC8|E2F1|NCBP2|HNRNPC|YTHDF1|KHDRBS3|NANOS3|SRSF9|MEIOC|RBM11|TRA2A|EXOSC5|SAP18|RNPS1|PNLDC1|SF3B4|PABPC1|SERBP1|DND1|PLEKHN1|PRPF19|PAIP1|HSPA8|SRSF7|ANGEL2|DHX34|TIA1|CASC3|SRSF2|RBMX|CELF5…	C5_GO:BP
GOCC_U12_TYPE_SPLICEOSOMAL_COMPLEX	4.96479e-05	0.000329244	0.557332	-0.710337	-1.73502	29	SF3B6|SNRNP25|PHF5A|SNRPGP15|ZMAT5|SNRPE|SNRPG|SNRPD2|SNRPB|LSM7|SF3B5|ZCRB1|SNRPD1|SF3B4|DHX15|SF3B2|SNRNP35|SNRPD3|SNRPF|SF3B3|PDCD7|YBX1|RNPC3	C5_GO:CC
REACTOME_PROCESSING_OF_CAPPED_INTRONLESS_PRE_MRNA	8.65109e-05	0.000461761	0.538434	-0.720199	-1.75488	28	CPSF4|SLBP|CSTF2|CLP1|SNRPE|SNRPG|LSM10|CPSF3|SNRPB|CSTF3|NCBP2|ZNF473|CSTF1|FIP1L1|SNRPD3|CPSF7|NCBP1|CPSF1|SNRPF|PABPN1|NUDT21|WDR33|LSM11	C2_CP:REACTOME
REACTOME_TRANSPORT_OF_MATURE_MRNAS_DERIVED_FROM_INTRONLESS_TRANSCRIPTS	9.51496e-05	0.00049312	0.538434	-0.673308	-1.73221	42	CPSF4|NUP42|NUP85|SLBP|NDC1|NUP37|ALYREF|NUP155|NUP43|CPSF3|RAE1|NUP35|NUP54|NCBP2|NUP205|NUP160|NUP88|SEC13|SEH1L|POM121|EIF4E|NUP188|FIP1L1|NCBP1|NUP133|CPSF1|NUP58|NUP62|NUP93|WDR33|NXF1	C2_CP:REACTOME
REACTOME_MRNA_CAPPING	9.99806e-05	0.000509697	0.538434	-0.702187	-1.71423	29	POLR2H|POLR2D|POLR2J|POLR2K|POLR2F|POLR2G|GTF2H2|GTF2H5|CDK7|GTF2H3|NCBP2|GTF2H1|MNAT1|ERCC2|POLR2L|POLR2C|POLR2I|ERCC3|POLR2E|NCBP1|GTF2H4|GTF2F2|POLR2B|SUPT5H|GTF2F1|RNGTT	C2_CP:REACTOME
REACTOME_TRANSPORT_OF_THE_SLBP_DEPENDANT_MATURE_MRNA	0.000146047	0.000707028	0.518848	-0.680467	-1.70674	35	NUP42|NUP85|SLBP|NDC1|NUP37|ALYREF|NUP155|NUP43|RAE1|NUP35|NUP54|NCBP2|NUP205|NUP160|NUP88|SEC13|SEH1L|POM121|EIF4E|NUP188|NCBP1|NUP133|NUP58|NUP62|NUP93|NXF1	C2_CP:REACTOME
GOBP_MRNA_CATABOLIC_PROCESS	5.55058e-05	0.0007387	0.557332	-0.494136	-1.43875	229	EXOSC2|NT5C3B|NUDT16L1|LSM5|METTL3|POLR2D|MRTO4|TBRG4|FASTK|LSM1|PCBP4|EXOSC4|EXOSC3|PNPT1|SMG5|POLR2G|FASTKD3|IGF2BP1|LSM2|RIDA|PKP3|APEX1|MEX3D|TTC5|EIF4A3|CNOT11|SMG8|PCID2|EIF3E|PRKCA|NANOS1|LSM7|MAGOH|EXOSC8|E2F1|NCBP2|HNRNPC|YTHDF1|NANOS3|MEIOC|TUT1|LSM4|EXOSC5|RNPS1|EXOSC6|NUDT12|EDC3|PNLDC1|PABPC1|SERBP1|DND1|PLEKHN1|PAIP1|MAGOHB|ANGEL2|DHX34|CASC3|EXOSC10|MTPAP|CNOT8|PELO|FMR1|EXOSC7|AGO…	C5_GO:BP
GOBP_MRNA_TRANSPORT	0.000127749	0.00144301	0.518848	-0.53652	-1.52582	121	NUP42|NUP85|POLR2D|CETN2|CETN3|SLBP|SMG5|NDC1|IGF2BP1|NUP37|ALYREF|NXT1|NUP155|THOC7|NUP43|PEG10|RAE1|HSF1|ENY2|PCID2|NUP35|IGF2BP3|NUP54|NCBP2|NUP205|THOC3|THOC5|NUP160|NUP88|NSUN2|SEC13|NUTF2|SEH1L|MX2|POM121|DDX39A|THOC6|SRSF7|DDX19B|SRSF3|NUP188|FMR1|G3BP2|SENP2|ZC3H3|THOC1|CHTOP|HNRNPA2B1|UPF3A|KHSRP|POLDIP3|GLE1|LRPPRC|POM121B|NCBP1|MCM3AP|NUP133|AHCTF1|EIF5AL1|PABPN1|NUP58|RANBP17|ALKBH5|U…	C5_GO:BP
GOCC_U2_TYPE_CATALYTIC_STEP_2_SPLICEOSOME	0.000314677	0.00166593	0.498493	-0.694422	-1.70027	30	BUD31|PPIL1|SNRNP40|BCAS2|SNRPE|SNRPG|SNRPD2|CWC15|SNRPB2|SNRPB|PPIE|SNRPD1|EFTUD2|PRPF19|SNRPD3|SNRPA1|PLRG1|SNRPF|CDC5L|SNW1|RBM22|XAB2|CRNKL1|DHX8|SYF2	C5_GO:CC
GOBP_REGULATION_OF_MRNA_PROCESSING	0.000159166	0.00174663	0.518848	-0.529394	-1.51013	137	NOVA1|JMJD6|PCBP4|SRPK3|NELFE|HSF1|PTCD2|RBM4|PUF60|BARD1|C1QBP|MAGOH|NCBP2|KHDRBS3|SRSF9|RBM11|TRA2A|SAP18|RNPS1|SF3B4|PRPF19|HSPA8|SRSF7|TIA1|SRSF2|RBMX|CELF5|SRSF3|WTAP|HNRNPL|FMR1|SRSF10|AHCYL1|VIRMA|ZC3H3|SRPK2|SRSF6|HNRNPA2B1|SRPK1|RNF40|CDC73|SMU1|RAVER1|CPSF7|HMX2|CCNT1|RBM3|NCBP1|CELF1|PRDX6|ZC3H10|KHDRBS2|RBM23|RBMY1B|HNRNPK|TRA2B|SNW1|DAZAP1|U2AF2|SRSF12|CDK11B|PTBP1|NUDT21|NSRP1|RBM10…	C5_GO:BP
GOBP_MRNA_MODIFICATION	0.00019797	0.00211224	0.518848	-0.701633	-1.72613	28	APOBEC2|METTL3|TRMT61A|TRMT61B|TRUB2|DKC1|PUS7|TRMT10C|RPUSD2|TRMT6|NSUN2|CMTR2|PUS1|PUS3|WTAP|VIRMA|CBLL1|PCIF1|HNRNPAB|TRUB1|DNAJB11|METTL8	C5_GO:BP
REACTOME_FGFR2_ALTERNATIVE_SPLICING	0.000688656	0.00269633	0.477271	-0.685194	-1.65824	27	POLR2H|POLR2D|POLR2J|POLR2K|POLR2F|POLR2G|NCBP2|ESRP1|POLR2L|POLR2C|TIA1|POLR2I|TIAL1|HNRNPF|POLR2E|ESRP2|NCBP1|GTF2F2|POLR2B|PTBP1|HNRNPH1|GTF2F1|RBFOX2	C2_CP:REACTOME
GOBP_NUCLEAR_TRANSCRIBED_MRNA_CATABOLIC_PROCESS	0.000610272	0.00524708	0.477271	-0.52058	-1.47668	119	EXOSC2|NT5C3B|POLR2D|MRTO4|LSM1|EXOSC4|EXOSC3|SMG5|POLR2G|IGF2BP1|EIF4A3|SMG8|PCID2|EIF3E|NANOS1|LSM7|MAGOH|EXOSC8|NCBP2|NANOS3|TUT1|LSM4|EXOSC5|RNPS1|EXOSC6|EDC3|PNLDC1|PABPC1|PAIP1|MAGOHB|DHX34|CASC3|EXOSC10|MTPAP|CNOT8|PELO|EXOSC7|AGO2|MLH1|PNRC2|UPF3A|DCPS|DXO|NCBP1|HELZ2|TENT4A|HNRNPAB|SSB|GSPT1|UPF3B|ETF1|NBDY|YBX1|DIS3|SAMD4B|SECISBP2|SMG7|XRN2|PRPF18|EIF4ENIF1|DHX9|CNOT6|SYNCRIP|SMG9|TENT…	C5_GO:BP
REACTOME_KSRP_KHSRP_BINDS_AND_DESTABILIZES_MRNA	0.00203366	0.00699737	0.431708	-0.716155	-1.59193	17	EXOSC2|EXOSC4|EXOSC3|EXOSC8|EXOSC5|EXOSC6|YWHAZ|EXOSC7|MAPK14|EXOSC1|KHSRP|AKT1|DIS3	C2_CP:REACTOME
GOBP_NEGATIVE_REGULATION_OF_MRNA_PROCESSING	0.00109963	0.00828695	0.45506	-0.670017	-1.64629	29	PCBP4|NELFE|BARD1|C1QBP|SRSF9|SAP18|RNPS1|SRSF7|RBMX|SRSF10|SRSF6|HNRNPA2B1|RNF40|CCNT1|HNRNPK|U2AF2|SRSF12|PTBP1|RBM10|SRSF4|CDK9|SUPT5H|CTR9	C5_GO:BP
GOBP_NEGATIVE_REGULATION_OF_MRNA_SPLICING_VIA_SPLICEOSOME	0.00130522	0.00946571	0.45506	-0.68438	-1.58718	20	PCBP4|C1QBP|SRSF9|SAP18|RNPS1|SRSF7|RBMX|SRSF10|SRSF6|HNRNPA2B1|HNRNPK|U2AF2|SRSF12|PTBP1|RBM10|SRSF4	C5_GO:BP
GOBP_NUCLEAR_TRANSCRIBED_MRNA_CATABOLIC_PROCESS_NONSENSE_MEDIATED_DECAY	0.00137133	0.00984526	0.45506	-0.620939	-1.58686	37	SMG5|EIF4A3|SMG8|EIF3E|MAGOH|NCBP2|RNPS1|PNLDC1|PABPC1|MAGOHB|DHX34|CASC3|EXOSC10|PNRC2|UPF3A|NCBP1|HELZ2|HNRNPAB|GSPT1|UPF3B|ETF1|SECISBP2|SMG7	C5_GO:BP
GOBP_MRNA_CLEAVAGE	0.00150265	0.0105459	0.45506	-0.680951	-1.57923	20	CPSF4|CSTF2|CPSF3|CSTF3|NCBP2|TUT1|POLR1H|POLR2I|FIP1L1|CPSF7|NCBP1|CPSF1|NUDT21|CPSF4L	C5_GO:BP
REACTOME_PROCESSING_OF_INTRONLESS_PRE_MRNAS	0.00342587	0.0106176	0.431708	-0.690069	-1.55826	19	CPSF4|CSTF2|CLP1|CPSF3|CSTF3|NCBP2|CSTF1|FIP1L1|CPSF7|NCBP1|CPSF1|PABPN1|NUDT21|WDR33	C2_CP:REACTOME
GOBP_REGULATION_OF_RNA_SPLICING	0.00156645	0.0109019	0.45506	-0.488233	-1.40432	151	NOVA1|FAM50A|JMJD6|FASTK|PCBP4|ZPR1|RPS13|RBM4|PUF60|C1QBP|MAGOH|KHDRBS3|SRSF9|METTL4|RBM11|ESRP1|TRA2A|SAP18|PTBP2|RNPS1|PQBP1|ILDR1|SF3B4|CLK2|PRPF19|HSPA8|SRSF7|TIA1|SRSF2|RBMX|CELF5|SRSF3|WTAP|HNRNPL|FMR1|SRSF10|SRPK2|GRSF1|SRSF6|HNRNPA2B1|SRPK1|HNRNPF|SMU1|RAVER1|HMX2|HNRNPLL|RBM3|ESRP2|NCBP1|CELF1|CCNL2|PRDX6|ZC3H10|KHDRBS2|RBM23|RBMY1B|RRP1B|HNRNPK|HNRNPH3|TRA2B|SNW1|DAZAP1|ZNF326|U2AF2|SR…	C5_GO:BP
REACTOME_SLBP_DEPENDENT_PROCESSING_OF_REPLICATION_DEPENDENT_HISTONE_PRE_MRNAS	0.0038997	0.011765	0.431708	-0.768133	-1.56567	11	SLBP|SNRPE|SNRPG|LSM10|SNRPB|NCBP2|ZNF473|SNRPD3|NCBP1|SNRPF|LSM11	C2_CP:REACTOME
REACTOME_MRNA_DECAY_BY_3_TO_5_EXORIBONUCLEASE	0.00426253	0.012676	0.407018	-0.753239	-1.60262	13	EXOSC2|NT5C3B|EXOSC4|EXOSC3|EXOSC8|EXOSC5|EXOSC6|EXOSC7|EXOSC1|HBS1L|DCPS|DIS3	C2_CP:REACTOME
GOBP_NEGATIVE_REGULATION_OF_RNA_SPLICING	0.00192212	0.0127226	0.45506	-0.676911	-1.62949	25	PCBP4|RPS13|C1QBP|SRSF9|SAP18|PTBP2|RNPS1|SRSF7|RBMX|SRSF10|SRSF6|HNRNPA2B1|HNRNPK|U2AF2|SRSF12|PTBP1|TMBIM6|RBM10|SRSF4|PTBP3	C5_GO:BP
GOBP_RNA_SPLICING_VIA_ENDONUCLEOLYTIC_CLEAVAGE_AND_LIGATION	0.00223034	0.0143268	0.431708	-0.797981	-1.62789	11	TSEN54|TSEN15|TRPT1|CLP1|TSEN34|RTCB|DDX1|TSEN2|ZBTB8OS|RTRAF	C5_GO:BP
GOBP_MRNA_METHYLATION	0.00410745	0.0227364	0.407018	-0.703197	-1.56123	16	METTL3|TRMT61A|TRMT61B|TRMT10C|TRMT6|NSUN2|CMTR2|WTAP|VIRMA|CBLL1|PCIF1|METTL8	C5_GO:BP
GOBP_REGULATION_OF_MRNA_POLYADENYLATION	0.00544981	0.0284368	0.407018	-0.65375	-1.51615	20	NELFE|HSF1|NCBP2|VIRMA|ZC3H3|RNF40|CPSF7|CCNT1|NCBP1|NUDT21|SNRPA|CDK9|SUPT5H|CTR9	C5_GO:BP
GOBP_REGULATION_OF_MRNA_CATABOLIC_PROCESS	0.00557336	0.0288111	0.407018	-0.46582	-1.34507	168	EXOSC2|NT5C3B|METTL3|POLR2D|TBRG4|FASTK|LSM1|PCBP4|EXOSC3|PNPT1|POLR2G|FASTKD3|IGF2BP1|RIDA|PKP3|APEX1|MEX3D|TTC5|EIF4A3|PCID2|PRKCA|NANOS1|MAGOH|EXOSC8|E2F1|HNRNPC|YTHDF1|NANOS3|MEIOC|EXOSC5|PNLDC1|PABPC1|SERBP1|DND1|PLEKHN1|PAIP1|ANGEL2|DHX34|CASC3|CNOT8|FMR1|EXOSC7|AGO2|MAPKAPK2|MAPK14|MLH1|MYD88|MYEF2|FASTKD2|NPM1|KHSRP|DCPS|ELAVL1|YTHDF2|CELF1|TENT4A|HNRNPAB|FASTKD1|AKT1|YTHDF3|ALKBH5|YBX3|Y…	C5_GO:BP
GOBP_REGULATION_OF_MRNA_3_END_PROCESSING	0.00606863	0.0308926	0.407018	-0.620586	-1.52674	28	NELFE|HSF1|BARD1|NCBP2|AHCYL1|VIRMA|ZC3H3|RNF40|CDC73|CPSF7|CCNT1|NCBP1|NUDT21|SNRPA|CDK9|PAF1|SUPT5H|CTR9|LEO1	C5_GO:BP
GOCC_MRNA_CLEAVAGE_FACTOR_COMPLEX	0.0115152	0.0315266	0.38073	-0.678534	-1.53734	19	CPSF4|CSTF2|CLP1|CPSF3|SSU72|CSTF1|FIP1L1|ZC3H3|CPSF7|CPSF1|NUDT21|CPSF4L|WDR33	C5_GO:CC
GOBP_REGULATION_OF_MRNA_SPLICING_VIA_SPLICEOSOME	0.00661739	0.0331062	0.407018	-0.499953	-1.40613	101	NOVA1|JMJD6|PCBP4|RBM4|PUF60|C1QBP|MAGOH|KHDRBS3|SRSF9|RBM11|TRA2A|SAP18|RNPS1|SF3B4|PRPF19|HSPA8|SRSF7|TIA1|SRSF2|RBMX|CELF5|SRSF3|WTAP|HNRNPL|FMR1|SRSF10|SRPK2|SRSF6|HNRNPA2B1|SRPK1|SMU1|RAVER1|HMX2|RBM3|NCBP1|CELF1|PRDX6|ZC3H10|KHDRBS2|RBM23|RBMY1B|HNRNPK|TRA2B|SNW1|DAZAP1|U2AF2|SRSF12|PTBP1|NSRP1|RBM10|SRSF4|KHDRBS1|RBM15|RAVER2|FXR1|SRRM1|RBM7|RBFOX2|SF1|SNRNP70|RBM39|RBMY1A1|NCL|DDX5|DYRK1A…	C5_GO:BP
GOBP_MRNA_SPLICE_SITE_SELECTION	0.00806181	0.0381298	0.38073	-0.603333	-1.52191	33	SNRPC|PUF60|KHDC4|SRSF9|SF3A3|PTBP2|NOL3|LUC7L2|CELF5|SRSF10|SRSF6|ISY1|CELF1|SF3A2|PRPF39|SRSF12|LUC7L|PSIP1|SRSF1|SLU7|LUC7L3|SF1	C5_GO:BP
GOBP_MRNA_EXPORT_FROM_NUCLEUS	0.00856049	0.0399224	0.38073	-0.537103	-1.43892	59	NUP85|POLR2D|SMG5|ALYREF|NXT1|NUP155|THOC7|RAE1|ENY2|PCID2|NCBP2|THOC3|THOC5|NUP160|NUP88|NSUN2|DDX39A|THOC6|DDX19B|SRSF3|THOC1|CHTOP|HNRNPA2B1|POLDIP3|GLE1|NCBP1|MCM3AP|NUP133|PABPN1|ALKBH5|DDX19A|DDX39B|SMG7|NUP93|NXF1|FYTTD1|IWS1|NUP214|SUPT6H|AKAP8L|THOC2|SARNP	C5_GO:BP
GOBP_MRNA_CIS_SPLICING_VIA_SPLICEOSOME	0.0085722	0.0399397	0.38073	-0.629663	-1.52521	26	SNRPC|CWC15|CLNS1A|NCBP2|CACTIN|DCPS|SART1|NCBP1|RBM17|PRPF40B|DDX23|PRPF39|WBP4|SRSF12|RBM22|WBP11|PSIP1|SRSF1|SF3A1|NCBP2L|PRPF40A|RNU4ATAC|SNRNP200|SFSWAP	C5_GO:BP
GOBP_POSITIVE_REGULATION_OF_MRNA_METABOLIC_PROCESS	0.00871578	0.0404206	0.38073	-0.477673	-1.35853	122	EXOSC2|NT5C3B|METTL3|POLR2D|LSM1|EXOSC3|PNPT1|POLR2G|IGF2BP1|RIDA|MEX3D|TTC5|HSF1|NANOS1|EXOSC8|NCBP2|YTHDF1|NANOS3|TRA2A|EXOSC5|PNLDC1|SF3B4|PABPC1|DND1|PLEKHN1|PRPF19|PAIP1|HSPA8|RBMX|CNOT8|EXOSC7|AGO2|MLH1|CDC73|KHSRP|DCPS|HMX2|RBM3|NCBP1|YTHDF2|CELF1|TENT4A|PRDX6|RBMY1B|YTHDF3|YBX1|TRA2B|SNW1|DAZAP1|DIS3|SAMD4B|NUDT21|GTPBP1|PAF1|EIF4ENIF1|LEO1|DHX9|ZC3HAV1|CNOT6|SYNCRIP|SNRNP70|PUM1|DHX36|NC…	C5_GO:BP
GOBP_NUCLEAR_TRANSCRIBED_MRNA_CATABOLIC_PROCESS_EXONUCLEOLYTIC	0.00889799	0.0410067	0.38073	-0.690568	-1.55468	17	EXOSC2|NT5C3B|EXOSC4|EXOSC3|POLR2G|EXOSC8|EXOSC5|EXOSC6|CNOT8|EXOSC7|DCPS|DIS3	C5_GO:BP
GOCC_MRNA_CLEAVAGE_AND_POLYADENYLATION_SPECIFICITY_FACTOR_COMPLEX	0.019237	0.0475268	0.352488	-0.682354	-1.46877	15	CPSF4|CSTF2|CPSF3|SSU72|FIP1L1|ZC3H3|CPSF7|CPSF1|NUDT21|CPSF4L|WDR33	C5_GO:CC

## Sheet: LUAD_C6_v_C4
pathway	pval	padj	log2err	ES	NES	size	leadingEdge	category
REACTOME_ACTIVATION_OF_THE_MRNA_UPON_BINDING_OF_THE_CAP_BINDING_COMPLEX_AND_EIFS_AND_SUBSEQUENT_BINDING_TO_43S	1.51578e-22	9.1019e-21	1.2295	-0.849216	-2.88278	59	RPS18|RPS21|RPS16|RPS5|RPS10|RPS3|RPS7|RPS13|RPS19|RPS9|RPS14|RPSA|FAU|RPS6|RPS8|RPS24|RPS17|RPS3A|EIF3E|RPS26|RPS28|RPS11|EIF4A1|RPS15|RPS2|RPS15A|RPS27L|RPS27|RPS29|RPS20|EIF3M|RPS23|RPS4X|RPS27A|EIF3G|EIF3I|EIF2S3|EIF3D|EIF3H|EIF3J|EIF3K|EIF4EBP1|RPS25|EIF3C|RPS12|EIF4B|EIF3F|EIF4A2|EIF3L|EIF2S2|PABPC1	C2_CP:REACTOME
REACTOME_PROCESSING_OF_CAPPED_INTRON_CONTAINING_PRE_MRNA	1.8217e-20	9.5715e-19	1.16907	-0.587823	-2.41672	237	SNRPG|ZMAT5|POLR2H|LSM2|POLR2F|BUD31|LSM3|SNRPE|PHF5A|POLR2K|NXT1|NUP35|THOC3|POLR2L|LSM4|POLR2I|SF3B6|MAGOHB|SNRPB|LSM7|SEC13|POLR2J|NUP37|SNRPC|SNU13|SNRPD2|PPIH|SNRPA|NUP88|THOC7|SNRPF|SARNP|POLR2G|MAGOH|DDX39A|CWC15|GCFC2|PPIL1|SNRPD1|GTF2F2|SF3B5|TXNL4A|PPIL3|SLBP|SNRNP25|HNRNPA1|EIF4A3|POLR2D|POLR2C|GTF2F1|SNRPD3|HNRNPF|SNRPB2|HNRNPC|ZCRB1|SNRNP35|PUF60|PQBP1|PRPF6|LSM5|SNRPN|CLP1|SNRNP27|C…	C2_CP:REACTOME
REACTOME_MRNA_SPLICING	8.25172e-18	3.71622e-16	1.08644	-0.607377	-2.42696	186	SNRPG|ZMAT5|POLR2H|LSM2|POLR2F|BUD31|LSM3|SNRPE|PHF5A|POLR2K|POLR2L|LSM4|POLR2I|SF3B6|MAGOHB|SNRPB|LSM7|POLR2J|SNRPC|SNU13|SNRPD2|PPIH|SNRPA|SNRPF|POLR2G|MAGOH|CWC15|GCFC2|PPIL1|SNRPD1|GTF2F2|SF3B5|TXNL4A|PPIL3|SNRNP25|HNRNPA1|EIF4A3|POLR2D|POLR2C|GTF2F1|SNRPD3|HNRNPF|SNRPB2|HNRNPC|ZCRB1|SNRNP35|PUF60|PQBP1|PRPF6|LSM5|SNRPN|CLP1|SNRNP27|CPSF3|CSTF1|POLR2E|SRSF3|SYF2|ELAVL2|PRPF19|SF3A2|U2AF1|SNRP…	C2_CP:REACTOME
GOCC_SPLICEOSOMAL_COMPLEX	1.0025e-16	3.07434e-15	1.05746	-0.592809	-2.36874	190	SNRPG|ZMAT5|LSM2|BUD31|LSM3|SNRPE|PHF5A|LSM4|MFAP1|SF3B6|MAGOHB|SNRPB|LSM7|CCDC12|SNRPC|SNU13|SNRPD2|TXNL4B|WDR83|PPIH|SNRPA|LGALS3|SNRPGP15|SNRPF|MAGOH|CWC15|YJU2|GCFC2|PPIL1|SNRPD1|SF3B5|DHX32|TXNL4A|CWF19L1|RBMX2|PPIL3|RBMXL2|SNRNP25|RNF113A|HNRNPA1|EIF4A3|SNRPD3|HNRNPF|SNRPB2|HNRNPC|DDX41|ZCRB1|SNRNP35|CLNS1A|PRPF6|LSM5|SNRPN|RALY|ZNF830|RBM3|PABPC1|RHEB|SYF2|AAR2|PRPF19|SF3A2|CIRBP|U2AF1|SNR…	C5_GO:CC
KEGG_SPLICEOSOME	3.80566e-12	5.44502e-11	0.887075	-0.602302	-2.27342	125	SNRPG|LSM2|BUD31|LSM3|SNRPE|PHF5A|THOC3|LSM4|SF3B6|MAGOHB|SNRPB|LSM7|CCDC12|SNRPC|SNU13|SNRPD2|PPIH|SNRPA|SNRPF|MAGOH|CWC15|PPIL1|SNRPD1|SF3B5|TXNL4A|HNRNPA1|EIF4A3|SNRPD3|SNRPB2|HNRNPC|PUF60|PQBP1|PRPF6|LSM5|SNRNP27|SRSF3|SYF2|PRPF19|SF3A2|U2AF1|SNRPA1|HSPA2|PPIE|CRNKL1|ZMAT2|NCBP2|BCAS2|SLU7|RBMX|HNRNPA1L2|ALYREF|DDX23|SMNDC1|XAB2|SRSF1|LSM6|SF3B4|AQR|USP39|PCBP1|SRSF9|PRPF4|LSM8|RBM22|RBM17|SR…	C2_CP:KEGG
GOBP_RNA_SPLICING	2.02092e-12	8.39893e-11	0.898671	-0.45071	-1.91837	402	NOVA1|SNRPG|RPS13|ZMAT5|LSM2|SAP18|RPS26|NOL3|C1QBP|GEMIN6|BUD31|UBL5|LSM3|SNRPE|RNU4ATAC|PHF5A|SREK1IP1|THOC3|LSM4|MFAP1|SF3B6|MAGOHB|SNRPB|LSM7|SNRPC|SNU13|SNRPD2|TXNL4B|WDR83|SMN1|RBFOX1|TRPT1|PPIH|LSM1|SNRPA|LSM10|KHDRBS3|LGALS3|THOC7|SNRPGP15|SNRPF|PRMT7|PRMT1|MAGOH|DDX39A|CWC15|YJU2|SMN2|GCFC2|PPIL1|SNRPD1|SF3B5|ESRP1|ARL6IP4|SCNM1|TXNL4A|CWF19L1|TSEN2|RBMX2|PPIL3|RBMXL2|TSEN54|SNRNP25|ESRP…	C5_GO:BP
GOBP_MRNA_PROCESSING	5.87785e-12	2.22886e-10	0.887075	-0.434851	-1.86945	462	NOVA1|TRUB2|SNRPG|ZMAT5|LSM2|SAP18|NOL3|C1QBP|GEMIN6|BUD31|UBL5|LSM3|SNRPE|RNU4ATAC|PHF5A|SREK1IP1|THOC3|LSM4|RPUSD3|ERN2|MFAP1|SF3B6|MAGOHB|SNRPB|LSM7|SNRPC|SNU13|SNRPD2|TXNL4B|WDR83|RAMAC|NELFE|SUPT4H1|SMN1|RBFOX1|PPIH|LSM1|SNRPA|LSM10|KHDRBS3|TUT1|LGALS3|THOC7|SNRPGP15|SNRPF|PRMT7|MAGOH|DDX39A|CWC15|YJU2|APOBEC2|SMN2|GCFC2|PPIL1|SNRPD1|SF3B5|ESRP1|ARL6IP4|SCNM1|HSF1|TXNL4A|CWF19L1|TSEN2|RBMX2|…	C5_GO:BP
GOBP_RNA_SPLICING_VIA_TRANSESTERIFICATION_REACTIONS	2.20151e-11	7.25343e-10	0.863415	-0.476147	-1.98366	291	NOVA1|SNRPG|LSM2|SAP18|NOL3|C1QBP|GEMIN6|BUD31|UBL5|LSM3|SNRPE|RNU4ATAC|PHF5A|LSM4|MFAP1|SF3B6|MAGOHB|SNRPB|LSM7|SNRPC|SNU13|SNRPD2|TXNL4B|WDR83|SMN1|RBFOX1|PPIH|LSM1|SNRPA|KHDRBS3|SNRPGP15|SNRPF|PRMT7|MAGOH|DDX39A|CWC15|YJU2|SMN2|GCFC2|PPIL1|SNRPD1|SF3B5|SCNM1|TXNL4A|CWF19L1|RBMX2|PPIL3|RBMXL2|SNRNP25|ESRP2|RNF113A|HNRNPA1|EIF4A3|SNRPD3|HNRNPF|SNRPB2|GEMIN7|PRMT5|HNRNPC|GEMIN8|DDX41|ZCRB1|SNRNP3…	C5_GO:BP
GOCC_U2_TYPE_SPLICEOSOMAL_COMPLEX	1.51513e-10	2.34218e-09	0.826657	-0.638632	-2.31361	90	SNRPG|LSM2|BUD31|LSM3|SNRPE|PHF5A|LSM4|MFAP1|SF3B6|MAGOHB|SNRPB|LSM7|CCDC12|SNRPC|SNU13|SNRPD2|SNRPGP15|SNRPF|CWC15|YJU2|GCFC2|PPIL1|SNRPD1|SF3B5|TXNL4A|RBMX2|RNF113A|EIF4A3|SNRPD3|SNRPB2|PRPF6|LSM5|SNRPN|SYF2|PRPF19|SF3A2|SNRPA1|PPIE|CRNKL1|ZMAT2|BCAS2|IK|WBP4|XAB2|LSM6|RNF113B|SF3B4|AQR|PRPF4|LSM8|RBM22	C5_GO:CC
REACTOME_MRNA_SPLICING_MINOR_PATHWAY	1.66785e-09	2.88104e-08	0.788187	-0.703929	-2.34576	52	SNRPG|ZMAT5|POLR2H|LSM2|POLR2F|SNRPE|POLR2K|POLR2L|POLR2I|SF3B6|SNRPB|POLR2J|SNU13|SNRPD2|SNRPF|POLR2G|SNRPD1|GTF2F2|SF3B5|TXNL4A|SNRNP25|POLR2D|POLR2C|GTF2F1|SNRPD3|ZCRB1|SNRNP35|PRPF6	C2_CP:REACTOME
GOCC_CATALYTIC_STEP_2_SPLICEOSOME	8.3626e-09	9.61699e-08	0.74774	-0.622549	-2.21286	86	SNRPG|LSM2|BUD31|LSM3|SNRPE|SF3B6|MAGOHB|SNRPB|LSM7|SNRPD2|WDR83|SNRPGP15|SNRPF|MAGOH|CWC15|PPIL1|SNRPD1|PPIL3|HNRNPA1|EIF4A3|SNRPD3|HNRNPF|SNRPB2|HNRNPC|DDX41|PRPF6|SNRPN|RALY|PABPC1|SYF2|PRPF19|SF3A2|U2AF1|SNRPA1|PPIE|CRNKL1|BCAS2|FRG1|SLU7|RBMX|ALYREF|ESS2|DDX23|XAB2|SRSF1|MTREX|AQR	C5_GO:CC
REACTOME_AUF1_HNRNP_D0_BINDS_AND_DESTABILIZES_MRNA	1.78781e-08	2.32415e-07	0.733762	-0.6811	-2.2848	54	PSMB6|RPS27A|PSMA7|PSMC3|PSMB5|PSMD8|PSMB4|UBA52|SEM1|PSMA1|PSMB7|PSMD4|PSMD13|PSMA4|PSMA5|PSMD7|PSMD9|PSMB8|PSMB1|PSMD14|PSMD12|PSMA6|PABPC1|PSMC4|UBB|PSMD3|PSMC6|PSMC5|PSME1|PSMD11|PSMF1|PSME3|PSMA3|HSPB1|PSMD6|PSMB10|PSMB2	C2_CP:REACTOME
REACTOME_REGULATION_OF_MRNA_STABILITY_BY_PROTEINS_THAT_BIND_AU_RICH_ELEMENTS	2.25884e-08	2.82019e-07	0.733762	-0.610401	-2.15395	85	EXOSC5|EXOSC4|PSMB6|RPS27A|EXOSC1|PSMA7|PSMC3|EXOSC8|PSMB5|PSMD8|PSMB4|UBA52|SEM1|PSMA1|PSMB7|PSMD4|PSMD13|PSMA4|PSMA5|EXOSC7|PSMD7|PSMD9|EXOSC2|PSMB8|PARN|PSMB1|PSMD14|PSMD12|PSMA6|PABPC1|ANP32A|PSMC4|UBB|PSMD3|PSMC6|PSMC5|EXOSC6|PSME1|PSMD11|YWHAZ|EXOSC9|PSMF1|PSME3|DIS3|EXOSC3|PSMA3|PRKCA|HSPB1|PSMD6|PSMB10|PSMB2	C2_CP:REACTOME
GOCC_SPLICEOSOMAL_SNRNP_COMPLEX	4.07667e-08	4.10215e-07	0.719513	-0.653657	-2.19896	61	SNRPG|LSM2|LSM3|SNRPE|RNU4ATAC|PHF5A|LSM4|SF3B6|SNRPB|LSM7|SNRPC|SNU13|SNRPD2|TXNL4B|PPIH|SNRPA|SNRPGP15|SNRPF|SNRPD1|SF3B5|TXNL4A|RBMX2|SNRPD3|SNRPB2|PRPF6|LSM5|SNRPN|AAR2|SF3A2|SNRPA1|ZMAT2|CD2BP2|DDX23|LSM6|USP39|PRPF4|LSM8|PRPF18|PRPF40B|SF3B2|SART1|SNRNP40	C5_GO:CC
GOCC_PRECATALYTIC_SPLICEOSOME	1.53451e-07	1.39187e-06	0.690132	-0.668989	-2.20015	53	SNRPG|LSM2|LSM3|SNRPE|PHF5A|LSM4|MFAP1|SF3B6|MAGOHB|SNRPB|LSM7|SNU13|SNRPD2|SNRPGP15|SNRPF|SNRPD1|SF3B5|TXNL4A|RBMX2|RNF113A|SNRPD3|SNRPB2|PRPF6|LSM5|SF3A2|SNRPA1|ZMAT2|IK|WBP4|LSM6|SF3B4|PRPF4|LSM8	C5_GO:CC
REACTOME_FGFR2_ALTERNATIVE_SPLICING	2.67816e-07	2.52027e-06	0.674963	-0.771741	-2.21725	27	POLR2H|POLR2F|POLR2K|POLR2L|POLR2I|POLR2J|POLR2G|GTF2F2|ESRP1|ESRP2|HNRNPA1|POLR2D|POLR2C|GTF2F1|HNRNPF	C2_CP:REACTOME
GOCC_U12_TYPE_SPLICEOSOMAL_COMPLEX	4.31976e-07	3.70923e-06	0.674963	-0.758486	-2.22838	29	SNRPG|ZMAT5|SNRPE|PHF5A|SF3B6|SNRPB|LSM7|SNRPD2|SNRPGP15|SNRPF|SNRPD1|SF3B5|RBMXL2|SNRNP25|SNRPD3|ZCRB1|SNRNP35	C5_GO:CC
GOBP_SPLICEOSOMAL_SNRNP_ASSEMBLY	3.51635e-07	4.66006e-06	0.674963	-0.703729	-2.17339	40	SNRPG|LSM2|GEMIN6|SNRPE|RNU4ATAC|LSM4|SNRPB|SNRPC|SNRPD2|SMN1|SNRPGP15|SNRPF|PRMT7|SMN2|SNRPD1|SNRPD3|GEMIN7|PRMT5|GEMIN8|CLNS1A|PRPF6|COIL|AAR2|PRPF19|GEMIN2	C5_GO:BP
REACTOME_MRNA_CAPPING	2.07585e-06	1.55812e-05	0.627257	-0.741517	-2.17418	29	POLR2H|CDK7|POLR2F|POLR2K|POLR2L|POLR2I|POLR2J|POLR2G|GTF2F2|CCNH|POLR2D|POLR2C|GTF2F1|GTF2H5|GTF2H2|POLR2E|GTF2H1|NCBP2|GTF2H4	C2_CP:REACTOME
GOCC_SPLICEOSOMAL_TRI_SNRNP_COMPLEX	3.49517e-06	2.44662e-05	0.627257	-0.720544	-2.14943	33	SNRPG|LSM2|LSM3|SNRPE|LSM4|SNRPB|LSM7|SNU13|SNRPD2|TXNL4B|PPIH|SNRPGP15|SNRPF|SNRPD1|TXNL4A|SNRPD3|PRPF6|LSM5|SNRPN|ZMAT2|CD2BP2|DDX23|LSM6|USP39|PRPF4|LSM8	C5_GO:CC
REACTOME_DEADENYLATION_DEPENDENT_MRNA_DECAY	0.000102847	0.000527195	0.538434	-0.57787	-1.92568	52	EXOSC5|LSM2|EXOSC4|EIF4A1|LSM3|LSM4|LSM7|EXOSC1|EXOSC8|LSM1|EXOSC7|EIF4B|EIF4A3|NT5C3B|EXOSC2|CNOT11|PARN|CNOT8|LSM5|EIF4A2|PABPC1|EXOSC6|CNOT10|EXOSC9|DIS3|EXOSC3|DCPS|EIF4E|LSM6|EDC3	C2_CP:REACTOME
REACTOME_SLBP_DEPENDENT_PROCESSING_OF_REPLICATION_DEPENDENT_HISTONE_PRE_MRNAS	0.00012802	0.000638074	0.518848	-0.831773	-1.90205	11	SNRPG|SNRPE|SNRPB|LSM10|SNRPF|SLBP|SNRPD3	C2_CP:REACTOME
GOCC_U2_TYPE_CATALYTIC_STEP_2_SPLICEOSOME	0.000209149	0.000903975	0.518848	-0.650484	-1.91419	30	SNRPG|BUD31|SNRPE|SNRPB|SNRPD2|SNRPF|CWC15|PPIL1|SNRPD1|SNRPD3|SNRPB2|SYF2|PRPF19|SNRPA1|PPIE|CRNKL1|BCAS2|XAB2|AQR|RBM22	C5_GO:CC
REACTOME_MRNA_DECAY_BY_3_TO_5_EXORIBONUCLEASE	0.000209899	0.000987623	0.518848	-0.81282	-1.92318	13	EXOSC5|EXOSC4|EXOSC1|EXOSC8|EXOSC7|NT5C3B|EXOSC2|EXOSC6|EXOSC9|DIS3|EXOSC3|DCPS	C2_CP:REACTOME
REACTOME_PROCESSING_OF_CAPPED_INTRONLESS_PRE_MRNA	0.000320791	0.00143956	0.498493	-0.662202	-1.93025	28	SNRPG|SNRPE|SNRPB|LSM10|SNRPF|SLBP|SNRPD3|CLP1|CPSF3|CSTF1|NCBP2|CSTF2|CPSF4|CSTF3|NUDT21|PABPN1|WDR33	C2_CP:REACTOME
REACTOME_KSRP_KHSRP_BINDS_AND_DESTABILIZES_MRNA	0.000782607	0.00317043	0.477271	-0.736007	-1.88033	17	EXOSC5|EXOSC4|EXOSC1|EXOSC8|EXOSC7|EXOSC2|PARN|EXOSC6|YWHAZ|EXOSC9|DIS3|EXOSC3	C2_CP:REACTOME
GOBP_NUCLEAR_TRANSCRIBED_MRNA_CATABOLIC_PROCESS_EXONUCLEOLYTIC	0.000938799	0.00425201	0.477271	-0.709032	-1.81854	17	EXOSC5|EXOSC4|EXOSC8|POLR2G|EXOSC7|NT5C3B|EXOSC2|CNOT8|EXOSC6|EXOSC9|DIS3|EXOSC3|DCPS	C5_GO:BP
GOCC_PRESPLICEOSOME	0.00188664	0.00616748	0.45506	-0.712337	-1.82197	17	SNRPG|SNRPB|LSM7|SNRPC|SNRPGP15|SNRPN|SF3A2	C5_GO:CC
GOBP_MRNA_3_END_PROCESSING	0.0032411	0.0118491	0.431708	-0.479044	-1.61892	63	NELFE|SNRPA|LSM10|TUT1|HSF1|SLBP|POLR2D|CLP1|CPSF3|CSTF1|LEO1|PABPC1|MBLAC1|MTPAP|GRSF1|ZC3H3|CDK9|NCBP2|CSTF2|PNPT1|SSU72|CPSF4|BARD1|CSTF3|PAF1|NUDT21|AHCYL1|WDR33|RPRD1A|VIRMA	C5_GO:BP
GOBP_MRNA_MODIFICATION	0.00343804	0.0123432	0.431708	-0.584813	-1.67734	28	TRUB2|RPUSD2|TRMT10C|HNRNPAB|APOBEC2|TRUB1|TRMT61A|PUS3|PUS1|TRMT61B|TRMT6|DNAJB11|A1CF|CMTR2|APOBEC1	C5_GO:BP
GOBP_MRNA_CLEAVAGE	0.00456929	0.015586	0.407018	-0.621332	-1.64888	20	POLR1H|POLR2I|TUT1|CPSF3|NCBP2|CSTF2|RNASE4|CPSF4|CSTF3|NUDT21	C5_GO:BP
GOBP_RNA_SPLICING_VIA_ENDONUCLEOLYTIC_CLEAVAGE_AND_LIGATION	0.00463813	0.0157564	0.407018	-0.739184	-1.70694	11	TRPT1|TSEN2|TSEN54|ZBTB8OS|TSEN34|RTRAF|CLP1|DDX1|RTCB	C5_GO:BP
GOBP_EXONUCLEOLYTIC_CATABOLISM_OF_DEADENYLATED_MRNA	0.00752653	0.0231527	0.407018	-0.696298	-1.67746	13	EXOSC5|EXOSC8|EXOSC7|NT5C3B|EXOSC2|CNOT8|EXOSC9|DIS3|EXOSC3|DCPS	C5_GO:BP
GOBP_MRNA_TRANSPORT	0.00775113	0.0236726	0.407018	-0.382844	-1.43244	121	EIF5A|NXT1|EIF5AL1|NUP35|THOC3|CETN3|NUTF2|SEC13|NUP37|IGF2BP1|NUP88|THOC7|SARNP|DDX39A|HSF1|SLBP|HNRNPA1|POLR2D|ENY2|PCID2|NDC1|SRSF3|CHTOP|GLE1|MX2|RAE1|DDX19B|THOC6|ZC3H3|LRPPRC|NUP58|NXF3|AAAS|NUP155|NCBP2|MVP|THOC5|NUP54|RANBP17|CETN2|HNRNPA1L2|ALYREF|NUP85|POLDIP3|SRSF1	C5_GO:BP
GOBP_REGULATION_OF_NUCLEAR_TRANSCRIBED_MRNA_CATABOLIC_PROCESS_NONSENSE_MEDIATED_DECAY	0.00881113	0.0263068	0.38073	-0.739531	-1.65229	10	HNRNPAB|MAGOH|EIF4A3|PABPC1|A1CF|DHX34|APOBEC1	C5_GO:BP
REACTOME_TRANSPORT_OF_MATURE_MRNAS_DERIVED_FROM_INTRONLESS_TRANSCRIPTS	0.014175	0.0352556	0.38073	-0.486143	-1.54461	42	NUP35|SEC13|NUP37|NUP88|SLBP|CPSF3|NDC1|RAE1|NUP58|AAAS|NUP155|NCBP2|NUP54|ALYREF|NUP85|EIF4E|CPSF4	C2_CP:REACTOME
GOBP_NUCLEAR_TRANSCRIBED_MRNA_CATABOLIC_PROCESS_NONSENSE_MEDIATED_DECAY	0.0145528	0.0386711	0.38073	-0.497955	-1.52515	37	EIF3E|PYM1|MAGOHB|HNRNPAB|MAGOH|EIF4A3|PARN|PABPC1|HELZ2|NCBP2|RNPS1|A1CF|UPF3A|DHX34|APOBEC1	C5_GO:BP
GOBP_NUCLEAR_TRANSCRIBED_MRNA_CATABOLIC_PROCESS	0.0160111	0.0418189	0.352488	-0.374873	-1.40189	119	EXOSC5|EXOSC4|EIF3E|PYM1|LSM4|MAGOHB|LSM7|MRTO4|IGF2BP1|EXOSC8|LSM1|TUT1|HNRNPAB|POLR2G|MAGOH|TOB1|EXOSC7|EIF4A3|POLR2D|NT5C3B|EXOSC2|PELO|PARN|CNOT8|PCID2|PABPC1|HELZ2|MTPAP|EXOSC6|NCBP2|EXOSC9|NANOS3|DIS3|EXOSC3|RNPS1|SSB|DCPS|NANOS1|A1CF|EDC3|DXO|NBDY|UPF3A|YBX1|DHX34|MLH1	C5_GO:BP
GOBP_MRNA_EXPORT_FROM_NUCLEUS	0.0171398	0.0440799	0.352488	-0.457705	-1.53012	59	NXT1|THOC3|NUP88|THOC7|SARNP|DDX39A|POLR2D|ENY2|PCID2|SRSF3|CHTOP|GLE1|RAE1|DDX19B|THOC6|NXF3|NUP155|NCBP2|THOC5|ALYREF|NUP85|POLDIP3	C5_GO:BP
GOBP_SPLICEOSOMAL_COMPLEX_ASSEMBLY	0.0197418	0.0495451	0.352488	-0.446188	-1.49537	60	SNRPG|NOL3|GEMIN6|SNRPE|RNU4ATAC|SNRPC|SNRPD2|SMN1|SMN2|GCFC2|SNRPD1|TXNL4A|PUF60|PRPF6|PRPF19|SF3A2|GEMIN2|CRNKL1|CELF5|SLU7|DDX1|DDX23|SRSF1|USP39|SRSF9|SRPK1	C5_GO:BP

## Sheet: LUAD_C6_v_C5
pathway	pval	padj	log2err	ES	NES	size	leadingEdge	category
REACTOME_MRNA_SPLICING	1.1974e-16	6.29136e-15	1.04763	-0.62369	-2.28502	186	SNRPA1|SNRPG|SNRPF|PPIH|SNRPB|POLR2I|MAGOHB|SNRPE|LSM4|POLR2H|LSM2|POLR2F|BUD31|SNRPC|POLR2K|PHF5A|SNRPB2|POLR2L|SNRPD2|PPIL1|POLR2J|SNRPD1|LSM5|PPIL3|MAGOH|POLR2G|SNRNP25|SF3B6|PABPN1|SNRPA|LSM3|SF3B5|EIF4A3|SNRNP35|TXNL4A|SF3B4|CWC15|ZCRB1|PPIE|ZMAT5|USP39|PRPF31|SNU13|ALYREF|SNRNP70|LSM7|CSTF2|CPSF3|SNRPD3|SRSF9|POLR2C|PUF60|SRSF3|SNRNP27|U2AF1L4|PCBP2|DNAJC8|HNRNPC|U2AF1|PQBP1|PRPF19|SNRPN|SM…	C2_CP:REACTOME
REACTOME_PROCESSING_OF_CAPPED_INTRON_CONTAINING_PRE_MRNA	1.74659e-15	7.59465e-14	1.01754	-0.579597	-2.19146	237	SNRPA1|SNRPG|SNRPF|NXT1|PPIH|SNRPB|POLR2I|MAGOHB|SNRPE|LSM4|POLR2H|LSM2|POLR2F|BUD31|THOC3|SNRPC|POLR2K|SEC13|PHF5A|SARNP|NUP37|SNRPB2|POLR2L|SNRPD2|PPIL1|POLR2J|SNRPD1|LSM5|PPIL3|MAGOH|NUP35|POLR2G|SNRNP25|SF3B6|PABPN1|SNRPA|LSM3|SF3B5|EIF4A3|NUP88|AAAS|SNRNP35|TXNL4A|THOC7|SF3B4|CWC15|ZCRB1|PPIE|ZMAT5|USP39|PRPF31|SLBP|SNU13|ALYREF|RAE1|SNRNP70|LSM7|DDX39A|THOC6|CSTF2|CPSF3|SNRPD3|SRSF9|POLR2C|…	C2_CP:REACTOME
GOCC_SPLICEOSOMAL_COMPLEX	1.36514e-12	3.99614e-11	0.91012	-0.58021	-2.16481	190	SNRPA1|SNRPG|SNRPF|PPIH|SNRPB|MAGOHB|SNRPE|LSM4|LSM2|BUD31|SNRPC|CCDC12|PHF5A|SNRPB2|SNRPD2|PPIL1|SNRPGP15|SNRPD1|LSM5|PPIL3|PRPF40B|MAGOH|CWF19L1|SNRNP25|SF3B6|SNRPA|LSM3|SF3B5|EIF4A3|SNRNP35|TXNL4A|CLNS1A|SF3B4|PPP1R8|DHX32|CWC15|ZCRB1|PPIE|ZMAT5|USP39|MFAP1|DDX41|PRPF31|RBMX2|SNU13|RALY|ALYREF|WDR83|SNRNP70|LSM7|SNRPD3|U2AF1L4|PRKRIP1|TRA2A|TXNL4B|HNRNPC|RNF113A|U2AF1|PRPF19|SNRPN|RBMXL2|SMNDC…	C5_GO:CC
KEGG_SPLICEOSOME	9.34054e-12	1.73734e-10	0.875325	-0.634467	-2.24431	125	SNRPA1|SNRPG|SNRPF|PPIH|SNRPB|MAGOHB|SNRPE|LSM4|LSM2|BUD31|THOC3|SNRPC|CCDC12|PHF5A|SNRPB2|SNRPD2|PPIL1|SNRPD1|LSM5|PRPF40B|HSPA1A|MAGOH|SF3B6|SNRPA|LSM3|SF3B5|EIF4A3|HSPA1B|HSPA2|TXNL4A|SF3B4|CWC15|PPIE|USP39|PRPF31|SNU13|ALYREF|SNRNP70|LSM7|SNRPD3|SRSF9|PUF60|SRSF3|SNRNP27|TRA2A|HNRNPC|U2AF1|PQBP1|PRPF19|SMNDC1|BCAS2|SRSF6|U2AF2|SYF2|CRNKL1|RBM17|SRSF10|DDX39B|LSM8|SNRNP40|PLRG1|PCBP1|NCBP2|ZMA…	C2_CP:KEGG
GOBP_RNA_SPLICING	4.60285e-12	2.65687e-10	0.887075	-0.475014	-1.88302	402	NOL3|SNRPA1|SNRPG|SNRPF|GEMIN7|PPIH|SNRPB|PPARGC1A|MAGOHB|SNRPE|LSM4|GEMIN6|LSM2|BUD31|THOC3|BRDT|ZBTB8OS|SNRPC|RBFOX1|UBL5|RPS26|C1QBP|TSEN34|PHF5A|SCNM1|SAP18|ESRP2|SNRPB2|SNRPD2|PPIL1|SNRPGP15|SNRPD1|LSM5|PPIL3|PRPF40B|HSPA1A|MAGOH|TRPT1|CWF19L1|SNRNP25|ARL6IP4|SF3B6|LSM1|SNRPA|LSM10|PRDX6|LSM3|SF3B5|EIF4A3|RBM42|RBM4|SNRNP35|PRMT7|TXNL4A|THOC7|PRMT1|SRPK3|CLNS1A|SF3B4|PPP1R8|DDX1|CWC15|ZCRB1|…	C5_GO:BP
GOBP_MRNA_PROCESSING	8.49266e-12	4.54839e-10	0.875325	-0.45119	-1.80096	462	NOL3|SNRPA1|SNRPG|SNRPF|AURKAIP1|RAMAC|GEMIN7|PPIH|SNRPB|PPARGC1A|MAGOHB|SNRPE|LSM4|GEMIN6|TRUB2|LSM2|BUD31|THOC3|BRDT|SNRPC|RBFOX1|UBL5|C1QBP|TSEN34|PHF5A|SCNM1|SAP18|ESRP2|SNRPB2|SNRPD2|PPIL1|SNRPGP15|SNRPD1|LSM5|PPIL3|PRPF40B|MAGOH|CWF19L1|SNRNP25|NELFE|ARL6IP4|SF3B6|LSM1|PABPN1|SNRPA|MBLAC1|LSM10|PRDX6|LSM3|SF3B5|EIF4A3|RPUSD3|RBM42|RBM4|SNRNP35|PRMT7|TXNL4A|THOC7|SRPK3|CLNS1A|SUPT4H1|SF3B4|P…	C5_GO:BP
REACTOME_ACTIVATION_OF_THE_MRNA_UPON_BINDING_OF_THE_CAP_BINDING_COMPLEX_AND_EIFS_AND_SUBSEQUENT_BINDING_TO_43S	4.04757e-11	1.16e-09	0.851339	-0.74101	-2.33847	59	RPS16|RPS21|RPS7|EIF4A1|RPS26|RPS17|RPS19|RPS8|RPS18|RPS11|EIF3I|RPS14|RPS10|RPS3A|RPS24|FAU|RPS3|RPS20|RPS27L|RPS9|RPS13|RPSA|RPS15A|RPS29|RPS5|EIF3E|EIF3K|EIF2S2|RPS27|EIF4EBP1|EIF3J|RPS15|RPS27A|EIF3M|RPS2|EIF3F|RPS4Y1|RPS6|EIF3H|EIF3C|RPS12|RPS23|RPS4X|RPS28|EIF3D|EIF2S1	C2_CP:REACTOME
GOBP_RNA_SPLICING_VIA_TRANSESTERIFICATION_REACTIONS	6.03785e-11	2.52957e-09	0.839089	-0.501147	-1.94257	291	NOL3|SNRPA1|SNRPG|SNRPF|GEMIN7|PPIH|SNRPB|MAGOHB|SNRPE|LSM4|GEMIN6|LSM2|BUD31|SNRPC|RBFOX1|UBL5|C1QBP|PHF5A|SCNM1|SAP18|ESRP2|SNRPB2|SNRPD2|PPIL1|SNRPGP15|SNRPD1|LSM5|PPIL3|PRPF40B|MAGOH|CWF19L1|SNRNP25|SF3B6|LSM1|SNRPA|PRDX6|LSM3|SF3B5|EIF4A3|RBM42|RBM4|SNRNP35|PRMT7|TXNL4A|SRPK3|CLNS1A|SF3B4|DDX1|CWC15|ZCRB1|PPIE|RBM4B|USP39|SMN1|MFAP1|DDX41|SMN2|PRPF31|RBMX2|SNU13|KHDRBS3|RALY|ALYREF|WDR83|SNR…	C5_GO:BP
GOCC_U2_TYPE_SPLICEOSOMAL_COMPLEX	1.52584e-10	3.6394e-09	0.826657	-0.667198	-2.26865	90	SNRPA1|SNRPG|SNRPF|SNRPB|MAGOHB|SNRPE|LSM4|LSM2|BUD31|SNRPC|CCDC12|PHF5A|SNRPB2|SNRPD2|PPIL1|SNRPGP15|SNRPD1|LSM5|PRPF40B|SF3B6|LSM3|SF3B5|EIF4A3|TXNL4A|SF3B4|CWC15|PPIE|MFAP1|PRPF31|RBMX2|SNU13|SNRNP70|LSM7|SNRPD3|RNF113A|PRPF19|SNRPN|BCAS2|U2AF2|SYF2|CRNKL1|LSM8|SNRNP40|SNIP1|WBP4|PLRG1|YJU2|ZMAT2|GCFC2	C5_GO:CC
REACTOME_AUF1_HNRNP_D0_BINDS_AND_DESTABILIZES_MRNA	7.09128e-10	1.65594e-08	0.801216	-0.739748	-2.29194	54	PSMA4|PSMB6|PSMD14|PSMD4|PSMB5|PSMB4|SEM1|PSMA1|PSMD7|PSMD8|PSMD13|HSPA1A|PSMA5|PSMA7|PSMC3|PSMD9|PSMC4|PSMA6|PSMB7|PSMB1|PSMB2|PSMC6|PSMC5|PSMD12|PSMC1|PSMA3|PSMD10|PSMA2|RPS27A|UBB|PSMF1|PSMB8|PSMD3|UBA52|PSMD11|PSMB10|PSMD6|PSMC2|HSPB1	C2_CP:REACTOME
REACTOME_MRNA_SPLICING_MINOR_PATHWAY	1.30943e-08	2.35884e-07	0.74774	-0.720043	-2.22026	52	SNRPG|SNRPF|SNRPB|POLR2I|SNRPE|POLR2H|LSM2|POLR2F|POLR2K|POLR2L|SNRPD2|POLR2J|SNRPD1|POLR2G|SNRNP25|SF3B6|SF3B5|SNRNP35|TXNL4A|SF3B4|ZCRB1|ZMAT5|SNU13|SNRPD3|POLR2C|GTF2F2|SRSF6|POLR2D|SNRNP40|YBX1|NCBP2|POLR2E|SRSF2|SRSF7	C2_CP:REACTOME
GOCC_SPLICEOSOMAL_SNRNP_COMPLEX	7.88086e-08	1.03577e-06	0.704976	-0.679517	-2.18263	61	SNRPA1|SNRPG|SNRPF|PPIH|SNRPB|SNRPE|LSM4|LSM2|SNRPC|PHF5A|SNRPB2|SNRPD2|SNRPGP15|SNRPD1|LSM5|PRPF40B|SF3B6|SNRPA|LSM3|SF3B5|TXNL4A|USP39|PRPF31|RBMX2|SNU13|SNRNP70|LSM7|SNRPD3|TXNL4B|SNRPN|RNU4ATAC|AAR2|CD2BP2|DDX39B|LSM8|SNRNP40	C5_GO:CC
REACTOME_REGULATION_OF_MRNA_STABILITY_BY_PROTEINS_THAT_BIND_AU_RICH_ELEMENTS	9.23603e-08	1.40321e-06	0.704976	-0.625417	-2.09481	85	EXOSC1|PSMA4|PSMB6|EXOSC4|PSMD14|PSMD4|PSMB5|PSMB4|SEM1|PSMA1|EXOSC5|PSMD7|PSMD8|PSMD13|EXOSC8|HSPA1A|PSMA5|PSMA7|PSMC3|PSMD9|PSMC4|PSMA6|PSMB7|PSMB1|PSMB2|PSMC6|PSMC5|PSMD12|PSMC1|PSMA3|PSMD10|EXOSC6|PSMA2|ANP32A|RPS27A|YWHAZ|UBB|PARN|PSMF1|PSMB8|PSMD3|UBA52|PSMD11|EXOSC2|PSMB10|PSMD6|EXOSC7|PSMC2|HSPB1	C2_CP:REACTOME
GOCC_CATALYTIC_STEP_2_SPLICEOSOME	1.43144e-07	1.64616e-06	0.690132	-0.607495	-2.04804	86	SNRPA1|SNRPG|SNRPF|SNRPB|MAGOHB|SNRPE|LSM2|BUD31|SNRPB2|SNRPD2|PPIL1|SNRPGP15|SNRPD1|PPIL3|MAGOH|SF3B6|LSM3|EIF4A3|CWC15|PPIE|DDX41|RALY|ALYREF|WDR83|LSM7|SNRPD3|HNRNPC|U2AF1|PRPF19|SNRPN|BCAS2|SYF2|CRNKL1|SNRNP40|PLRG1|FRG1|HNRNPF|SF3A3|HNRNPA1|SRSF1|SART1|RBMX|SF3A2|DHX38|ESS2|HNRNPA2B1|CWC22|PABPC1|ZCCHC8|GPATCH1	C5_GO:CC
GOCC_PRECATALYTIC_SPLICEOSOME	2.52474e-07	2.62783e-06	0.674963	-0.694761	-2.16594	53	SNRPA1|SNRPG|SNRPF|SNRPB|MAGOHB|SNRPE|LSM4|LSM2|PHF5A|SNRPB2|SNRPD2|SNRPGP15|SNRPD1|LSM5|SF3B6|LSM3|SF3B5|TXNL4A|SF3B4|MFAP1|PRPF31|RBMX2|SNU13|LSM7|SNRPD3	C5_GO:CC
GOBP_SPLICEOSOMAL_SNRNP_ASSEMBLY	3.87066e-07	7.25248e-06	0.674963	-0.725146	-2.12695	40	SNRPG|SNRPF|GEMIN7|SNRPB|SNRPE|LSM4|GEMIN6|LSM2|SNRPC|SNRPD2|SNRPGP15|SNRPD1|PRMT7|CLNS1A|SMN1|SMN2|PRPF31|SNRPD3|GEMIN8|PRMT5|PRPF19|RNU4ATAC|AAR2|GEMIN2|SRSF10|CD2BP2|COIL	C5_GO:BP
GOCC_U12_TYPE_SPLICEOSOMAL_COMPLEX	1.7837e-06	1.54368e-05	0.643552	-0.763667	-2.1176	29	SNRPG|SNRPF|SNRPB|SNRPE|PHF5A|SNRPD2|SNRPGP15|SNRPD1|SNRNP25|SF3B6|SF3B5|SNRNP35|SF3B4|ZCRB1|ZMAT5|LSM7|SNRPD3	C5_GO:CC
GOCC_SPLICEOSOMAL_TRI_SNRNP_COMPLEX	4.02114e-06	3.36313e-05	0.610527	-0.739836	-2.09012	33	SNRPG|SNRPF|PPIH|SNRPB|SNRPE|LSM4|LSM2|SNRPD2|SNRPGP15|SNRPD1|LSM5|LSM3|TXNL4A|USP39|PRPF31|SNU13|LSM7|SNRPD3|TXNL4B|SNRPN|CD2BP2|LSM8	C5_GO:CC
GOCC_U2_TYPE_CATALYTIC_STEP_2_SPLICEOSOME	3.534e-05	0.000225336	0.557332	-0.720808	-2.00807	30	SNRPA1|SNRPG|SNRPF|SNRPB|SNRPE|BUD31|SNRPB2|SNRPD2|PPIL1|SNRPD1|CWC15|PPIE|SNRPD3|PRPF19|BCAS2|SYF2|CRNKL1|SNRNP40|PLRG1	C5_GO:CC
REACTOME_MRNA_CAPPING	0.000332719	0.00188143	0.498493	-0.680546	-1.84688	29	POLR2I|POLR2H|POLR2F|POLR2K|POLR2L|POLR2J|POLR2G|CDK7|GTF2H5|MNAT1|POLR2C|GTF2F2|POLR2D|GTF2H1|SUPT5H|NCBP2|ERCC3|POLR2E	C2_CP:REACTOME
REACTOME_FGFR2_ALTERNATIVE_SPLICING	0.000916811	0.00441259	0.477271	-0.674053	-1.80471	27	POLR2I|POLR2H|POLR2F|POLR2K|ESRP2|POLR2L|POLR2J|POLR2G|POLR2C|TIA1|GTF2F2|ESRP1|POLR2D|NCBP2|POLR2E|HNRNPF|TIAL1|HNRNPA1	C2_CP:REACTOME
REACTOME_SLBP_DEPENDENT_PROCESSING_OF_REPLICATION_DEPENDENT_HISTONE_PRE_MRNAS	0.00269446	0.0107522	0.431708	-0.787576	-1.71927	11	SNRPG|SNRPF|SNRPB|SNRPE|LSM10|SLBP|SNRPD3	C2_CP:REACTOME
REACTOME_PROCESSING_OF_CAPPED_INTRONLESS_PRE_MRNA	0.0033616	0.0128454	0.431708	-0.635341	-1.70385	28	SNRPG|SNRPF|SNRPB|SNRPE|PABPN1|LSM10|SLBP|CSTF2|CPSF3|SNRPD3|CSTF1|NCBP2|CLP1|CSTF3|WDR33|PAPOLA	C2_CP:REACTOME
GOCC_PRESPLICEOSOME	0.00509319	0.0164001	0.407018	-0.708928	-1.71645	17	SNRPG|SNRPB|SNRPC|SNRPGP15|PRPF40B|SNRNP70|LSM7|SNRPN|U2AF2	C5_GO:CC
GOBP_NEGATIVE_REGULATION_OF_MRNA_METABOLIC_PROCESS	0.00421012	0.0192681	0.407018	-0.450124	-1.51702	92	IGF2BP1|PKP1|DAZ1|DAZ2|MEIOC|C1QBP|SAP18|PKP3|NELFE|DND1|TRAF2|GDNF|RBM42|TOB1|E2F1|HNRNPAB|SRSF9|PAIP1|HNRNPC|PCBP4|SRSF6|U2AF2|RNPS1|TENT5A|SRSF10|HNRNPA0|DHX34|TENT5B|SUPT5H|YBX1|TENT4B|AXIN2|SRSF7|CDK9|DAZL|ANGEL2	C5_GO:BP
GOBP_MRNA_CATABOLIC_PROCESS	0.00789478	0.031917	0.38073	-0.356449	-1.34163	229	IGF2BP1|PKP1|NANOS3|DAZ1|DAZ2|PYM1|EXOSC4|MAGOHB|MEIOC|LSM4|MRTO4|LSM2|PKP3|EXOSC5|EXOSC8|LSM5|HSPA1A|MAGOH|POLR2G|LSM1|DND1|RIDA|TRAF2|EIF4A3|HSPA1B|GDNF|TOB1|CNOT8|FASTK|CARHSP1|EIF3E|E2F1|LSM7|NUDT16L1|DXO|HNRNPAB|TBRG4|CNOT7|NPM1|EXOSC6|PNLDC1|PAIP1|UPF3A|TUT1|HNRNPC|PCBP4|FASTKD3|CNOT3|PELO|NUDT12|PLEKHN1|NBDY|SUPV3L1|PCID2|EXOSC10|APEX1|RNPS1|TTC5|PARN|POLR2D|FASTKD5|TENT5A|EDC3|MTPAP|HNRNP…	C5_GO:BP
GOBP_NEGATIVE_REGULATION_OF_RNA_SPLICING	0.0137316	0.0486602	0.38073	-0.607278	-1.61572	25	RPS26|C1QBP|SAP18|RBM42|RPS13|SRSF9|PCBP4|SRSF6|U2AF2|RNPS1|SRSF10|PTBP2|SRSF7|TMBIM6|RBMX|HNRNPA2B1|SRSF12	C5_GO:BP

## Sheet: LIHC_C3_v_C1
pathway	pval	padj	log2err	ES	NES	size	leadingEdge	category
REACTOME_ACTIVATION_OF_THE_MRNA_UPON_BINDING_OF_THE_CAP_BINDING_COMPLEX_AND_EIFS_AND_SUBSEQUENT_BINDING_TO_43S	3.44799e-06	8.0517e-05	0.627257	0.682174	1.92114	59	EIF4A1|RPS3|RPS24|RPS19|EIF2S3|RPSA|RPS2|RPS27A|RPS9|RPS6|EIF3L|RPS15|EIF2S2|RPS5|RPS3A|RPS21|RPS16|RPS10|RPS17|RPS4X|EIF3K|RPS11|RPS27|RPS13|RPS12|PABPC1|RPS18|EIF3D|RPS28|RPS29|RPS23|EIF3F|EIF3H|RPS20|RPS8|RPS15A|RPS7|RPS26|EIF3J|RPS25|EIF3E|EIF3B|EIF3G|EIF4B|RPS14	C2_CP:REACTOME

## Sheet: LIHC_C3_v_C2
pathway	pval	padj	log2err	ES	NES	size	leadingEdge	category
REACTOME_PROCESSING_OF_CAPPED_INTRON_CONTAINING_PRE_MRNA	1.14272e-14	2.40162e-12	0.986546	-0.603496	-2.07094	237	HNRNPR|NDC1|PRPF38A|POLR2D|NUP205|SF3A1|HNRNPL|EIF4A3|NUP155|HNRNPA3|NUP62|SNRPA1|FUS|MAGOH|NCBP2|ALYREF|NUP107|SEH1L|NUP188|CSTF2|RNPS1|U2AF2|HNRNPH1|LUZP4|U2SURP|THOC6|SF3B3|CWC27|DNAJC8|U2AF1|DHX9|NUP35|EFTUD2|PPIL1|SRRM2|SNRPC|PPIH|SF3A3|SNRNP40|HNRNPU|NUP85|SRSF2|FIP1L1|SRSF11|PTBP1|NUP93|NUP37|THOC5|NUP153|HNRNPA2B1|SRSF3|CD2BP2|DHX16|LSM6|PRPF4|CWC22|SEC13|HNRNPUL1|SRSF4|CDC5L|TRA2B|THOC1|…	C2_CP:REACTOME
GOBP_MRNA_PROCESSING	5.55107e-14	1.15129e-11	0.965328	-0.513087	-1.85088	462	HNRNPR|NELFE|PRPF38A|RBFOX1|PSIP1|POLR2D|ERN2|BARD1|BRDT|RBMY1B|SF3A1|PTBP3|RSRC1|AFF2|KHDRBS1|HNRNPL|EIF4A3|SFPQ|SART3|HNRNPA3|RBMY1D|SNRPA1|COIL|RBMY1J|IK|MAGOH|NCBP2|ALYREF|RBMY1E|APOBEC2|RNMT|RBMY1A1|RBM27|CSTF2|CMTR1|NONO|RNPS1|U2AF2|GEMIN5|CMTR2|HNRNPH1|THOC6|SF3B3|DDX41|CWC27|CDK11A|TSEN54|U2AF1|ZMAT2|RAMAC|DHX9|AKAP8L|SRSF12|EFTUD2|PPIL1|SRRM2|SNRPC|PPIH|SF3A3|SNRNP40|TCERG1|SON|LUC7L3|HN…	C5_GO:BP
GOBP_RNA_SPLICING	1.05656e-13	1.95651e-11	0.954542	-0.524341	-1.87612	402	HNRNPR|PRPF38A|RBFOX1|PSIP1|ILDR2|BRDT|RBMY1B|SF3A1|PTBP3|RSRC1|AFF2|KHDRBS1|HNRNPL|EIF4A3|SFPQ|SART3|HNRNPA3|RBMY1D|SNRPA1|COIL|RBMY1J|FUS|IK|MAGOH|NCBP2|ALYREF|RBMY1E|RBMY1A1|NONO|METTL4|RNPS1|U2AF2|GEMIN5|HNRNPH1|THOC6|SF3B3|DDX41|CWC27|RBM12B|TSEN54|U2AF1|ZMAT2|DHX9|AKAP8L|SRSF12|ILDR1|EFTUD2|PPIL1|SRRM2|SNRPC|PPIH|SF3A3|SNRNP40|RRAGC|TCERG1|SON|LUC7L3|HNRNPU|GPATCH1|RBMY1F|SRSF2|CELF5|CLK2|T…	C5_GO:BP
GOBP_RNA_SPLICING_VIA_TRANSESTERIFICATION_REACTIONS	2.03151e-11	2.17648e-09	0.863415	-0.539883	-1.89777	291	HNRNPR|PRPF38A|RBFOX1|PSIP1|RBMY1B|SF3A1|RSRC1|KHDRBS1|HNRNPL|EIF4A3|SFPQ|SART3|HNRNPA3|SNRPA1|COIL|RBMY1J|IK|MAGOH|NCBP2|ALYREF|RBMY1A1|RNPS1|U2AF2|GEMIN5|HNRNPH1|SF3B3|DDX41|CWC27|U2AF1|ZMAT2|DHX9|SRSF12|EFTUD2|PPIL1|SRRM2|SNRPC|PPIH|SF3A3|SNRNP40|SON|LUC7L3|HNRNPU|GPATCH1|RBMY1F|SRSF2|CELF5|PRPF4B|PTBP1|RBFOX2|THRAP3|HNRNPA2B1|RBFOX3|SRSF3|CD2BP2|DHX16|LSM6|HTATSF1|PRPF4|KHSRP|RBMXL1|CWC22|SMN…	C5_GO:BP
GOCC_SPLICEOSOMAL_COMPLEX	7.11812e-11	2.69651e-09	0.839089	-0.587448	-1.98356	190	DQX1|HNRNPR|MYEF2|PRPF38A|RBMY1B|SF3A1|EIF4A3|HNRNPA3|SNRPA1|IK|MAGOH|ALYREF|U2AF2|HNRNPH1|SF3B3|DDX41|CWC27|U2AF1|ZMAT2|EFTUD2|PPIL1|SRRM2|SNRPC|PPIH|SF3A3|SNRNP40|LUC7L3|HNRNPU|GPATCH1|SRSF2|TTF2|PRPF4B|PPP1R8|HNRNPA2B1|PRPF38B|DHX16|LSM6|HTATSF1|PRPF4|RBMXL1|CWC22|CACTIN|CDC5L|TRA2B|FRG1|RBM22|ZRSR2|CASC3|RBM28|HNRNPK|SNRPN|RBMXL2|SF3B1|SF3B4|GEMIN2|TFIP11|AQR|CWF19L2|SNRNP200|SF3A2|USP39|HNRN…	C5_GO:CC
REACTOME_MRNA_SPLICING	9.64923e-11	7.52088e-09	0.839089	-0.579839	-1.94259	186	HNRNPR|PRPF38A|POLR2D|SF3A1|HNRNPL|EIF4A3|HNRNPA3|SNRPA1|FUS|MAGOH|NCBP2|ALYREF|CSTF2|RNPS1|U2AF2|HNRNPH1|U2SURP|SF3B3|CWC27|DNAJC8|U2AF1|DHX9|EFTUD2|PPIL1|SRRM2|SNRPC|PPIH|SF3A3|SNRNP40|HNRNPU|SRSF2|FIP1L1|SRSF11|PTBP1|HNRNPA2B1|SRSF3|CD2BP2|DHX16|LSM6|PRPF4|CWC22|HNRNPUL1|SRSF4|CDC5L|TRA2B|RBM22|ZRSR2|CASC3|CPSF3|HNRNPD|HNRNPK|SNRPN|UPF3B|NUDT21|SF3B1|SF3B4|TFIP11|CSTF2T|AQR|PPIL4|DDX46|SNRNP20…	C2_CP:REACTOME
GOCC_CATALYTIC_STEP_2_SPLICEOSOME	1.62644e-09	4.98776e-08	0.788187	-0.674732	-2.08748	86	HNRNPR|SF3A1|EIF4A3|HNRNPA3|SNRPA1|MAGOH|ALYREF|HNRNPH1|SF3B3|DDX41|CWC27|U2AF1|EFTUD2|PPIL1|SRRM2|SF3A3|SNRNP40|HNRNPU|GPATCH1|PRPF4B|HNRNPA2B1|CWC22|CACTIN|CDC5L|FRG1|RBM22|HNRNPK|SNRPN|SF3B1|TFIP11|AQR|SNRNP200|SF3A2|HNRNPA1|LSM2|RBMX|RALY|SRRM1|ZCCHC8|SNRPB|PPIE|SRSF1|SNRPD2|HNRNPC|SLU7|DHX8|SNRPD1|LSM3|WDR83|SNRPB2|SYNCRIP|SNRPF|DHX38|XAB2|SNRPE|SNRPG|PRPF6	C5_GO:CC
KEGG_SPLICEOSOME	3.54902e-09	2.14739e-07	0.774939	-0.622652	-2.02557	125	PRPF38A|SF3A1|EIF4A3|HNRNPA3|SNRPA1|MAGOH|NCBP2|ALYREF|HSPA1B|U2AF2|U2SURP|SF3B3|U2AF1|ZMAT2|EFTUD2|PPIL1|SNRPC|PPIH|SF3A3|SNRNP40|TCERG1|HNRNPU|SRSF2|SRSF3|PRPF38B|DHX16|LSM6|PRPF4|HSPA1A|SRSF4|CDC5L|TRA2B|THOC1|RBM22|HSPA6|THOC3|HNRNPK|SF3B1|THOC2|SF3B4|AQR|DDX46|SNRNP200|SF3A2|USP39|HNRNPA1|WBP11|LSM2|SRSF10|HSPA1L|RBMX|SRSF9|SNRPB|DDX39B|PPIE|PHF5A|SRSF1|SNRPD2|HNRNPC|PRPF3|SLU7|PRPF40A|DHX8|…	C2_CP:KEGG
GOCC_U2_TYPE_SPLICEOSOMAL_COMPLEX	5.30005e-08	1.26416e-06	0.719513	-0.639594	-1.99217	90	PRPF38A|SF3A1|EIF4A3|SNRPA1|IK|U2AF2|SF3B3|CWC27|ZMAT2|EFTUD2|PPIL1|SRRM2|SNRPC|SF3A3|SNRNP40|LUC7L3|DHX16|LSM6|HTATSF1|PRPF4|CWC22|CDC5L|RBM22|CASC3|SNRPN|SF3B1|SF3B4|TFIP11|AQR|SNRNP200|SF3A2|SNIP1|LSM2|SMU1|MFAP1|SNRPB|PPIE|PHF5A|BUD13|SNRPD2|PRPF3|PRPF40A|DHX8|SNRPD1|LSM3|PRPF40B|SNRPB2|SNRPF|XAB2|SNRPE|PRPF39|SNRPG|PRPF6|LSM8	C5_GO:CC
GOCC_PRECATALYTIC_SPLICEOSOME	4.92922e-06	6.61336e-05	0.610527	-0.676719	-1.90834	53	PRPF38A|SF3A1|SNRPA1|IK|SF3B3|CWC27|ZMAT2|EFTUD2|SRRM2|SF3A3|PRPF38B|DHX16|LSM6|PRPF4|CWC22|SF3B1|SF3B4|SNRNP200|SF3A2|SNIP1|LSM2|SMU1|MFAP1|SNRPB|PHF5A|BUD13|SNRPD2|PRPF3|SNRPD1|LSM3|SNRPB2|SNRPF|SNRPE|SNRPG|PRPF6|LSM8	C5_GO:CC
REACTOME_TRANSPORT_OF_MATURE_MRNAS_DERIVED_FROM_INTRONLESS_TRANSCRIPTS	4.27591e-05	0.000544639	0.557332	-0.673982	-1.85691	42	NDC1|NUP205|NUP155|NUP62|NCBP2|ALYREF|NUP107|SEH1L|NUP188|NUP35|NUP85|FIP1L1|NUP93|NUP37|NUP153|SEC13|CPSF3|NUP43|TPR|SLBP|NUP214|NUP98|POM121|NUP160|NUP133|AAAS|CPSF4|NCBP1	C2_CP:REACTOME
GOCC_SPLICEOSOMAL_SNRNP_COMPLEX	0.000258048	0.0018217	0.498493	-0.59983	-1.7492	61	SF3A1|SNRPA1|SF3B3|ZMAT2|EFTUD2|SNRPC|PPIH|SF3A3|SNRNP40|LUC7L3|CD2BP2|LSM6|HTATSF1|PRPF4|SNRPN|SF3B1|SNRNP200|SF3A2|USP39|LSM2|SNRPB|DDX39B|PHF5A|SNRPD2|PRPF3|PRPF40A|OVAAL|SNRPD1|LSM3|PRPF40B|SNRPB2|SNRPF|SNRPE|PRPF39|SNRPG|PRPF6|LSM8|RNU4ATAC|LSM5|LUC7L2|SNRPA|DDX23|RBMX2|LUC7L|PRPF31|TXNL4A|SNRPD3|SF3B2|RNU6ATAC	C5_GO:CC
REACTOME_TRANSPORT_OF_THE_SLBP_DEPENDANT_MATURE_MRNA	0.000213211	0.00205236	0.518848	-0.689317	-1.82926	35	NDC1|NUP205|NUP155|NUP62|NCBP2|ALYREF|NUP107|SEH1L|NUP188|NUP35|NUP85|NUP93|NUP37|NUP153|SEC13|NUP43|TPR|SLBP|NUP214|NUP98|POM121|NUP160|NUP133|AAAS	C2_CP:REACTOME
GOBP_REGULATION_OF_RNA_SPLICING	0.000210038	0.00211466	0.518848	-0.489254	-1.61354	151	RBFOX1|ILDR2|BRDT|RBMY1B|PTBP3|AFF2|KHDRBS1|HNRNPL|FUS|MAGOH|RBMY1A1|METTL4|RNPS1|U2AF2|HNRNPH1|RBM12B|SRSF12|ILDR1|SON|HNRNPU|SRSF2|CELF5|CLK2|PTBP1|RBFOX2|THRAP3|HNRNPA2B1|RBFOX3|SRSF3|RBMXL1|HSPA1A|ZPR1|CWC22|NSRP1|SRSF4|RRP1B|TRA2B|RBM22|DAZAP1|HNRNPK|DDX17|FXR1|CELF4|RAVER2|SF3B4|HMX2|WTAP|RBM15|RBM12|HNRNPA1|SLC39A5|CDK12|SRSF10|HABP4|SMU1|NCL|RBMX|SRSF9|SETX|SFSWAP|JMJD6|SRRM1|CLK3|SRPK1|S…	C5_GO:BP
GOBP_SPLICEOSOMAL_COMPLEX_ASSEMBLY	0.00056197	0.00460318	0.477271	-0.582564	-1.69783	60	PSIP1|SF3A1|SRSF12|SNRPC|SF3A3|LUC7L3|CELF5|SMN1|ZRSR2|SMN2|CELF4|SF3B1|GEMIN2|SNRNP200|SF3A2|USP39|SRSF10|SRSF9|SETX|SFSWAP|DDX39B|SRPK1|KHDC4|SRSF1|SNRPD2|SLU7|OVAAL|SNRPD1|DDX1|SNRPE|PRPF39|SNRPG|NCBP1|PRPF6|CELF3|YTHDC1|SF1|RNU4ATAC|LUC7L2|DDX23|LUC7L|CRNKL1|SRPK2|RBM5|TXNL4A|GCFC2	C5_GO:BP
GOBP_MRNA_TRANSPORT	0.000674987	0.00533507	0.477271	-0.49357	-1.58523	121	NDC1|POLR2D|NUP205|NUP155|HNRNPA3|NUP62|NCBP2|ALYREF|NUP107|SEH1L|NUP188|IGF2BP3|LUZP4|THOC6|UPF3A|DHX9|AKAP8L|NUP35|CETN3|NUP85|MCM3AP|NUP93|NUP37|SENP2|IGF2BP1|AGFG1|THOC5|NUP153|HNRNPA2B1|SRSF3|KHSRP|SEC13|SETD2|THOC1|THOC3|UPF3B|NXT1|THOC2|NUP43|HNRNPA1|SMG1|TPR|FYTTD1|SMG7|SLBP|NUP214|NPIPA1|DDX39B|MX2|NXF5|PCID2|SRSF1|DDX39A|NUP98|POM121|NUP160|SUPT6H|NUP133|AAAS	C5_GO:BP
GOBP_REGULATION_OF_MRNA_PROCESSING	0.00088779	0.00664241	0.477271	-0.47327	-1.54559	137	NELFE|RBFOX1|BARD1|RBMY1B|KHDRBS1|HNRNPL|MAGOH|NCBP2|RBMY1A1|RNPS1|U2AF2|CDK11A|DHX9|SRSF12|SON|HNRNPU|SRSF2|CELF5|CDK11B|PTBP1|RBFOX2|THRAP3|HNRNPA2B1|RBFOX3|SRSF3|RBMXL1|CWC22|CPSF6|RNF40|NSRP1|SRSF4|TRA2B|CDC73|DAZAP1|HNRNPK|DDX17|FXR1|NUDT21|CELF4|RAVER2|SF3B4|HMX2|WTAP|RBM15|HNRNPA1|SLC39A5|SRSF10|SMU1|NCL|RBMX|SRSF9|SFSWAP|JMJD6|SRRM1|SRPK1|DYRK1A|RAVER1|NUP98|VIRMA|CPSF7	C5_GO:BP
GOBP_REGULATION_OF_MRNA_METABOLIC_PROCESS	0.00100879	0.0073983	0.45506	-0.410279	-1.44328	288	MYEF2|NELFE|RBFOX1|POLR2D|BARD1|RBMY1B|SAMD4B|KHDRBS1|HNRNPL|EIF4A3|TUT4|FUS|MAGOH|NCBP2|RBMY1A1|RNPS1|U2AF2|CDK11A|DCP2|DHX9|SRSF12|MEX3D|PRKCD|SON|HNRNPU|SRSF2|CELF5|CNOT1|CNOT8|CDK11B|PLEKHN1|DHX34|PTBP1|RBFOX2|EXOSC2|CARHSP1|IGF2BP1|THRAP3|HNRNPA2B1|RBFOX3|SRSF3|CNOT6|E2F1|KHSRP|RBMXL1|CWC22|ELAVL4|CPSF6|RNF40|NSRP1|SRSF4|SCGB1A1|TTC5|TRA2B|CNOT3|CDC73|SERBP1|NBAS|CASC3|DAZAP1|HNRNPD|HNRNPK|D…	C5_GO:BP
GOBP_ALTERNATIVE_MRNA_SPLICING_VIA_SPLICEOSOME	0.00234497	0.0144402	0.431708	-0.521484	-1.58209	75	RBFOX1|RSRC1|KHDRBS1|HNRNPL|SFPQ|RBMY1J|MAGOH|RBMY1A1|RNPS1|DHX9|SRSF12|HNRNPU|RBMY1F|SRSF2|CELF5|PTBP1|RBFOX2|THRAP3|RBFOX3|NSRP1|TRA2B|DDX17|FXR1|CELF4|RAVER2|KDM1A|WTAP|RBM15|CDK13|HNRNPA1|SMU1|RBMX|SRSF9|SFSWAP|SRSF1|RAVER1|SLU7|ESRP2	C5_GO:BP
GOBP_REGULATION_OF_MRNA_SPLICING_VIA_SPLICEOSOME	0.00260368	0.0156978	0.431708	-0.486755	-1.54154	101	RBFOX1|RBMY1B|KHDRBS1|HNRNPL|MAGOH|RBMY1A1|RNPS1|U2AF2|SRSF12|SON|HNRNPU|SRSF2|CELF5|PTBP1|RBFOX2|THRAP3|HNRNPA2B1|RBFOX3|SRSF3|RBMXL1|CWC22|NSRP1|SRSF4|TRA2B|DAZAP1|HNRNPK|DDX17|FXR1|CELF4|RAVER2|SF3B4|HMX2|WTAP|RBM15|HNRNPA1|SLC39A5|SRSF10|SMU1|NCL|RBMX|SRSF9|SFSWAP|JMJD6|SRRM1|SRPK1|DYRK1A|RAVER1|NUP98	C5_GO:BP
GOCC_U12_TYPE_SPLICEOSOMAL_COMPLEX	0.0113421	0.0401335	0.38073	-0.596161	-1.54242	29	SF3B3|ZRSR2|RBMXL2|SF3B1|SF3B4|PDCD7|SNRNP25|SNRPB|PHF5A|SNRPD2|SNRPD1|RBM41|SNRPF|DHX15|SNRPE|SNRPG|YBX1	C5_GO:CC
GOBP_MRNA_EXPORT_FROM_NUCLEUS	0.00930451	0.0415755	0.38073	-0.513213	-1.49693	59	POLR2D|NUP155|NCBP2|ALYREF|NUP107|THOC6|AKAP8L|NUP85|MCM3AP|NUP93|AGFG1|THOC5|HNRNPA2B1|SRSF3|SETD2|THOC1|THOC3|NXT1|THOC2|SMG1|TPR|FYTTD1|SMG7|NUP214|DDX39B|NXF5|PCID2|DDX39A|NUP160|SUPT6H|NUP133|ZC3H11A|NCBP1|GLE1	C5_GO:BP
GOCC_U2_TYPE_CATALYTIC_STEP_2_SPLICEOSOME	0.012619	0.0439276	0.38073	-0.61237	-1.59898	30	SNRPA1|EFTUD2|PPIL1|SRRM2|SNRNP40|CWC22|CDC5L|RBM22|AQR|SNRPB|PPIE|SNRPD2|DHX8|SNRPD1|SNRPB2|SNRPF|XAB2|SNRPE|SNRPG	C5_GO:CC
