# Supplementary material for: Tumour-wide RNA splicing aberrations generate actionable public neoantigens
Source: Nature. 2025 Feb 19;639(8054):463–73. doi: 10.1038/s41586-024-08552-0 (PMC11903331; doi:10.1038/s41586-024-08552-0)
Supplement: Supplementary file 4 — Statistical information for Figs. 1–5 and Extended Data Figs. 2, 4, 5, 7, 9 and 10. P values, statistical tests and plot information are detailed in the table. [file 41586_2024_8552_MOESM4_ESM.xlsx]

## Sheet: Sheet1
· Figure 1: In 1E, the data is represented as boxplots where the median line represents the 50th percentile. The upper and lower box boundaries represent the interquartile ranges (IQRs, 75th and 25th percentile, respectively). The upper whisker extends from the upper boundary to the largest value no further than 1.5 x IQR, and the lower whisker extends from the lower boundary to the smallest valu…
· Figure 2: The upper and lower box boundaries represent the IRQs (75th and 25th percentile, respectively). The upper whisker extends from the upper boundary to the largest value no further than 1.5 x IQR, and the lower whisker extends from the lower boundary to the smallest value at most 1.5 x IQR from the hinge.
· Figure 3: Data are represented as mean ± SD in 3J and 3L. In 3A-3D, 3G-3H, and 3M-3N, the data are represented as boxplots where the median line represents the 50th percentile. The upper and lower box boundaries represent the IRQs (75th and 25th percentile, respectively). The upper whisker extends from the upper boundary to the largest value no further than 1.5 x IQR, and the lower whisker exte…
· Figure 4: Data are represented as mean ± SEM in 4B and 4F.
· Figure 5: Data are represented as mean ± SD in 5F-5H and as mean ± SEM in 5I. The p-values of a unpaired, two-sided t-test are indicated in 5I. *p < 0.05, **p < 0.01, ***p < 0.001, **** p< 0.0001, ns, no significance.
· Extended Data Figure 2: In 2F, the data is represented as boxplots where the median line represents the 50th percentile. The upper and lower box boundaries represent the IRQs (75th and 25th percentile, respectively). The upper whisker extends from the upper boundary to the largest value no further than 1.5 x IQR, and the lower whisker extends from the lower boundary to the smallest value at mos…
· Extended Data Figure 4: The p-values of the Wald Test are indicated in 4A-4B.
· Extended Data Figure 5: Data are represented as mean ± SD in 5A, 5C-5D and as mean ± SEM in 5B and 5G. In 5H-5M, the data are represented as boxplots where the median line represents the 50th percentile. The upper and lower box boundaries represent the IRQs (75th and 25th percentile, respectively). The upper whisker extends from the upper boundary to the largest value no further than 1.5 x IQR,…
· Extended Data Figure 7: In 7C-7D, the data are represented as boxplots where the median line represents the 50th percentile. The upper and lower box boundaries represent the IRQs (75th and 25th percentile, respectively). The upper whisker extends from the upper boundary to the largest value no further than 1.5 x IQR, and the lower whisker extends from the lower boundary to the smallest value at…
· Extended Dat Figure 9: Data are represented as mean ± SEM in 8A.
· Extended Dat Figure 10: Data are represented as mean ± SD in 9A and as mean ± SEM in 9C-9F. The p-values of a unpaired, two-sided t-test are indicated in 9C-9F. *p < 0.05, **p < 0.01, ***p < 0.001, **** p< 0.0001, ns, no significance.
